# Supplementary material for: Complete genome sequence of Leuconostoc gelidum subsp. gasicomitatum KG16-1, isolated from vacuum-packaged vegetable sausages
Source: Stand Genomic Sci. 2016 Jun 7;11:40. doi: 10.1186/s40793-016-0164-8 (PMC4895993; doi:10.1186/s40793-016-0164-8)
Supplement: Additional file 2: — Pangenome matrix for Leuconostoc genus, core and softcore genes. (XLSX 1692 kb) [file 40793_2016_164_MOESM2_ESM.xlsx]

## Sheet: Sheet1
Additional file 2: Pangenome matrix of the presence (>0)/absence (0) of orthologs identified with OrthoMCL clustering algorithm using GET_HOMOLOGUES software package for 41 Leuconostocs.
Parameters used: minimum coverage in BLAST pairwise alignments 75%, maximum e-value 0.00001, minimum sequence identity 30%
* Phylogenetic and pangenome analyses indicate the belonging of this genome to L. lactis species (see the main body of the article).
** Phylogenetic and pangenome analyses indicate the belonging of this genome to L. citreum species (see the main body of the article).
*** Phylogenetic analysis indicates the belonging of this genome to L. gelidum subsp. gasicomitatum species (see the main body of the article).
**** Gene Classifications (according to the GET_HOMOLOGUES manual):
Core - genes contained in all considered genomes/taxa;
Soft core - genes contained in 95% of the considered genomes/taxa (>= 38 genomes), therefore include all core genes indicated;
Cloud - genes present only in a few genomes/taxa (<=2 genomes, the cutoff is defined as the class next to the most populated non-core cluster class);
Shell - remaining genes, present in several genomes/taxa (>2, but <38 genomes).
Group No	Leuconostoc gelidum subsp. gasicomitatum PB1a	Leuconostoc pseudomesenteroides 4882	Leuconostoc gelidum subsp. gasicomitatum KSL4-2	Leuconostoc mesenteroides subsp. dextranicum LbE15	Leuconostoc citreum LBAE C10	Leuconostoc carnosum JB16	Leuconostoc gelidum subsp. gasicomitatum LMG 18811 T	Leuconostoc citreum 1300_LCIT*	Leuconostoc fallax LMG 18975T (= KCTC 3537)	Leuconostoc gelidum subsp. gasicomitatum 1301_LGAS **	Leuconostoc mesenteroides subsp. cremoris TIFN8	Leuconostoc pseudomesenteroides 1159	Leuconostoc mesenteroides subsp. mesenteroides J18	Leuconostoc pseudomesenteroides PS12	Leuconostoc citreum KM20	Leuconostoc mesenteroides subsp. dextranicum DSM 20484	Leuconostoc citreum LBAE E16	Leuconostoc gelidum subsp. gasicomitatum C122c	Leuconostoc gelidum subsp. gelidum LMG 18297 T (= KCTC 3527)	Leuconostoc gelidum subsp. gasicomitatum KG16-1	Leuconostoc citreum NRRL B-1299	Leuconostoc pseudomesenteroides LMG 11482 T (= KCTC 3652)	Leuconostoc mesenteroides subsp. mesenteroides LbE16	Leuconostoc mesenteroides subsp. cremoris LbT16	Leuconostoc gelidum subsp. gasicomitatum C120c	Leuconostoc lactis KACC 91922	Leuconostoc inhae LMG 22919 (= KCTC 3774)***	Leuconostoc gelidum subsp. gasicomitatum PL111	Leuconostoc citreum LBAE C11	Leuconostoc mesenteroides subsp. mesenteroides ATCC 8293	Leuconostoc citreum NRRL B-742	Leuconostoc mesenteroides P45	Leuconostoc kimchii IMSNU 11154	Leuconostoc mesenteroides Wikim17	Leuconostoc gelidum subsp. gelidum JB7	Leuconostoc mesenteroides KFRI-MG	Leuconostoc argentinum (later synonym of L. lactis) KCTC 3773	Leuconostoc kimchii C2	Leuconostoc gelidum subsp. gasicomitatum PB1e	Leuconostoc mesenteroides subsp. cremoris ATCC 19254	Leuconostoc mesenteroides subsp. cremoris T26		No of genomes containing ortholog(s)	Gene classification ****		Protein IDs (Genbank/Refseq) or Locus_tags)			Annotation
1	1	1	1	1	1	1	1	1	1	1	1	1	1	1	1	1	1	1	1	1	1	1	1	1	1	1	1	1	1	1	1	1	1	1	1	1	1	1	1	1	1		41	Core		WP_010000007.1	WP_014973539.1	WP_029509934.1	WP_004905133.1
2	1	1	1	1	1	1	1	1	1	1	1	1	1	1	1	1	1	1	1	1	1	1	1	1	1	1	1	1	1	1	1	1	1	1	1	1	1	1	1	1	1		41	Core		WP_010000005.1	WP_014973540.1	WP_048699936.1	WP_004902227.1
3	1	1	1	1	1	1	1	1	1	1	1	1	1	1	1	1	1	1	1	1	1	1	1	1	1	1	1	1	1	1	1	1	1	1	1	1	1	1	1	1	1		41	Core		WP_010000002.1	WP_014973542.1	WP_048699934.1	WP_004902234.1
4	2	2	2	2	2	2	2	2	1	2	2	2	2	2	2	2	2	2	2	2	2	2	2	2	2	2	1	2	2	2	2	2	2	2	2	2	2	2	2	2	2		41	Core		WP_010000001.1	WP_010000475.1	WP_014973543.1	WP_014974155.1
5	1	1	1	1	1	1	1	1	1	1	1	1	1	1	1	1	1	1	1	1	1	2	1	1	1	1	1	1	1	1	1	1	1	1	1	1	1	1	1	1	1		41	Core		WP_009999977.1	WP_014975022.1	WP_048699902.1	WP_004908334.1
6	1	1	1	1	1	1	1	1	1	1	1	1	1	1	1	1	1	1	1	1	1	1	1	1	1	1	1	1	1	1	1	1	1	1	1	1	1	1	1	1	1		41	Core		WP_009999975.1	WP_014975021.1	WP_048699900.1	WP_004908331.1
7	1	1	1	2	1	2	1	1	1	1	2	2	2	1	1	2	1	1	2	1	1	2	2	1	1	1	1	1	1	2	1	2	2	2	2	2	1	2	1	2	2		41	Core		WP_010000847.1	WP_014973803.1	WP_014974384.1	WP_048700927.1
8	1	1	1	1	1	1	1	1	1	1	1	1	1	1	1	1	1	1	1	1	1	2	1	1	1	1	1	1	1	1	1	1	1	1	1	1	1	1	1	1	1		41	Core		WP_009999965.1	WP_014975015.1	WP_009999965.1	WP_004902346.1
9	1	1	1	1	1	1	1	1	1	1	1	1	1	1	1	1	1	1	1	1	1	1	1	1	1	1	1	1	1	1	1	1	1	1	1	1	1	1	1	1	1		41	Core		WP_009999964.1	WP_014975014.1	WP_048699891.1	WP_004902349.1
10	1	1	1	1	2	1	1	2	1	1	1	1	1	1	1	1	1	1	1	1	1	1	2	1	1	1	1	1	2	1	1	1	2	1	1	1	1	1	1	1	1		41	Core		WP_009999961.1	WP_014975012.1	WP_048699821.1	WP_048699888.1
11	1	1	1	1	1	1	1	1	1	1	1	1	1	1	1	1	1	1	1	1	1	2	1	1	1	1	1	1	1	1	1	1	1	1	1	1	1	1	1	1	1		41	Core		WP_009999958.1	WP_014975009.1	WP_048699882.1	WP_004908318.1
12	1	1	1	1	1	1	1	1	1	1	1	1	1	1	1	1	1	1	1	1	1	1	1	1	1	1	1	1	1	1	1	1	1	1	1	1	1	1	1	1	1		41	Core		WP_009999948.1	WP_014975000.1	WP_048699871.1	WP_004908307.1
13	2	1	2	3	2	1	2	1	2	2	3	1	3	1	2	3	2	2	2	2	2	2	2	3	2	1	2	2	2	3	2	3	3	3	2	3	1	3	2	2	1		41	Core		WP_010000750.1	WP_014974346.1	WP_048700307.1	WP_004902450.1
14	1	1	1	1	1	1	1	1	1	1	1	1	1	1	1	1	1	1	1	1	1	1	1	1	1	1	1	1	1	1	1	1	1	1	1	1	1	1	1	1	1		41	Core		WP_010000752.1	WP_014973582.1	WP_029510057.1	WP_004908583.1
15	1	2	1	2	1	1	1	2	1	1	1	1	2	1	1	1	1	1	1	1	1	1	2	1	1	1	1	2	1	1	1	1	1	2	1	1	2	1	1	1	1		41	Core		WP_010000753.1	WP_010001057.1	WP_014973583.1	WP_048700306.1
16	1	2	1	2	1	1	1	1	1	1	1	1	2	1	1	1	1	1	1	1	1	1	2	1	1	1	1	2	1	1	1	1	1	2	1	1	1	1	1	1	1		41	Core		WP_010001056.1	WP_014973584.1	WP_048701564.1	WP_004899654.1
17	1	1	1	1	1	1	1	1	1	1	1	1	1	1	1	1	1	1	1	1	1	1	1	1	1	1	1	1	1	1	1	1	1	1	1	1	1	1	1	1	1		41	Core		WP_010000787.1	WP_014973586.1	WP_048700291.1	WP_004908536.1
18	2	1	2	1	1	2	2	1	1	1	1	1	1	1	1	1	1	2	2	2	1	1	1	1	2	1	1	2	1	1	1	1	2	1	2	1	1	2	2	1	1		41	Core		WP_010000149.1	WP_014973610.1	WP_014973613.1	WP_048700732.1
19	1	1	1	1	1	1	1	1	1	1	1	1	1	1	1	1	1	1	1	1	1	1	1	1	1	1	1	1	1	1	1	1	1	1	1	1	1	1	1	1	1		41	Core		WP_010000778.1	WP_014973616.1	WP_048700285.1	WP_004899619.1
20	1	1	1	1	1	1	1	1	1	1	1	1	1	1	1	1	1	1	1	1	1	1	1	1	1	1	1	1	1	1	1	1	1	1	1	1	1	1	1	1	1		41	Core		WP_029508932.1	WP_041773116.1	WP_029510084.1	WP_004908520.1
21	1	1	1	1	1	1	1	1	1	1	1	1	1	1	1	1	1	1	1	1	1	1	1	1	1	1	1	1	1	1	1	1	1	1	1	1	1	1	1	1	1		41	Core		WP_010000769.1	WP_014973622.1	WP_029510085.1	WP_004899609.1
22	1	1	1	1	1	1	1	1	1	1	1	1	1	1	1	1	1	1	1	1	1	2	1	1	1	1	1	1	1	1	1	1	1	1	1	1	1	1	1	1	1		41	Core		WP_029508931.1	WP_014973623.1	WP_029510086.1	WP_004899607.1
23	1	1	1	1	1	1	1	1	1	1	1	1	1	1	1	1	1	1	1	1	1	1	1	1	1	1	1	1	1	1	1	1	1	1	1	1	1	1	1	1	1		41	Core		WP_010000767.1	WP_014973624.1	WP_029510087.1	WP_004899606.1
24	1	1	1	1	1	1	1	1	1	1	1	1	1	1	1	1	1	1	1	1	1	1	1	1	1	1	1	1	1	1	1	1	1	1	1	1	1	1	1	1	1		41	Core		WP_010000764.1	WP_014973627.1	WP_029510089.1	WP_012305021.1
25	1	1	1	1	1	1	1	1	1	1	1	1	1	1	1	1	1	1	1	1	1	1	1	1	1	1	1	1	1	1	1	1	1	1	1	1	1	1	1	1	1		41	Core		WP_010000762.1	WP_014973628.1	WP_048700270.1	WP_004899600.1
26	1	1	1	1	1	1	1	1	1	1	1	1	1	1	1	1	1	1	1	1	1	1	1	1	1	1	1	1	1	1	1	1	1	1	1	1	1	1	1	1	1		41	Core		WP_010000761.1	WP_041773117.1	WP_048700268.1	WP_004899599.1
27	1	1	1	1	1	1	1	1	1	1	1	1	1	1	1	1	1	1	1	1	1	1	1	1	1	1	1	1	1	1	1	1	1	1	1	1	1	1	1	1	1		41	Core		WP_010000957.1	WP_014973630.1	WP_048700265.1	WP_004908501.1
28	1	1	1	1	1	1	1	1	1	1	1	1	1	1	1	1	1	1	1	1	1	2	1	1	1	1	1	1	1	1	1	1	1	1	1	1	1	1	1	1	1		41	Core		WP_010000959.1	WP_014973632.1	WP_048700321.1	WP_004908840.1
29	1	1	1	1	1	1	1	1	1	1	1	1	1	1	1	1	1	1	1	1	1	1	1	1	1	1	1	1	1	1	1	1	1	1	1	1	1	1	1	1	1		41	Core		WP_010000960.1	WP_014973633.1	WP_048700323.1	WP_004899594.1
30	1	1	1	1	1	1	1	1	1	1	1	1	1	1	1	1	1	1	1	1	1	1	1	1	1	1	1	1	1	1	1	1	1	1	1	1	1	1	1	1	1		41	Core		WP_010000961.1	WP_014973634.1	WP_010002509.1	WP_004908497.1
31	2	1	2	2	2	1	2	1	1	1	1	2	2	2	1	1	1	2	2	2	1	2	2	1	2	1	1	2	1	2	1	1	1	2	2	2	1	1	2	1	1		41	Core		WP_010000121.1	WP_014973911.1	WP_048700759.1	WP_004906612.1
32	1	1	1	1	1	1	1	1	1	1	1	1	1	1	1	1	1	1	1	1	1	1	1	1	1	1	1	1	1	1	1	1	1	1	1	1	1	1	1	1	1		41	Core		WP_029508949.1	WP_014974965.1	WP_048700419.1	WP_004899587.1
33	1	1	1	1	1	1	1	1	1	1	1	1	1	1	1	1	1	1	1	1	1	1	1	1	1	1	1	1	1	1	1	1	1	1	1	1	1	1	1	1	1		41	Core		WP_010000970.1	WP_014974964.1	WP_048700333.1	WP_012305024.1
34	1	1	1	1	1	1	1	1	1	1	1	1	1	1	1	1	1	1	1	1	1	1	1	1	1	1	1	1	1	1	1	1	1	1	1	1	1	1	1	1	1		41	Core		WP_010000971.1	WP_014974963.1	WP_048700335.1	WP_004904508.1
35	1	1	1	1	1	1	1	1	1	1	1	1	1	1	1	1	1	1	1	1	1	1	1	1	1	1	1	1	1	1	1	1	1	1	1	1	1	1	1	1	1		41	Core		WP_010000975.1	WP_014974959.1	WP_048700340.1	WP_004904505.1
36	1	1	1	1	1	1	1	1	1	1	1	1	1	1	1	1	1	1	1	1	1	1	1	1	1	1	1	1	1	1	1	1	1	1	1	1	1	1	1	1	1		41	Core		WP_010000977.1	WP_014974957.1	WP_010003903.1	WP_004899569.1
37	1	1	1	1	1	1	1	1	1	1	1	1	1	1	1	1	1	1	1	1	1	1	1	1	1	1	1	1	1	1	1	1	1	1	1	1	1	1	1	1	1		41	Core		WP_010000982.1	WP_014974950.1	WP_048700355.1	WP_004899560.1
38	1	1	1	1	1	1	1	1	1	1	1	1	1	1	1	1	1	1	1	1	1	2	1	1	1	1	1	1	1	1	1	1	1	1	1	1	1	1	1	1	1		41	Core		WP_010000989.1	WP_014974940.1	WP_048700363.1	WP_004899548.1
39	1	1	1	1	1	1	1	1	1	1	1	1	1	1	1	1	1	1	1	1	1	2	1	1	1	1	1	1	1	1	1	1	1	1	1	1	1	1	1	1	1		41	Core		WP_010000990.1	WP_014974939.1	WP_010002215.1	WP_004908458.1
40	1	1	1	1	1	1	1	1	1	1	1	1	1	1	1	1	1	1	1	1	1	2	1	1	1	1	1	1	1	1	1	1	1	1	1	1	1	1	1	1	1		41	Core		WP_010000992.1	WP_014974937.1	WP_029510319.1	WP_004899544.1
41	1	1	1	1	1	1	1	1	1	1	1	1	1	1	1	1	1	1	1	1	1	1	1	1	1	1	1	1	1	1	1	1	1	1	1	1	1	1	1	1	1		41	Core		WP_010000993.1	WP_014974936.1	WP_048700365.1	WP_004899542.1
42	1	1	1	1	1	1	1	1	1	1	1	1	1	1	1	1	1	1	1	1	1	1	1	1	1	1	1	1	1	1	1	1	1	1	1	1	1	1	1	1	1		41	Core		WP_010000996.1	WP_014974933.1	WP_029510324.1	WP_004908443.1
43	1	1	1	1	1	1	1	1	1	1	1	1	1	1	1	1	1	1	1	1	1	1	1	1	1	1	1	1	1	1	1	1	1	1	1	1	1	1	1	1	1		41	Core		WP_010000997.1	WP_014974932.1	WP_010000997.1	WP_004899536.1
44	1	1	1	1	1	1	1	1	1	1	1	1	1	1	1	1	1	1	1	1	1	1	1	1	1	1	1	1	1	1	1	1	1	1	1	1	1	1	1	1	1		41	Core		WP_010001000.1	WP_014974927.1	WP_048700372.1	WP_004899530.1
45	1	1	1	1	1	1	1	1	1	1	1	1	1	1	1	1	1	1	1	1	1	1	1	1	1	1	1	1	1	1	1	1	1	1	1	1	1	1	1	1	1		41	Core		WP_010001005.1	WP_014974923.1	WP_048700381.1	WP_036058316.1
46	3	2	3	3	3	3	3	3	2	3	1	3	3	3	3	3	3	3	3	3	3	3	3	3	3	3	1	3	2	3	3	3	3	3	3	3	2	3	3	2	2		41	Core		WP_009999880.1	WP_010001760.1	WP_014973679.1	WP_014973989.1
47	1	1	1	1	1	1	1	1	1	1	1	1	1	1	1	1	1	1	1	1	1	1	1	1	1	1	1	1	1	1	1	1	1	1	1	1	1	1	1	1	1		41	Core		WP_010001009.1	WP_014974918.1	WP_048700388.1	WP_004909253.1
48	1	1	1	1	1	1	1	1	1	1	1	1	1	1	1	1	1	1	1	1	1	2	1	1	1	1	1	1	1	1	1	1	1	1	1	1	1	1	1	1	1		41	Core		WP_010001016.1	WP_014974913.1	WP_029510347.1	WP_004899505.1
49	1	1	1	1	1	1	1	1	1	1	1	1	1	1	1	1	1	1	1	1	1	1	1	1	1	1	1	1	1	1	1	1	1	1	1	1	1	1	1	1	1		41	Core		WP_010001020.1	WP_014974909.1	WP_048700401.1	WP_004909228.1
50	1	1	1	1	1	1	1	1	1	1	1	1	1	1	1	1	1	1	1	1	1	1	1	1	1	1	1	1	1	1	1	1	1	1	1	1	1	1	1	1	1		41	Core		WP_009999885.1	WP_014974907.1	WP_048700404.1	WP_004903778.1
51	1	1	1	1	1	1	1	1	1	1	1	1	1	1	1	1	1	1	1	1	1	2	1	1	1	1	1	1	1	1	1	1	1	1	1	1	1	1	1	1	1		41	Core		WP_009999888.1	WP_014974906.1	WP_048700407.1	WP_004909224.1
52	1	1	1	1	1	1	1	1	1	1	1	1	1	1	1	1	1	1	1	1	1	1	1	1	1	1	1	1	1	1	1	1	1	1	1	1	1	1	1	1	1		41	Core		WP_009999890.1	WP_014974905.1	WP_048700409.1	WP_004903774.1
53	1	1	1	1	1	1	1	1	1	1	1	1	1	1	1	1	1	1	1	1	1	2	1	1	1	1	1	1	1	1	1	1	1	1	1	1	1	1	1	1	1		41	Core		WP_009999893.1	WP_014974904.1	WP_010004144.1	WP_004903771.1
54	1	1	1	1	1	1	1	1	1	1	1	1	1	1	1	1	1	1	1	1	1	2	1	1	1	1	1	1	1	1	1	1	1	1	1	1	1	1	1	1	1		41	Core		WP_010001469.1	WP_014973753.1	WP_029509487.1	WP_004899259.1
55	1	1	1	1	1	1	1	1	1	1	1	1	1	1	1	1	1	1	1	1	1	1	1	1	1	1	1	1	1	1	1	1	1	1	1	1	1	1	1	1	1		41	Core		WP_010001470.1	WP_014973754.1	WP_029509488.1	WP_004899255.1
56	1	1	1	1	1	1	1	1	1	1	1	1	1	1	1	1	1	1	1	1	1	2	1	1	1	1	1	1	1	1	1	1	1	1	1	1	1	1	1	1	1		41	Core		WP_010001472.1	WP_014973755.1	WP_010001472.1	WP_004899252.1
57	1	1	1	1	1	1	1	1	1	1	1	1	1	1	1	1	1	1	1	1	1	1	1	1	1	1	1	1	1	1	1	1	1	1	1	1	1	1	1	1	1		41	Core		WP_010001473.1	WP_014973756.1	WP_048700971.1	WP_004899250.1
58	1	1	1	1	1	1	1	1	1	1	1	1	1	1	1	1	1	1	1	1	1	1	1	1	1	1	1	1	1	1	1	1	1	1	1	1	1	1	1	1	1		41	Core		WP_010001477.1	WP_014973759.1	WP_048700968.1	WP_004899243.1
59	1	1	1	1	1	1	1	1	1	1	1	1	1	1	1	1	1	1	1	1	1	1	1	1	1	1	1	1	1	1	1	1	1	1	1	1	1	1	1	1	1		41	Core		WP_010001479.1	WP_014973760.1	WP_048700966.1	WP_004906853.1
60	1	1	1	1	1	1	1	1	1	1	1	1	1	1	1	1	1	1	1	1	1	2	1	1	1	1	1	1	1	1	1	1	1	1	1	1	1	1	1	1	1		41	Core		WP_010001480.1	WP_014973761.1	WP_029509491.1	WP_012305427.1
61	1	1	1	1	1	1	1	1	1	1	1	1	1	1	1	1	1	1	1	1	1	2	1	1	1	1	1	1	1	1	1	1	1	1	1	1	1	1	1	1	1		41	Core		WP_010001482.1	WP_014973763.1	WP_048700962.1	WP_004906849.1
62	1	1	1	1	1	1	1	1	1	1	1	1	1	1	1	1	1	1	1	1	1	1	1	1	1	1	1	1	1	1	1	1	1	1	1	1	1	1	1	1	1		41	Core		WP_010001485.1	WP_014973765.1	WP_048700959.1	WP_012305425.1
63	1	1	1	1	1	1	1	1	1	1	1	1	1	1	1	1	1	1	1	1	1	1	1	1	1	1	1	1	1	1	1	1	1	1	1	1	1	1	1	1	1		41	Core		WP_010001486.1	WP_014973766.1	WP_010004628.1	WP_004899218.1
64	1	1	1	1	1	1	1	1	1	1	1	1	1	1	1	1	1	1	1	1	1	1	1	1	1	1	1	1	1	1	1	1	1	1	1	1	1	1	1	1	1		41	Core		WP_010001487.1	WP_014973767.1	WP_048700957.1	WP_004899217.1
65	1	1	1	1	1	1	1	1	1	1	1	1	1	1	1	1	1	1	1	1	1	2	1	1	1	1	1	1	1	1	1	1	1	1	1	1	1	1	1	1	1		41	Core		WP_010000799.1	WP_014973798.1	WP_048700934.1	WP_004899126.1
66	1	1	1	1	1	1	1	1	1	1	1	1	1	1	1	1	1	1	1	1	1	1	1	1	1	1	1	1	1	1	1	1	1	1	1	1	1	1	1	1	1		41	Core		WP_010000852.1	WP_014973800.1	WP_029509510.1	WP_004905475.1
67	1	1	1	1	1	1	1	1	1	1	1	1	1	1	1	1	1	1	1	1	1	1	1	1	1	1	1	1	1	1	1	1	1	1	1	1	1	1	1	1	1		41	Core		WP_010000843.1	WP_014973806.1	WP_048700921.1	WP_004899110.1
68	1	1	1	1	1	1	1	1	1	1	1	1	1	1	1	1	1	1	1	1	1	2	1	1	1	1	1	1	1	1	1	1	1	1	1	1	1	1	1	1	1		41	Core		WP_010000836.1	WP_014973813.1	WP_048700914.1	WP_004899098.1
69	1	1	1	1	1	1	1	1	1	1	1	1	1	1	1	1	1	1	1	1	1	1	1	1	1	1	1	1	1	1	1	1	1	1	1	1	1	1	1	1	1		41	Core		WP_029508940.1	WP_014973815.1	WP_048701092.1	WP_004899095.1
70	1	1	1	1	1	1	1	1	1	1	1	1	1	1	1	1	1	1	1	1	1	1	1	1	1	1	1	1	1	1	1	1	1	1	1	1	1	1	1	1	1		41	Core		WP_010000832.1	WP_014973816.1	WP_029509523.1	WP_004906791.1
71	1	1	1	1	1	1	1	1	1	1	1	1	1	1	1	1	1	1	1	1	1	1	1	1	1	1	1	1	1	1	1	1	1	1	1	1	1	1	1	1	1		41	Core		WP_010000831.1	WP_014973817.1	WP_048700910.1	WP_004906788.1
72	1	1	1	1	1	1	1	1	1	1	1	1	1	1	1	1	1	1	1	1	1	1	1	1	1	1	1	1	1	1	1	1	1	1	1	1	1	1	1	1	1		41	Core		WP_010000828.1	WP_014973819.1	WP_010006425.1	WP_004899089.1
73	1	1	1	1	1	1	1	1	1	1	1	1	1	1	1	1	1	1	1	1	1	1	1	1	1	1	1	1	1	1	1	1	1	1	1	1	1	1	1	1	1		41	Core		WP_010000826.1	WP_014973822.1	WP_048700899.1	WP_004906772.1
74	1	1	1	1	1	1	1	1	1	1	1	1	1	1	1	1	1	1	1	1	1	1	1	1	1	1	1	1	1	1	1	1	1	1	1	1	1	1	1	1	1		41	Core		WP_010000822.1	WP_014973826.1	WP_048700894.1	WP_004899070.1
75	1	1	1	1	1	1	1	1	1	1	1	1	1	1	1	1	1	1	1	1	1	1	1	1	1	1	1	1	1	1	1	1	1	1	1	1	1	1	1	1	1		41	Core		WP_010000821.1	WP_014973827.1	WP_029509531.1	WP_004899069.1
76	1	1	1	1	1	1	1	1	1	1	1	1	1	1	1	1	1	1	1	1	1	2	1	1	1	1	1	1	1	1	1	1	1	1	1	1	1	1	1	1	1		41	Core		WP_010000811.1	WP_014973834.1	WP_048700879.1	WP_004906739.1
77	1	1	1	1	1	1	1	1	1	1	1	1	1	1	1	1	1	1	1	1	1	1	1	1	1	1	1	1	1	1	1	1	1	1	1	1	1	1	1	1	1		41	Core		WP_010000810.1	WP_014973835.1	WP_029509538.1	WP_004901559.1
78	1	1	1	1	1	1	1	1	1	1	1	1	1	1	1	1	1	1	1	1	1	1	1	1	1	1	1	1	1	1	1	1	1	1	1	1	1	1	1	1	1		41	Core		WP_010000805.1	WP_014973839.1	WP_010000805.1	WP_004901550.1
79	1	1	1	1	1	1	1	1	1	1	1	1	1	1	1	1	1	1	1	1	1	1	1	1	1	1	1	1	1	1	1	1	1	1	1	1	1	1	1	1	1		41	Core		WP_010000804.1	WP_014973840.1	WP_010004261.1	WP_012305411.1
80	1	1	1	1	1	1	1	1	1	1	1	1	1	1	1	1	1	1	1	1	1	2	1	1	1	1	1	1	1	1	1	1	1	1	1	1	1	1	1	1	1		41	Core		WP_010000053.1	WP_014973847.1	WP_048700869.1	WP_004906714.1
81	1	1	1	1	1	1	1	1	1	1	1	1	1	1	1	1	1	1	1	1	1	1	1	1	1	1	1	1	1	1	1	1	1	1	1	1	1	1	1	1	1		41	Core		WP_010000056.1	WP_014973849.1	WP_019041443.1	WP_004905425.1
82	1	1	1	1	1	1	1	1	1	1	1	1	1	1	1	1	1	1	1	1	1	2	1	1	1	1	1	1	1	1	1	1	1	1	1	1	1	1	1	1	1		41	Core		WP_010000060.1	WP_014973852.1	WP_048700863.1	WP_004901507.1
83	1	1	1	1	1	1	1	1	1	1	1	1	1	1	1	1	1	1	1	1	1	1	1	1	1	1	1	1	1	1	1	1	1	1	1	1	1	1	1	1	1		41	Core		WP_010000061.1	WP_014973853.1	WP_029509552.1	WP_004901503.1
84	1	1	1	1	1	1	1	1	1	1	1	1	1	1	1	1	1	1	1	1	1	1	1	1	1	1	1	1	1	1	1	1	1	1	1	1	1	1	1	1	1		41	Core		WP_010000064.1	WP_014973855.1	WP_029509554.1	WP_012305406.1
85	1	1	1	1	1	1	1	1	1	1	1	1	1	1	1	1	1	1	1	1	1	1	1	1	1	1	1	1	1	1	1	1	1	1	1	1	1	1	1	1	1		41	Core		WP_010000512.1	WP_014974126.1	WP_048701314.1	WP_041761894.1
86	1	1	1	2	1	1	1	1	1	1	1	1	2	1	1	2	1	1	1	1	1	2	2	2	1	1	1	1	1	2	1	2	1	2	1	2	1	1	1	2	2		41	Core		WP_010000076.1	WP_014973874.1	WP_048700185.1	WP_012305397.1
87	1	1	1	1	1	1	1	1	1	1	1	1	1	1	1	1	1	1	1	1	1	1	1	1	1	1	1	1	1	1	1	1	1	1	1	1	1	1	1	1	1		41	Core		WP_029508883.1	WP_014973878.1	WP_048700207.1	WP_004906649.1
88	1	1	1	1	1	1	1	1	1	1	1	1	1	1	1	1	1	1	1	1	1	1	1	1	1	1	1	1	1	1	1	1	1	1	1	1	1	1	1	1	1		41	Core		WP_010000082.1	WP_014973879.1	WP_029509574.1	WP_012305395.1
89	1	1	1	1	1	1	1	1	1	1	1	1	1	1	1	1	1	1	1	1	1	1	1	1	1	1	1	1	1	1	1	1	1	1	1	1	1	1	1	1	1		41	Core		WP_010000083.1	WP_014973880.1	WP_048700191.1	WP_004905337.1
90	1	1	1	1	1	1	1	1	1	1	1	1	1	1	1	1	1	1	1	1	1	1	1	1	1	1	1	1	1	1	1	1	1	1	1	1	1	1	1	1	1		41	Core		WP_010000087.1	WP_014973883.1	WP_048700197.1	WP_004901382.1
91	1	1	1	1	1	1	1	1	1	1	1	1	1	1	1	1	1	1	1	1	1	1	1	1	1	1	1	1	1	1	1	1	1	1	1	1	1	1	1	1	1		41	Core		WP_010000088.1	WP_014973884.1	WP_048700199.1	WP_004905335.1
92	1	1	1	1	1	1	1	1	1	1	1	1	1	1	1	1	1	1	1	1	1	2	1	1	1	1	1	1	1	1	1	1	1	1	1	1	1	1	1	1	1		41	Core		WP_010000092.1	WP_014973888.1	WP_048700781.1	WP_004904825.1
93	1	1	1	1	1	1	1	1	1	1	1	1	1	1	1	1	1	1	1	1	1	2	1	1	1	1	1	1	1	1	1	1	1	1	1	1	1	1	1	1	1		41	Core		WP_010000094.1	WP_014973891.1	WP_048700780.1	WP_012305391.1
94	1	1	1	1	1	1	1	1	1	1	1	1	1	1	1	1	1	1	1	1	1	1	1	1	1	1	1	1	1	1	1	1	1	1	1	1	1	1	1	1	1		41	Core		WP_010000129.1	WP_014973919.1	WP_010000129.1	WP_004902547.1
95	1	1	1	1	1	1	1	1	1	1	1	1	1	1	1	1	1	1	1	1	1	1	1	1	1	1	1	1	1	1	1	1	1	1	1	1	1	1	1	1	1		41	Core		WP_010000131.1	WP_013103687.1	WP_010000131.1	WP_004902545.1
96	1	1	1	1	1	1	1	1	1	1	1	1	1	1	1	1	1	1	1	1	1	1	1	1	1	1	1	1	1	1	1	1	1	1	1	1	1	1	1	1	1		41	Core		WP_010000132.1	WP_014973920.1	WP_048700750.1	WP_004902542.1
97	1	1	1	1	1	1	1	1	1	1	1	1	1	1	1	1	1	1	1	1	1	1	1	1	1	1	1	1	1	1	1	1	1	1	1	1	1	1	1	1	1		41	Core		WP_010000138.1	WP_014973925.1	WP_048700742.1	WP_004909163.1
98	1	1	1	1	1	1	1	1	1	1	1	1	1	1	1	1	1	1	1	1	1	1	1	1	1	1	1	1	1	1	1	1	1	1	1	1	1	1	1	1	1		41	Core		WP_029508888.1	WP_014973927.1	WP_029509615.1	WP_004909159.1
99	1	1	1	1	1	1	1	1	1	1	1	1	1	1	1	1	1	1	1	1	1	1	1	1	1	1	1	1	1	1	1	1	1	1	1	1	1	1	1	1	1		41	Core		WP_010000150.1	WP_014973936.1	WP_010000150.1	WP_004909137.1
100	1	1	1	1	1	1	1	1	1	1	1	1	1	1	1	1	1	1	1	1	1	1	1	1	1	1	1	1	1	1	1	1	1	1	1	1	1	1	1	1	1		41	Core		WP_010001852.1	WP_014973962.1	WP_048700668.1	WP_004903559.1
101	1	1	1	1	1	1	1	1	1	1	1	1	1	1	1	1	1	1	1	1	1	1	1	1	1	1	1	1	1	1	1	1	1	1	1	1	1	1	1	1	1		41	Core		WP_029509005.1	WP_014973965.1	WP_048700783.1	WP_004903552.1
102	1	1	1	1	1	1	1	1	1	1	1	1	1	1	1	1	1	1	1	1	1	2	1	1	1	1	1	1	1	1	1	1	1	1	1	1	1	1	1	1	1		41	Core		WP_010000174.1	WP_014973968.1	WP_010000174.1	WP_004909011.1
103	1	1	1	1	1	1	1	1	1	1	1	1	1	1	1	1	1	1	1	1	1	2	1	1	1	1	1	1	1	1	1	1	1	1	1	1	1	1	1	1	1		41	Core		WP_010001763.1	WP_014973991.1	WP_010002870.1	WP_004901987.1
104	1	1	1	1	1	1	1	1	1	1	1	1	1	1	1	1	1	1	1	1	1	1	1	1	1	1	1	1	1	1	1	1	1	1	1	1	1	1	1	1	1		41	Core		WP_010001764.1	WP_014973992.1	WP_048701448.1	WP_004901984.1
105	1	1	1	1	1	1	1	1	1	1	1	1	1	1	1	1	1	1	1	1	1	1	1	1	1	1	1	1	1	1	1	1	1	1	1	1	1	1	1	1	1		41	Core		WP_010001772.1	WP_014973998.1	WP_048701455.1	WP_040190509.1
106	1	1	1	1	1	1	1	1	1	1	1	1	1	1	1	1	1	1	1	1	1	1	1	1	1	1	1	1	1	1	1	1	1	1	1	1	1	1	1	1	1		41	Core		WP_010001776.1	WP_014974002.1	WP_048701462.1	WP_004901965.1
107	1	1	1	1	1	1	1	1	1	1	1	1	1	1	1	1	1	1	1	1	1	1	1	1	1	1	1	1	1	1	1	1	1	1	1	1	1	1	1	1	1		41	Core		WP_010001777.1	WP_014974003.1	WP_029509632.1	WP_004901963.1
108	1	1	1	1	1	1	1	1	1	1	1	1	1	1	1	1	1	1	1	1	1	1	1	1	1	1	1	1	1	1	1	1	1	1	1	1	1	1	1	1	1		41	Core		WP_010001783.1	WP_014974008.1	WP_029509636.1	WP_004901956.1
109	1	1	1	1	1	1	1	1	1	1	1	1	1	1	1	1	1	1	1	1	1	1	1	1	1	1	1	1	1	1	1	1	1	1	1	1	1	1	1	1	1		41	Core		WP_010001785.1	WP_041773190.1	WP_010003307.1	WP_004901951.1
110	1	1	1	1	1	1	1	1	1	1	1	1	1	1	1	1	1	1	1	1	1	1	1	1	1	1	1	1	1	1	1	1	1	1	1	1	1	1	1	1	1		41	Core		WP_010001786.1	WP_014974011.1	WP_010003305.1	WP_004901948.1
111	1	1	1	1	1	1	1	1	1	1	1	1	1	1	1	1	1	1	1	1	1	1	1	1	1	1	1	1	1	1	1	1	1	1	1	1	1	1	1	1	1		41	Core		WP_010001788.1	WP_014974012.1	WP_010003304.1	WP_004901946.1
112	1	1	1	1	1	1	1	1	1	1	1	1	1	1	1	1	1	1	1	1	1	1	1	1	1	1	1	1	1	1	1	1	1	1	1	1	1	1	1	1	1		41	Core		WP_010001789.1	WP_014974013.1	WP_010003303.1	WP_012305363.1
113	1	1	1	1	1	1	1	1	1	1	1	1	1	1	1	1	1	1	1	1	1	1	1	1	1	1	1	1	1	1	1	1	1	1	1	1	1	1	1	1	1		41	Core		WP_010001790.1	WP_014974014.1	WP_010003302.1	WP_004901943.1
114	1	1	1	1	1	1	1	1	1	1	1	1	1	1	1	1	1	1	1	1	1	2	1	1	1	1	1	1	1	1	1	1	1	1	1	1	1	1	1	1	1		41	Core		WP_010001791.1	WP_014974015.1	WP_048701471.1	WP_004907988.1
115	1	1	1	1	1	1	1	1	2	1	1	1	1	2	1	1	1	1	1	1	1	2	1	1	1	1	1	1	1	1	1	1	1	1	1	1	1	1	1	1	1		41	Core		WP_010001792.1	WP_014974016.1	WP_048701473.1	WP_004901937.1
116	1	1	1	1	1	1	1	1	1	1	1	1	1	1	1	1	1	1	1	1	1	1	1	1	1	1	1	1	1	1	1	1	1	1	1	1	1	1	1	1	1		41	Core		WP_010001793.1	WP_014974017.1	WP_029509641.1	WP_004901935.1
117	1	1	1	1	1	1	1	1	1	1	1	1	1	1	1	1	1	1	1	1	1	1	1	1	1	1	1	1	1	1	1	1	1	1	1	1	1	1	1	1	1		41	Core		WP_010001800.1	WP_014974021.1	WP_010001800.1	WP_004901922.1
118	1	1	1	1	1	1	1	1	1	1	1	1	1	1	1	1	1	1	1	1	1	1	1	1	1	1	1	1	1	1	1	1	1	1	1	1	1	1	1	1	1		41	Core		WP_010001802.1	WP_014974022.1	WP_048701482.1	WP_012305360.1
119	1	1	1	1	1	1	1	1	1	1	1	1	1	1	1	1	1	1	1	1	1	1	1	1	1	1	1	1	1	1	1	1	1	1	1	1	1	1	1	1	1		41	Core		WP_010001238.1	WP_014974028.1	WP_048701492.1	WP_004904901.1
120	1	1	1	1	1	1	1	1	1	1	1	1	1	1	1	1	1	1	1	1	1	2	1	1	1	1	1	1	1	1	1	1	1	1	1	1	1	1	1	1	1		41	Core		WP_010001242.1	WP_014974030.1	WP_010006567.1	WP_004901903.1
121	1	1	1	1	1	1	1	1	1	1	1	1	1	1	1	1	1	1	1	1	1	1	1	1	1	1	1	1	1	1	1	1	1	1	1	1	1	1	1	1	1		41	Core		WP_029508969.1	WP_014974036.1	WP_029508969.1	WP_004901887.1
122	1	1	1	1	1	1	1	1	1	1	1	1	1	1	1	1	1	1	1	1	1	2	1	1	1	1	1	1	1	1	1	1	1	1	1	1	1	1	1	1	1		41	Core		WP_010001251.1	WP_014974038.1	WP_048701507.1	WP_012305354.1
123	1	1	1	1	1	1	1	1	1	1	1	1	1	1	1	1	1	1	1	1	1	1	1	1	1	1	1	1	1	1	1	1	1	1	1	1	1	1	1	1	1		41	Core		WP_010001252.1	WP_014974039.1	WP_048701509.1	WP_004904886.1
124	1	1	1	1	1	2	1	1	1	1	1	1	2	1	1	1	1	1	1	1	1	1	1	1	1	1	1	1	1	1	1	1	2	1	1	1	1	1	2	1	1		41	Core		WP_010000684.1	WP_013102133.1	WP_014974041.1	WP_048701911.1
125	1	1	1	1	1	1	1	1	1	1	1	1	1	1	1	1	1	1	1	1	1	1	1	1	1	1	1	1	1	1	1	1	1	1	1	1	1	1	1	1	1		41	Core		WP_010001269.1	WP_014974055.1	WP_029509668.1	WP_012305344.1
126	1	1	1	1	1	1	1	1	1	1	1	1	1	1	1	1	1	1	1	1	1	2	1	1	1	1	1	1	1	1	1	1	1	1	1	1	1	1	1	1	1		41	Core		WP_010001028.1	WP_014974073.1	WP_029509697.1	WP_004903281.1
127	1	1	1	1	1	1	1	1	1	1	1	1	1	1	1	1	1	1	1	1	1	1	1	1	1	1	1	1	1	1	1	1	1	1	1	1	1	1	1	1	1		41	Core		WP_010001027.1	WP_014974074.1	WP_048701138.1	WP_004903280.1
128	1	1	1	1	1	1	1	1	1	1	1	1	1	1	1	1	1	1	1	1	1	1	1	1	1	1	1	1	1	1	1	1	1	1	1	1	1	1	1	1	1		41	Core		WP_010001025.1	WP_014974076.1	WP_048701134.1	WP_004903276.1
129	1	1	1	1	1	1	1	1	1	1	1	1	1	1	1	1	1	1	1	1	1	1	1	1	1	1	1	1	1	1	1	1	1	1	1	1	1	1	1	1	1		41	Core		WP_010000551.1	WP_014974080.1	WP_048701120.1	WP_004905897.1
130	1	1	1	1	1	1	1	1	1	1	1	1	1	1	1	1	1	1	1	1	1	2	1	1	1	1	1	1	1	1	1	1	1	1	1	1	1	1	1	1	1		41	Core		WP_010000550.1	WP_014974081.1	WP_048701118.1	WP_004903264.1
131	1	1	1	1	1	1	1	1	1	1	1	1	1	1	1	1	1	1	1	1	1	1	1	1	1	1	1	1	1	1	1	1	1	1	1	1	1	1	1	1	1		41	Core		WP_010000547.1	WP_014974083.1	WP_048701114.1	WP_004903258.1
132	1	1	1	1	1	1	1	1	1	1	1	1	1	1	1	1	1	1	1	1	1	1	1	1	1	1	1	1	1	1	1	1	1	1	1	1	1	1	1	1	1		41	Core		WP_010000546.1	WP_014974084.1	WP_048701112.1	WP_004903257.1
133	1	1	1	1	1	1	1	1	1	1	1	1	1	1	1	1	1	1	1	1	1	1	1	1	1	1	1	1	1	1	1	1	1	1	1	1	1	1	1	1	1		41	Core		WP_010000541.1	WP_014974093.1	WP_010000541.1	WP_004901089.1
134	1	1	1	1	1	1	1	1	1	1	1	1	1	1	1	1	1	1	1	1	1	2	1	1	1	1	1	1	1	1	1	1	1	1	1	1	1	1	1	1	1		41	Core		WP_010000539.1	WP_041773145.1	WP_048701351.1	WP_004905315.1
135	1	1	1	1	1	1	1	1	1	1	1	1	1	1	1	1	1	1	1	1	1	1	1	1	1	1	1	1	1	1	1	1	1	1	1	1	1	1	1	1	1		41	Core		WP_029508913.1	WP_014974097.1	WP_048701336.1	WP_004905314.1
136	1	1	1	1	1	1	1	1	1	1	1	1	1	1	1	1	1	1	1	1	1	1	1	1	1	1	1	1	1	1	1	1	1	1	1	1	1	1	1	1	1		41	Core		WP_010000532.1	WP_014974100.1	WP_048701332.1	WP_004901071.1
137	1	1	1	1	1	1	1	1	1	1	1	1	1	1	1	1	1	1	1	1	1	1	1	1	1	1	1	1	1	1	1	1	1	1	1	1	1	1	1	1	1		41	Core		WP_010000530.1	WP_014974102.1	WP_048701329.1	WP_004908926.1
138	1	1	1	1	1	1	1	1	1	1	1	1	1	1	1	1	1	1	1	1	1	2	1	1	1	1	1	1	1	1	1	1	1	1	1	1	1	1	1	1	1		41	Core		WP_010000529.1	WP_014974103.1	WP_048701327.1	WP_004908923.1
139	1	1	1	1	1	1	1	1	1	1	1	1	1	1	1	1	1	1	1	1	1	1	1	1	1	1	1	1	1	1	1	1	1	1	1	1	1	1	1	1	1		41	Core		WP_010000528.1	WP_014974104.1	WP_048701325.1	WP_012305311.1
140	1	1	1	1	1	1	1	1	1	1	1	1	1	1	1	1	1	1	1	1	1	1	1	1	1	1	1	1	1	1	1	1	1	1	1	1	1	1	1	1	1		41	Core		WP_010000525.1	WP_014974107.1	WP_010002498.1	WP_004901051.1
141	1	1	1	1	1	1	1	1	1	1	1	1	1	1	1	1	1	1	1	1	1	1	1	1	1	1	1	1	1	1	1	1	1	1	1	1	1	1	1	1	1		41	Core		WP_010000519.1	WP_014974113.1	WP_048701318.1	WP_004901039.1
142	2	1	1	2	2	1	1	1	3	2	1	1	2	1	2	2	2	1	1	2	2	3	2	1	1	1	1	1	2	2	2	1	1	2	1	2	1	1	1	2	1		41	Core		WP_010001585.1	WP_041773147.1	WP_010001585.1	WP_004902752.1
143	1	1	1	1	1	1	1	1	1	1	1	1	1	1	1	1	1	1	1	1	1	1	1	1	1	1	1	1	1	1	1	1	1	1	1	1	1	1	1	1	1		41	Core		WP_010000516.1	WP_014974119.1	WP_010000516.1	WP_004908901.1
144	1	1	1	1	1	1	1	1	1	1	1	1	1	1	1	1	1	1	1	1	1	1	1	1	1	1	1	1	1	1	1	1	1	1	1	1	1	1	1	1	1		41	Core		WP_010000511.1	WP_014974127.1	WP_010000511.1	WP_004901017.1
145	1	1	1	1	1	1	1	1	1	1	1	1	1	1	1	1	1	1	1	1	1	2	1	1	1	1	1	1	1	1	1	1	1	1	1	1	1	1	1	1	1		41	Core		WP_010000510.1	WP_014974128.1	WP_048701313.1	WP_004901016.1
146	1	1	1	1	1	1	1	1	1	1	1	1	1	1	1	1	1	1	1	1	1	2	1	1	1	1	1	1	1	1	1	1	1	1	1	1	1	1	1	1	1		41	Core		WP_010000505.1	WP_014974133.1	WP_048701307.1	WP_012305305.1
147	1	1	1	1	1	1	1	1	1	1	1	1	1	1	1	1	1	1	1	1	1	2	1	1	1	1	1	1	1	1	1	1	1	1	1	1	1	1	1	1	1		41	Core		WP_010000499.1	WP_014974136.1	WP_010000499.1	WP_004900997.1
148	1	1	1	1	1	1	1	1	1	1	1	1	1	1	1	1	1	1	1	1	1	1	1	1	1	1	1	1	1	1	1	1	1	1	1	1	1	1	1	1	1		41	Core		WP_010000498.1	WP_014974137.1	WP_048701302.1	WP_004900994.1
149	1	1	1	1	1	1	1	1	1	1	1	1	1	1	1	1	1	1	1	1	1	1	1	1	1	1	1	1	1	1	1	1	1	1	1	1	1	1	1	1	1		41	Core		WP_010000496.1	WP_014974138.1	WP_010006071.1	WP_004900991.1
150	1	1	1	1	1	1	1	1	1	1	1	1	1	1	1	1	1	1	1	1	1	1	1	1	1	1	1	1	1	1	1	1	1	1	1	1	1	1	1	1	1		41	Core		WP_010000495.1	WP_014974139.1	WP_010000495.1	WP_004900989.1
151	1	1	1	1	1	1	1	1	1	1	1	1	1	1	1	1	1	1	1	1	1	1	1	1	1	1	1	1	1	1	1	1	1	1	1	1	1	1	1	1	1		41	Core		WP_010000485.1	WP_014974147.1	WP_010000485.1	WP_004900970.1
152	1	1	1	1	1	1	1	1	1	1	1	1	1	1	1	1	1	1	1	1	1	1	1	1	1	1	1	1	1	1	1	1	1	1	1	1	1	1	1	1	1		41	Core		WP_010000484.1	WP_041773149.1	WP_010000484.1	WP_004900967.1
153	1	1	1	1	1	1	1	1	1	1	1	1	1	1	1	1	1	1	1	1	1	1	1	1	1	1	1	1	1	1	1	1	1	1	1	1	1	1	1	1	1		41	Core		WP_010000481.1	WP_014974151.1	WP_048699784.1	WP_004907848.1
154	1	1	1	1	1	1	1	1	1	1	1	1	1	1	1	1	1	1	1	1	1	1	1	1	1	1	1	1	1	1	1	1	1	1	1	1	1	1	1	1	1		41	Core		WP_010000479.1	WP_014974152.1	WP_048699782.1	WP_004900959.1
155	1	1	1	1	1	1	1	1	1	1	1	1	1	1	1	1	1	1	1	1	1	1	1	1	1	1	1	1	1	1	1	1	1	1	1	1	1	1	1	1	1		41	Core		WP_010000473.1	WP_014974157.1	WP_048699771.1	WP_004900944.1
156	1	1	1	1	1	1	1	1	1	1	1	1	1	1	1	1	1	1	1	1	1	1	1	1	1	1	1	1	1	1	1	1	1	1	1	1	1	1	1	1	1		41	Core		WP_010000472.1	WP_002815032.1	WP_010000472.1	WP_002815032.1
157	1	1	1	1	1	1	1	1	1	1	1	1	1	1	1	1	1	1	1	1	1	1	1	1	1	1	1	1	1	1	1	1	1	1	1	1	1	1	1	1	1		41	Core		WP_010000469.1	WP_014974158.1	WP_010000469.1	WP_004904725.1
158	1	1	1	1	1	1	1	1	1	1	1	1	1	1	1	1	1	1	1	1	1	1	1	1	1	1	1	1	1	1	1	1	1	1	1	1	1	1	1	1	1		41	Core		WP_010000468.1	WP_014974159.1	WP_048699769.1	WP_004907839.1
159	1	1	1	1	1	1	1	1	1	1	1	1	1	1	1	1	1	1	1	1	1	1	1	1	1	1	1	1	1	1	1	1	1	1	1	1	1	1	1	1	1		41	Core		WP_010000466.1	WP_014974160.1	WP_010000466.1	WP_004900919.1
160	1	1	1	1	1	1	1	1	1	1	1	1	1	1	1	1	1	1	1	1	1	1	1	1	1	1	1	1	1	1	1	1	1	1	1	1	1	1	1	1	1		41	Core		WP_010000465.1	WP_014974161.1	WP_010000465.1	WP_012305300.1
161	1	1	1	1	1	1	1	1	1	1	1	1	1	1	1	1	1	1	1	1	1	1	1	1	1	1	1	1	1	1	1	1	1	1	1	1	1	1	1	1	1		41	Core		WP_010000461.1	WP_014974164.1	WP_010000461.1	WP_004900914.1
162	1	1	1	1	1	1	1	1	1	1	1	1	1	1	1	1	1	1	1	1	1	1	1	1	1	1	1	1	1	1	1	1	1	1	1	1	1	1	1	1	1		41	Core		WP_010000460.1	WP_014974165.1	WP_048699765.1	WP_004900912.1
163	1	1	1	1	1	1	1	1	1	1	1	1	1	1	1	1	1	1	1	1	1	1	1	1	1	1	1	1	1	1	1	1	1	1	1	1	1	1	1	1	1		41	Core		WP_033192834.1	WP_014974170.1	WP_029510377.1	WP_004907826.1
164	1	1	1	1	1	1	1	1	1	1	1	1	1	1	1	1	1	1	1	1	1	1	1	1	1	1	1	1	1	1	1	1	1	1	1	1	1	1	1	1	1		41	Core		WP_010000447.1	WP_014974173.1	WP_048699755.1	WP_004900898.1
165	1	1	1	1	1	1	1	1	1	1	1	1	1	1	1	1	1	1	1	1	1	1	1	1	1	1	1	1	1	1	1	1	1	1	1	1	1	1	1	1	1		41	Core		WP_010000445.1	WP_014974174.1	WP_029510371.1	WP_004904718.1
166	1	1	1	1	1	1	1	1	1	1	1	1	1	1	1	1	1	1	1	1	1	1	1	1	1	1	1	1	1	1	1	1	1	1	1	1	1	1	1	1	1		41	Core		WP_010000443.1	WP_014974176.1	WP_048699751.1	WP_004900891.1
167	1	1	1	1	1	1	1	1	1	1	1	1	1	1	1	1	1	1	1	1	1	1	1	1	1	1	1	1	1	1	1	1	1	1	1	1	1	1	1	1	1		41	Core		WP_010000199.1	WP_014974178.1	WP_048701794.1	WP_004904700.1
168	1	1	1	1	1	1	1	1	1	1	1	1	1	1	1	1	1	1	1	1	1	1	1	1	1	1	1	1	1	1	1	1	1	1	1	1	1	1	1	1	1		41	Core		WP_010000193.1	WP_014974182.1	WP_048701785.1	WP_004903610.1
169	1	1	1	1	1	1	1	1	1	1	1	1	1	1	1	1	1	1	1	1	1	2	1	1	1	1	1	1	1	1	1	1	1	1	1	1	1	1	1	1	1		41	Core		WP_010000191.1	WP_014974183.1	WP_029509294.1	WP_004903608.1
170	1	1	1	1	1	1	1	1	1	1	1	1	1	1	1	1	1	1	1	1	1	1	1	1	1	1	1	1	1	1	1	1	1	1	1	1	1	1	1	1	1		41	Core		WP_010000188.1	WP_014974186.1	WP_048701781.1	WP_004904689.1
171	1	1	1	1	1	1	1	1	1	1	1	1	1	1	1	1	1	1	1	1	1	1	1	1	1	1	1	1	1	1	1	1	1	1	1	1	1	1	1	1	1		41	Core		WP_010000600.1	WP_014974192.1	WP_010000600.1	WP_004900829.1
172	1	1	1	1	1	1	1	1	1	1	1	1	1	1	1	1	1	1	1	1	1	1	1	1	1	1	1	1	1	1	1	1	1	1	1	1	1	1	1	1	1		41	Core		WP_010000598.1	WP_014974194.1	WP_048701951.1	WP_004907610.1
173	1	1	1	1	1	1	1	1	1	1	1	1	1	1	1	1	1	1	1	1	1	1	1	1	1	1	1	1	1	1	1	1	1	1	1	1	1	1	1	1	1		41	Core		WP_010000594.1	WP_014974197.1	WP_048701957.1	WP_004904648.1
174	1	1	1	1	1	1	1	1	1	1	1	1	1	1	1	1	1	1	1	1	1	1	1	1	1	1	1	1	1	1	1	1	1	1	1	1	1	1	1	1	1		41	Core		WP_010000593.1	WP_014974198.1	WP_029509817.1	WP_004900813.1
175	1	1	1	1	1	1	1	1	1	1	1	1	1	1	1	1	1	1	1	1	1	1	1	1	1	1	1	1	1	1	1	1	1	1	1	1	1	1	1	1	1		41	Core		WP_010000592.1	WP_014974199.1	WP_048701959.1	WP_004900809.1
176	1	1	1	1	1	1	1	1	1	1	1	1	1	1	1	1	1	1	1	1	1	1	1	1	1	1	1	1	1	1	1	1	1	1	1	1	1	1	1	1	1		41	Core		WP_010000588.1	WP_014974202.1	WP_048701971.1	WP_004904635.1
177	1	1	1	1	1	1	1	1	1	1	1	1	1	1	1	1	1	1	1	1	1	1	1	1	1	1	1	1	1	1	1	1	1	1	1	1	1	1	1	1	1		41	Core		WP_010000583.1	WP_014974206.1	WP_048701982.1	WP_004907574.1
178	1	1	1	1	1	1	1	1	1	1	1	1	1	1	1	1	1	1	1	1	1	1	1	1	1	1	1	1	1	1	1	1	1	1	1	1	1	1	1	1	1		41	Core		WP_010000582.1	WP_014974207.1	WP_029509830.1	WP_004904628.1
179	1	1	1	1	1	1	1	1	1	1	1	1	1	1	1	1	1	1	1	1	1	1	1	1	1	1	1	1	1	1	1	1	1	1	1	1	1	1	1	1	1		41	Core		WP_010000576.1	WP_014974211.1	WP_048701989.1	WP_004900749.1
180	1	2	1	2	1	2	1	1	1	1	2	2	2	2	1	2	1	1	1	1	1	2	2	2	1	1	1	1	1	2	1	2	2	2	1	2	1	2	1	2	2		41	Core		WP_010000573.1	WP_014974214.1	WP_014974409.1	WP_048701993.1
181	1	1	1	1	1	1	1	1	1	1	1	1	1	1	1	1	1	1	1	1	1	1	1	1	1	1	1	1	1	1	1	1	1	1	1	1	1	1	1	1	1		41	Core		WP_010000907.1	WP_014974225.1	WP_048702015.1	WP_036061228.1
182	1	1	1	1	1	1	1	1	1	1	1	1	1	1	1	1	1	1	1	1	1	1	1	1	1	1	1	1	1	1	1	1	1	1	1	1	1	1	1	1	1		41	Core		WP_010000909.1	WP_014974226.1	WP_010000909.1	WP_004900710.1
183	1	1	1	1	1	1	1	1	1	1	1	1	1	1	1	1	1	1	1	1	1	1	1	1	1	1	1	1	1	1	1	1	1	1	1	1	1	1	1	1	1		41	Core		WP_010000911.1	WP_014974228.1	WP_029509848.1	WP_004900704.1
184	1	1	1	1	1	1	1	1	1	1	1	1	1	1	1	1	1	1	1	1	1	1	1	1	1	1	1	1	1	1	1	1	1	1	1	1	1	1	1	1	1		41	Core		WP_010000912.1	WP_014974229.1	WP_048702018.1	WP_004909361.1
185	1	1	1	1	1	1	1	1	1	1	1	1	1	1	1	1	1	1	1	1	1	1	1	1	1	1	1	1	1	1	1	1	1	1	1	1	1	1	1	1	1		41	Core		WP_010000918.1	WP_041773199.1	WP_010000918.1	WP_004906117.1
186	1	1	1	1	1	1	1	1	1	1	1	1	1	1	1	1	1	1	1	1	1	1	1	1	1	1	1	1	1	1	1	1	1	1	1	1	1	1	1	1	1		41	Core		WP_010000929.1	WP_014974239.1	WP_048702043.1	WP_004909385.1
187	1	1	1	1	1	1	1	1	1	1	1	1	1	1	1	1	1	1	1	1	1	1	1	1	1	1	1	1	1	1	1	1	1	1	1	1	1	1	1	1	1		41	Core		WP_010000930.1	WP_014974240.1	WP_048702045.1	WP_004909387.1
188	1	1	1	1	1	1	1	1	1	1	1	1	1	1	1	1	1	1	1	1	1	1	1	1	1	1	1	1	1	1	1	1	1	1	1	1	1	1	1	1	1		41	Core		WP_010000932.1	WP_014974241.1	WP_010000932.1	WP_004900661.1
189	1	1	1	1	1	1	1	1	1	1	1	1	1	1	1	1	1	1	1	1	1	1	1	1	1	1	1	1	1	1	1	1	1	1	1	1	1	1	1	1	1		41	Core		WP_010000934.1	WP_014974242.1	WP_048702055.1	WP_012305260.1
190	1	1	1	1	1	1	1	1	1	1	1	1	1	1	1	1	1	1	1	1	1	1	1	1	1	1	1	1	1	1	1	1	1	1	1	1	1	1	1	1	1		41	Core		WP_010000937.1	WP_014974244.1	WP_048702050.1	WP_004908772.1
191	1	1	1	1	1	1	1	1	1	1	1	1	1	1	1	1	1	1	1	1	1	1	1	1	1	1	1	1	1	1	1	1	1	1	1	1	1	1	1	1	1		41	Core		WP_010000902.1	WP_014974256.1	WP_010004063.1	WP_004900620.1
192	1	1	1	1	1	1	1	1	1	1	1	1	1	1	1	1	1	1	1	1	1	1	1	1	1	1	1	1	1	1	1	1	1	1	1	1	1	1	1	1	1		41	Core		WP_010000894.1	WP_014974263.1	WP_048700826.1	WP_012305251.1
193	1	1	1	1	1	1	1	1	1	1	1	1	1	1	1	1	1	1	1	1	1	2	1	1	1	1	1	1	1	1	1	1	1	1	1	1	1	1	1	1	1		41	Core		WP_010000886.1	WP_014974269.1	WP_010004046.1	WP_004900582.1
194	2	1	2	2	2	1	2	1	1	2	1	1	2	1	2	2	2	2	2	2	2	2	2	1	2	1	2	2	2	2	2	2	2	2	2	2	1	2	2	1	1		41	Core		WP_010001416.1	WP_014974663.1	WP_048700237.1	WP_004905063.1
195	1	1	1	1	1	1	1	1	1	1	1	1	1	1	1	1	1	1	1	1	1	1	1	1	1	1	1	1	1	1	1	1	1	1	1	1	1	1	1	1	1		41	Core		WP_029508988.1	WP_041773203.1	WP_048701892.1	WP_036060908.1
196	2	2	2	2	2	2	2	2	1	2	1	2	2	2	2	2	2	2	2	2	2	2	2	2	2	2	2	2	2	2	2	2	2	2	2	2	2	2	2	2	2		41	Core		WP_010001817.1	WP_010681822.1	WP_014974410.1	WP_014974855.1
197	1	1	1	1	1	1	1	1	1	1	1	1	1	1	1	1	1	1	1	1	1	1	1	1	1	1	1	1	1	1	1	1	1	1	1	1	1	1	1	1	1		41	Core		WP_019040961.1	WP_014974416.1	WP_029509325.1	WP_004899783.1
198	1	1	1	1	1	1	1	1	1	1	1	1	1	1	1	1	1	1	1	1	1	2	1	1	1	1	1	1	1	1	1	1	1	1	1	1	1	1	1	1	1		41	Core		WP_010000858.1	WP_014974426.1	WP_048701740.1	WP_004907014.1
199	1	1	1	1	1	1	1	1	1	1	1	1	1	1	1	1	1	1	1	1	1	1	1	1	1	1	1	1	1	1	1	1	1	1	1	1	1	1	1	1	1		41	Core		WP_010000400.1	WP_014974433.1	WP_048701757.1	WP_004899817.1
200	1	1	1	1	1	1	1	1	1	1	1	1	1	1	1	1	1	1	1	1	1	1	1	1	1	1	1	1	1	1	1	1	1	1	1	1	1	1	1	1	1		41	Core		WP_010000407.1	WP_014974438.1	WP_048701768.1	WP_004907021.1
201	1	1	1	1	1	1	1	1	1	1	1	1	1	1	1	1	1	1	1	1	1	2	1	1	1	1	1	1	1	1	1	1	1	1	1	1	1	1	1	1	1		41	Core		WP_010000202.1	WP_014974441.1	WP_010004311.1	WP_004907189.1
202	1	1	1	1	1	1	1	1	1	1	1	1	1	1	1	1	1	1	1	1	1	1	1	1	1	1	1	1	1	1	1	1	1	1	1	1	1	1	1	1	1		41	Core		WP_010000210.1	WP_014974446.1	WP_010000210.1	WP_004899870.1
203	1	1	1	1	1	1	1	1	1	1	1	1	1	1	1	1	1	1	1	1	1	1	1	1	1	1	1	1	1	1	1	1	1	1	1	1	1	1	1	1	1		41	Core		WP_010000214.1	WP_014974449.1	WP_048701806.1	WP_004907199.1
204	1	1	1	1	1	1	1	1	1	1	1	1	1	1	1	1	1	1	1	1	1	2	1	1	1	1	1	1	1	1	1	1	1	1	1	1	1	1	1	1	1		41	Core		WP_010000220.1	WP_014974453.1	WP_029509273.1	WP_004904068.1
205	1	1	1	1	1	1	1	1	1	1	1	1	1	1	1	1	1	1	1	1	1	2	1	1	1	1	1	1	1	1	1	1	1	1	1	1	1	1	1	1	1		41	Core		WP_010000223.1	WP_014974456.1	WP_010003440.1	WP_004907207.1
206	1	1	1	1	1	1	1	1	1	1	1	1	1	1	1	1	1	1	1	1	1	1	1	1	1	1	1	1	1	1	1	1	1	1	1	1	1	1	1	1	1		41	Core		WP_004899901.1	WP_004899901.1	WP_004899901.1	WP_004899901.1
207	1	1	1	1	1	1	1	1	1	1	1	1	1	1	1	1	1	1	1	1	1	1	1	1	1	1	1	1	1	1	1	1	1	1	1	1	1	1	1	1	1		41	Core		WP_010000238.1	WP_014974463.1	WP_048701835.1	WP_004907210.1
208	1	1	1	1	1	1	1	1	1	1	1	1	1	1	1	1	1	1	1	1	1	1	1	1	1	1	1	1	1	1	1	1	1	1	1	1	1	1	1	1	1		41	Core		WP_010000239.1	WP_014974464.1	WP_048701899.1	WP_004907213.1
209	1	1	1	1	1	1	1	1	1	1	1	1	1	1	1	1	1	1	1	1	1	1	1	1	1	1	1	1	1	1	1	1	1	1	1	1	1	1	1	1	1		41	Core		WP_010000252.1	WP_014974475.1	WP_048701848.1	WP_004899951.1
210	1	1	1	1	1	1	1	1	1	1	1	1	1	1	1	1	1	1	1	1	1	1	1	1	1	1	1	1	1	1	1	1	1	1	1	1	1	1	1	1	1		41	Core		WP_010000253.1	WP_041773155.1	WP_010004533.1	WP_036058325.1
211	1	1	1	1	1	1	1	1	1	1	1	1	1	1	1	1	1	1	1	1	1	1	1	1	1	1	1	1	1	1	1	1	1	1	1	1	1	1	1	1	1		41	Core		WP_010000255.1	WP_041773220.1	WP_048701850.1	WP_004907238.1
212	1	1	1	1	1	1	1	1	1	1	1	1	1	1	1	1	1	1	1	1	1	1	1	1	1	1	1	1	1	1	1	1	1	1	1	1	1	1	1	1	1		41	Core		WP_029508893.1	WP_014974478.1	WP_048701901.1	WP_004899955.1
213	1	1	1	1	1	1	1	1	1	1	1	1	1	1	1	1	1	1	1	1	1	1	1	1	1	1	1	1	1	1	1	1	1	1	1	1	1	1	1	1	1		41	Core		WP_010000259.1	WP_014974481.1	WP_048701854.1	WP_004907244.1
214	1	1	1	1	1	1	1	1	1	1	1	1	1	1	1	1	1	1	1	1	1	1	1	1	1	1	1	1	1	1	1	1	1	1	1	1	1	1	1	1	1		41	Core		WP_010000263.1	WP_014974485.1	WP_048701859.1	WP_004907254.1
215	1	1	1	1	1	1	1	1	1	1	1	1	1	1	1	1	1	1	1	1	1	1	1	1	1	1	1	1	1	1	1	1	1	1	1	1	1	1	1	1	1		41	Core		WP_010000264.1	WP_014974486.1	WP_029509229.1	WP_004907260.1
216	1	1	1	1	1	1	1	1	1	1	1	1	1	1	1	1	1	1	1	1	1	1	1	1	1	1	1	1	1	1	1	1	1	1	1	1	1	1	1	1	1		41	Core		WP_010000265.1	WP_014974488.1	WP_010004077.1	WP_004903453.1
217	1	1	1	1	1	1	1	1	1	1	1	1	1	1	1	1	1	1	1	1	1	1	1	1	1	1	1	1	1	1	1	1	1	1	1	1	1	1	1	1	1		41	Core		WP_010000269.1	WP_014974491.1	WP_048701866.1	WP_012305107.1
218	1	1	1	1	1	1	1	1	1	1	1	1	1	1	1	1	1	1	1	1	1	1	1	1	1	1	1	1	1	1	1	1	1	1	1	1	1	1	1	1	1		41	Core		WP_010000274.1	WP_014974495.1	WP_048701870.1	WP_012305105.1
219	1	1	1	1	1	1	1	1	1	1	1	1	1	1	1	1	1	1	1	1	1	1	1	1	1	1	1	1	1	1	1	1	1	1	1	1	1	1	1	1	1		41	Core		WP_010000279.1	WP_014974499.1	WP_048701876.1	WP_004907285.1
220	1	1	1	1	1	1	1	1	1	1	1	1	1	1	1	1	1	1	1	1	1	1	1	1	1	1	1	1	1	1	1	1	1	1	1	1	1	1	1	1	1		41	Core		WP_010000283.1	WP_014974503.1	WP_048701197.1	WP_004907295.1
221	1	1	1	1	1	1	1	1	1	1	1	1	1	1	1	1	1	1	1	1	1	1	1	1	1	1	1	1	1	1	1	1	1	1	1	1	1	1	1	1	1		41	Core		WP_010000284.1	WP_014974504.1	WP_010006077.1	WP_004904145.1
222	1	1	1	1	1	1	1	1	1	1	1	1	1	1	1	1	1	1	1	1	1	1	1	1	1	1	1	1	1	1	1	1	1	1	1	1	1	1	1	1	1		41	Core		WP_010000290.1	WP_014974509.1	WP_010000290.1	WP_004903498.1
223	1	1	1	1	1	1	1	1	1	1	1	1	1	1	1	1	1	1	1	1	1	1	1	1	1	1	1	1	1	1	1	1	1	1	1	1	1	1	1	1	1		41	Core		WP_010000291.1	WP_014974510.1	WP_010003049.1	WP_004908177.1
224	1	1	1	1	1	1	1	1	1	1	1	1	1	1	1	1	1	1	1	1	1	1	1	1	1	1	1	1	1	1	1	1	1	1	1	1	1	1	1	1	1		41	Core		WP_010000296.1	WP_014974514.1	WP_048701213.1	WP_004908173.1
225	1	1	1	1	1	1	1	1	1	1	1	1	1	1	1	1	1	1	1	1	1	1	1	1	1	1	1	1	1	1	1	1	1	1	1	1	1	1	1	1	1		41	Core		WP_010000299.1	WP_014974516.1	WP_048701215.1	WP_004908170.1
226	1	1	1	1	1	1	1	1	1	1	1	1	1	1	1	1	1	1	1	1	1	1	1	1	1	1	1	1	1	1	1	1	1	1	1	1	1	1	1	1	1		41	Core		WP_010000301.1	WP_014974517.1	WP_010003146.1	WP_004908168.1
227	1	1	1	1	1	1	1	1	1	1	1	1	1	1	1	1	1	1	1	1	1	1	1	1	1	1	1	1	1	1	1	1	1	1	1	1	1	1	1	1	1		41	Core		WP_010000302.1	WP_014974518.1	WP_048701217.1	WP_004908166.1
228	1	1	1	1	1	1	1	1	1	1	1	1	1	1	1	1	1	1	1	1	1	1	1	1	1	1	1	1	1	1	1	1	1	1	1	1	1	1	1	1	1		41	Core		WP_010000303.1	WP_014974519.1	WP_048701219.1	WP_004908164.1
229	1	1	1	1	1	1	1	1	1	1	1	1	1	1	1	1	1	1	1	1	1	2	1	1	1	1	1	1	1	1	1	1	1	1	1	1	1	1	1	1	1		41	Core		WP_010000307.1	WP_014974522.1	WP_010006383.1	WP_004903526.1
230	1	1	1	1	1	1	1	1	1	1	1	1	1	1	1	1	1	1	1	1	1	1	1	1	1	1	1	1	1	1	1	1	1	1	1	1	1	1	1	1	1		41	Core		WP_010000308.1	WP_014974523.1	WP_010006381.1	WP_004904176.1
231	1	1	1	1	1	1	1	1	1	1	1	1	1	1	1	1	1	1	1	1	1	1	1	1	1	1	1	1	1	1	1	1	1	1	1	1	1	1	1	1	1		41	Core		WP_010000313.1	WP_014974527.1	WP_048701231.1	WP_004904184.1
232	1	1	1	1	1	1	1	1	1	1	1	1	1	1	1	1	1	1	1	1	1	1	1	1	1	1	1	1	1	1	1	1	1	1	1	1	1	1	1	1	1		41	Core		WP_010000314.1	WP_014974528.1	WP_048701233.1	WP_036061062.1
233	1	1	1	1	1	1	1	1	1	1	1	1	1	1	1	1	1	1	1	1	1	1	1	1	1	1	1	1	1	1	1	1	1	1	1	1	1	1	1	1	1		41	Core		WP_010001893.1	WP_014974537.1	WP_010002631.1	WP_004900299.1
234	1	1	1	1	1	1	1	1	1	1	1	1	1	1	1	1	1	1	1	1	1	2	1	1	1	1	1	1	1	1	1	1	1	1	1	1	1	1	1	1	1		41	Core		WP_010001900.1	WP_014974544.1	WP_010002417.1	WP_004900317.1
235	1	1	1	1	1	1	1	1	1	1	1	1	1	1	1	1	1	1	1	1	1	1	1	1	1	1	1	1	1	1	1	1	1	1	1	1	1	1	1	1	1		41	Core		WP_010001913.1	WP_014974554.1	WP_010001913.1	WP_004900351.1
236	1	1	1	1	1	1	1	1	1	1	1	1	1	1	1	1	1	1	1	1	1	1	1	1	1	1	1	1	1	1	1	1	1	1	1	1	1	1	1	1	1		41	Core		WP_010001914.1	WP_004900365.1	WP_010004657.1	WP_004900365.1
237	1	1	1	1	1	1	1	1	1	1	1	1	1	1	1	1	1	1	1	1	1	1	1	1	1	1	1	1	1	1	1	1	1	1	1	1	1	1	1	1	1		41	Core		WP_010001919.1	WP_014974558.1	WP_010003983.1	WP_012305094.1
238	1	1	1	1	1	1	1	1	1	1	1	1	1	1	1	1	1	1	1	1	1	2	1	1	1	1	1	1	1	1	1	1	1	1	1	1	1	1	1	1	1		41	Core		WP_010001926.1	WP_014974562.1	WP_029509159.1	WP_004900382.1
239	1	1	1	1	1	1	1	1	1	1	1	1	1	1	1	1	1	1	1	1	1	1	1	1	1	1	1	1	1	1	1	1	1	1	1	1	1	1	1	1	1		41	Core		WP_010001927.1	WP_014974563.1	WP_010003990.1	WP_036058362.1
240	1	1	1	1	1	1	1	1	1	1	1	1	1	1	1	1	1	1	1	1	1	1	1	1	1	1	1	1	1	1	1	1	1	1	1	1	1	1	1	1	1		41	Core		WP_010001938.1	WP_014974566.1	WP_048699989.1	WP_004900398.1
241	1	1	1	1	1	1	1	1	1	1	1	1	1	1	1	1	1	1	1	1	1	1	1	1	1	1	1	1	1	1	1	1	1	1	1	1	1	1	1	1	1		41	Core		WP_010001948.1	WP_014974578.1	WP_048700005.1	WP_036058363.1
242	1	2	1	2	1	1	1	1	1	1	1	2	2	2	1	2	1	1	1	1	1	3	2	2	1	1	1	1	1	2	1	2	2	2	1	2	1	2	1	1	1		41	Core		WP_010001953.1	WP_014974580.1	WP_048700008.1	WP_004904250.1
243	1	1	1	1	1	1	1	1	1	1	1	1	1	1	1	1	1	1	1	1	1	1	1	1	1	1	1	1	1	1	1	1	1	1	1	1	1	1	1	1	1		41	Core		WP_010001957.1	WP_014974583.1	WP_048700013.1	WP_004904253.1
244	1	1	1	1	1	1	1	1	1	1	1	1	1	1	1	1	1	1	1	1	1	2	1	1	1	1	1	1	1	1	1	1	1	1	1	1	1	1	1	1	1		41	Core		WP_010001959.1	WP_014974585.1	WP_048700015.1	WP_004900466.1
245	1	1	1	1	1	1	1	1	1	1	1	1	1	1	1	1	1	1	1	1	1	1	1	1	1	1	1	1	1	1	1	1	1	1	1	1	1	1	1	1	1		41	Core		WP_010001961.1	WP_014974586.1	WP_048700016.1	WP_004908075.1
246	1	1	1	1	1	1	1	1	1	1	1	1	1	1	1	1	1	1	1	1	1	1	1	1	1	1	1	1	1	1	1	1	1	1	1	1	1	1	1	1	1		41	Core		WP_029509014.1	WP_014974588.1	WP_048700054.1	WP_004908071.1
247	1	1	1	1	1	1	1	1	1	1	1	1	1	1	1	1	1	1	1	1	1	2	1	1	1	1	1	1	1	1	1	1	1	1	1	1	1	1	1	1	1		41	Core		WP_010001971.1	WP_014974594.1	WP_048700025.1	WP_012305087.1
248	1	1	1	1	1	1	1	1	1	1	1	1	1	1	1	1	1	1	1	1	1	1	1	1	1	1	1	1	1	1	1	1	1	1	1	1	1	1	1	1	1		41	Core		WP_010001973.1	WP_014974596.1	WP_010003522.1	WP_012305086.1
249	1	1	1	1	1	1	1	1	1	1	1	1	1	1	1	1	1	1	1	1	1	1	1	1	1	1	1	1	1	1	1	1	1	1	1	1	1	1	1	1	1		41	Core		WP_010001977.1	WP_014974599.1	WP_029509114.1	WP_004904271.1
250	1	1	1	1	1	1	1	1	1	1	1	1	1	1	1	1	1	1	1	1	1	1	1	1	1	1	1	1	1	1	1	1	1	1	1	1	1	1	1	1	1		41	Core		WP_010001978.1	WP_014974600.1	WP_010001978.1	WP_004900506.1
251	2	1	1	1	1	1	1	1	1	1	1	1	1	1	1	1	1	1	1	1	1	3	1	1	1	1	1	1	1	1	1	1	1	1	1	1	1	1	1	1	1		41	Core		WP_010000372.1	WP_014974616.1	WP_048701639.1	WP_004906934.1
252	1	1	1	1	1	1	1	1	1	1	1	1	1	1	1	1	1	1	1	1	1	1	1	1	1	1	1	1	1	1	1	1	1	1	1	1	1	1	1	1	1		41	Core		WP_010002006.1	WP_014974620.1	WP_048700059.1	WP_012305080.1
253	1	1	1	1	1	1	1	1	1	1	1	1	1	1	1	1	1	1	1	1	1	2	1	1	1	1	1	1	1	1	1	1	1	1	1	1	1	1	1	1	1		41	Core		WP_010002007.1	WP_014974621.1	WP_048700061.1	WP_004906442.1
254	1	1	1	1	1	1	1	1	1	1	1	1	1	1	1	1	1	1	1	1	1	2	1	1	1	1	1	1	1	1	1	1	1	1	1	1	1	1	1	1	1		41	Core		WP_010002008.1	WP_014974622.1	WP_048700063.1	WP_004909770.1
255	1	1	1	1	1	1	1	1	1	1	1	1	1	1	1	1	1	1	1	1	1	2	1	1	1	1	1	1	1	1	1	1	1	1	1	1	1	1	1	1	1		41	Core		WP_010002010.1	WP_014974623.1	WP_010003477.1	WP_012305079.1
256	1	1	1	1	1	1	1	1	1	1	1	1	1	1	1	1	1	1	1	1	1	1	1	1	1	1	1	1	1	1	1	1	1	1	1	1	1	1	1	1	1		41	Core		WP_010002011.1	WP_014974624.1	WP_048700065.1	WP_004909773.1
257	1	1	1	1	1	1	1	1	1	1	1	1	1	1	1	1	1	1	1	1	1	1	1	1	1	1	1	1	1	1	1	1	1	1	1	1	1	1	1	1	1		41	Core		WP_010002012.1	WP_014974625.1	WP_048700067.1	WP_004909775.1
258	1	1	1	1	1	1	1	1	1	1	1	1	1	1	1	1	1	1	1	1	1	1	1	1	1	1	1	1	1	1	1	1	1	1	1	1	1	1	1	1	1		41	Core		WP_010002038.1	WP_014974655.1	WP_048700099.1	WP_004908971.1
259	1	1	1	1	1	1	1	1	1	1	1	1	1	1	1	1	1	1	1	1	1	1	1	1	1	1	1	1	1	1	1	1	1	1	1	1	1	1	1	1	1		41	Core		WP_029509018.1	WP_014974657.1	WP_029509018.1	WP_004903137.1
260	1	1	1	1	1	1	1	1	1	1	1	1	1	1	1	1	1	1	1	1	1	1	1	1	1	1	1	1	1	1	1	1	1	1	1	1	1	1	1	1	1		41	Core		WP_010002042.1	WP_014974658.1	WP_048700102.1	WP_004903139.1
261	1	1	1	1	1	1	1	1	1	1	1	1	1	1	1	1	1	1	1	1	1	1	1	1	1	1	1	1	1	1	1	1	1	1	1	1	1	1	1	1	1		41	Core		WP_010002043.1	WP_014974659.1	WP_010002043.1	WP_004903140.1
262	1	1	1	1	1	1	1	1	1	1	1	1	1	1	1	1	1	1	1	1	1	2	1	1	1	1	1	1	1	1	1	1	1	1	1	1	1	1	1	1	1		41	Core		WP_010002067.1	WP_014974677.1	WP_019040020.1	WP_004903188.1
263	1	1	1	1	1	1	1	1	1	1	1	1	1	1	1	1	1	1	1	1	1	2	1	1	1	1	1	1	1	1	1	1	1	1	1	1	1	1	1	1	1		41	Core		WP_010002071.1	WP_014974680.1	WP_048700132.1	WP_004903195.1
264	1	1	1	1	1	1	1	1	1	1	1	1	1	1	1	1	1	1	1	1	1	1	1	1	1	1	1	1	1	1	1	1	1	1	1	1	1	1	1	1	1		41	Core		WP_010001065.1	WP_014974706.1	WP_048701106.1	WP_004899987.1
265	1	1	1	1	1	1	1	1	1	1	1	1	1	1	1	1	1	1	1	1	1	2	1	1	1	1	1	1	1	1	1	1	1	1	1	1	1	1	1	1	1		41	Core		WP_010001067.1	WP_041773161.1	WP_010005817.1	WP_004907320.1
266	1	1	1	1	1	1	1	1	1	1	1	1	1	1	1	1	1	1	1	1	1	1	1	1	1	1	1	1	1	1	1	1	1	1	1	1	1	1	1	1	1		41	Core		WP_010001068.1	WP_014974708.1	WP_010005818.1	WP_004899992.1
267	1	1	1	1	1	1	1	1	1	1	1	1	1	1	1	1	1	1	1	1	1	1	1	1	1	1	1	1	1	1	1	1	1	1	1	1	1	1	1	1	1		41	Core		WP_010001069.1	WP_014974709.1	WP_010001069.1	WP_012305066.1
268	1	1	1	1	1	1	1	1	1	1	1	1	1	1	1	1	1	1	1	1	1	2	1	1	1	1	1	1	1	1	1	1	1	1	1	1	1	1	1	1	1		41	Core		WP_010001073.1	WP_041773227.1	WP_048701104.1	WP_004899998.1
269	1	1	1	1	1	1	1	1	1	1	1	1	1	1	1	1	1	1	1	1	1	2	1	1	1	1	1	1	1	1	1	1	1	1	1	1	1	1	1	1	1		41	Core		WP_019041651.1	WP_014974712.1	WP_048701100.1	WP_004900002.1
270	1	1	1	1	1	1	1	1	1	1	1	1	1	1	1	1	1	1	1	1	1	1	1	1	1	1	1	1	1	1	1	1	1	1	1	1	1	1	1	1	1		41	Core		WP_010001165.1	WP_014974715.1	WP_048701426.1	WP_004900009.1
271	1	1	1	1	1	1	1	1	1	1	1	1	1	1	1	1	1	1	1	1	1	1	1	1	1	1	1	1	1	1	1	1	1	1	1	1	1	1	1	1	1		41	Core		WP_010001166.1	WP_014974716.1	WP_010004616.1	WP_004907330.1
272	1	1	1	1	1	1	1	1	1	1	1	1	1	1	1	1	1	1	1	1	1	2	1	1	1	1	1	1	1	1	1	1	1	1	1	1	1	1	1	1	1		41	Core		WP_010001169.1	WP_014974718.1	WP_048701422.1	WP_004900017.1
273	1	1	1	1	1	1	1	1	1	1	1	1	1	1	1	1	1	1	1	1	1	1	1	1	1	1	1	1	1	1	1	1	1	1	1	1	1	1	1	1	1		41	Core		WP_010001170.1	WP_014974719.1	WP_019040287.1	WP_004905141.1
274	1	1	1	1	1	1	1	1	1	1	1	1	1	1	1	1	1	1	1	1	1	2	1	1	1	1	1	1	1	1	1	1	1	1	1	1	1	1	1	1	1		41	Core		WP_010001172.1	WP_014974720.1	WP_048701420.1	WP_004907337.1
275	1	1	1	1	1	1	1	1	1	1	1	1	1	1	1	1	1	1	1	1	1	2	1	1	1	1	1	1	1	1	1	1	1	1	1	1	1	1	1	1	1		41	Core		WP_010001173.1	WP_041773162.1	WP_010004038.1	WP_004900024.1
276	1	1	1	1	1	1	1	1	1	1	1	1	1	1	1	1	1	1	1	1	1	1	1	1	1	1	1	1	1	1	1	1	1	1	1	1	1	1	1	1	1		41	Core		WP_010001176.1	WP_014974724.1	WP_048701416.1	WP_004907344.1
277	1	1	1	1	1	1	1	1	1	1	1	1	1	1	1	1	1	1	1	1	1	2	1	1	1	1	1	1	1	1	1	1	1	1	1	1	1	1	1	1	1		41	Core		WP_010001179.1	WP_014974727.1	WP_010001179.1	WP_004900035.1
278	1	1	1	1	1	1	1	1	1	1	1	1	1	1	1	1	1	1	1	1	1	1	1	1	1	1	1	1	1	1	1	1	1	1	1	1	1	1	1	1	1		41	Core		WP_010001181.1	WP_014974728.1	WP_029509877.1	WP_004907348.1
279	1	1	1	1	1	1	1	1	1	1	1	1	1	1	1	1	1	1	1	1	1	1	1	1	1	1	1	1	1	1	1	1	1	1	1	1	1	1	1	1	1		41	Core		WP_010001185.1	WP_014974731.1	WP_048701409.1	WP_004907361.1
280	1	1	1	1	1	1	1	1	1	1	1	1	1	1	1	1	1	1	1	1	1	1	1	1	1	1	1	1	1	1	1	1	1	1	1	1	1	1	1	1	1		41	Core		WP_010001187.1	WP_014974732.1	WP_048701406.1	WP_036058343.1
281	1	1	1	1	1	1	1	1	1	1	1	1	1	1	1	1	1	1	1	1	1	1	1	1	1	1	1	1	1	1	1	1	1	1	1	1	1	1	1	1	1		41	Core		WP_010001190.1	WP_014974734.1	WP_048701402.1	WP_012305063.1
282	1	1	1	1	1	1	1	1	1	1	1	1	1	1	1	1	1	1	1	1	1	2	1	1	1	1	1	1	1	1	1	1	1	1	1	1	1	1	1	1	1		41	Core		WP_010001191.1	WP_014974735.1	WP_048701400.1	WP_004905151.1
283	1	1	1	1	1	1	1	1	1	1	1	1	1	1	1	1	1	1	1	1	1	1	1	1	1	1	1	1	1	1	1	1	1	1	1	1	1	1	1	1	1		41	Core		WP_010001192.1	WP_014974736.1	WP_048701399.1	WP_004900057.1
284	1	1	1	1	1	1	1	1	1	1	1	1	1	1	1	1	1	1	1	1	1	1	1	1	1	1	1	1	1	1	1	1	1	1	1	1	1	1	1	1	1		41	Core		WP_010001201.1	WP_014974743.1	WP_010001201.1	WP_012305061.1
285	1	1	1	1	1	1	1	1	1	1	1	1	1	1	1	1	1	1	1	1	1	1	1	1	1	1	1	1	1	1	1	1	1	1	1	1	1	1	1	1	1		41	Core		WP_029508967.1	WP_014974750.1	WP_029509893.1	WP_004900090.1
286	1	1	1	1	1	1	1	1	1	1	1	1	1	1	1	1	1	1	1	1	1	1	1	1	1	1	1	1	1	1	1	1	1	1	1	1	1	1	1	1	1		41	Core		WP_010001216.1	WP_014974752.1	WP_029509896.1	WP_004900103.1
287	1	1	1	1	1	1	1	1	1	1	1	1	1	1	1	1	1	1	1	1	1	1	1	1	1	1	1	1	1	1	1	1	1	1	1	1	1	1	1	1	1		41	Core		WP_010001220.1	WP_014974757.1	WP_029509900.1	WP_004900112.1
288	1	1	1	1	1	1	1	1	1	1	1	1	1	1	1	1	1	1	1	1	1	1	1	1	1	1	1	1	1	1	1	1	1	1	1	1	1	1	1	1	1		41	Core		WP_010001222.1	WP_041773164.1	WP_048701365.1	WP_004907388.1
289	1	1	1	1	1	1	1	1	1	1	1	1	1	1	1	1	1	1	1	1	1	2	1	1	1	1	1	1	1	1	1	1	1	1	1	1	1	1	1	1	1		41	Core		WP_010001223.1	WP_014974759.1	WP_048701363.1	WP_004900118.1
290	1	1	1	1	1	1	1	1	1	1	1	1	1	1	1	1	1	1	1	1	1	1	1	1	1	1	1	1	1	1	1	1	1	1	1	1	1	1	1	1	1		41	Core		WP_010001225.1	WP_014974761.1	WP_010001225.1	WP_004900125.1
291	1	1	1	1	1	1	1	1	1	1	1	1	1	1	1	1	1	1	1	1	1	1	1	1	1	1	1	1	1	1	1	1	1	1	1	1	1	1	1	1	1		41	Core		WP_010001227.1	WP_014974762.1	WP_029509904.1	WP_004900127.1
292	1	1	1	1	1	1	1	1	1	1	1	1	1	1	1	1	1	1	1	1	1	1	1	1	1	1	1	1	1	1	1	1	1	1	1	1	1	1	1	1	1		41	Core		WP_010001366.1	WP_014974771.1	WP_048700471.1	WP_004905936.1
293	1	1	1	1	1	1	1	1	1	1	1	1	1	1	1	1	1	1	1	1	1	1	1	1	1	1	1	1	1	1	1	1	1	1	1	1	1	1	1	1	1		41	Core		WP_010001365.1	WP_014974772.1	WP_048700473.1	WP_004907398.1
294	1	1	1	1	1	1	1	1	1	1	1	1	1	1	1	1	1	1	1	1	1	1	1	1	1	1	1	1	1	1	1	1	1	1	1	1	1	1	1	1	1		41	Core		WP_010001360.1	WP_014974776.1	WP_010004224.1	WP_004900167.1
295	1	1	1	1	1	1	1	1	1	1	1	1	1	1	1	1	1	1	1	1	1	1	1	1	1	1	1	1	1	1	1	1	1	1	1	1	1	1	1	1	1		41	Core		WP_029508975.1	WP_041773230.1	WP_048700480.1	WP_004900172.1
296	1	1	1	1	1	1	1	1	1	1	1	1	1	1	1	1	1	1	1	1	1	2	1	1	1	1	1	1	1	1	1	1	1	1	1	1	1	1	1	1	1		41	Core		WP_010001357.1	WP_014974779.1	WP_048700481.1	WP_004907405.1
297	1	1	1	1	1	1	1	1	1	1	1	1	1	1	1	1	1	1	1	1	1	2	1	1	1	1	1	1	1	1	1	1	1	1	1	1	1	1	1	1	1		41	Core		WP_029508974.1	WP_014974781.1	WP_029508974.1	WP_004900181.1
298	1	1	1	1	1	1	1	1	1	1	1	1	1	1	1	1	1	1	1	1	1	1	1	1	1	1	1	1	1	1	1	1	1	1	1	1	1	1	1	1	1		41	Core		WP_010001347.1	WP_014974785.1	WP_048700491.1	WP_004907411.1
299	1	1	1	1	1	1	1	1	1	1	1	1	1	1	1	1	1	1	1	1	1	1	1	1	1	1	1	1	1	1	1	1	1	1	1	1	1	1	1	1	1		41	Core		WP_010001342.1	WP_014974788.1	WP_048700496.1	WP_004905968.1
300	1	1	1	1	1	1	1	1	1	1	1	1	1	1	1	1	1	1	1	1	1	1	1	1	1	1	1	1	1	1	1	1	1	1	1	1	1	1	1	1	1		41	Core		WP_010001297.1	WP_014974791.1	WP_048700499.1	WP_004900200.1
301	1	1	1	1	1	1	1	1	1	1	1	1	1	1	1	1	1	1	1	1	1	2	1	1	1	1	1	1	1	1	1	1	1	1	1	1	1	1	1	1	1		41	Core		WP_010001295.1	WP_014974792.1	WP_048700501.1	WP_004900204.1
302	1	1	1	1	1	1	1	1	1	1	1	1	1	1	1	1	1	1	1	1	1	2	1	1	1	1	1	1	1	1	1	1	1	1	1	1	1	1	1	1	1		41	Core		WP_010003467.1	WP_014974802.1	WP_048701921.1	WP_004904295.1
303	1	1	1	1	1	1	1	1	1	1	1	1	1	1	1	1	1	1	1	1	1	2	1	1	1	1	1	1	1	1	1	1	1	1	1	1	1	1	1	1	1		41	Core		WP_010001634.1	WP_014974806.1	WP_048700538.1	WP_004901118.1
304	1	1	1	1	1	1	1	1	1	1	1	1	1	1	1	1	1	1	1	1	1	2	1	2	1	1	1	1	1	2	1	1	1	1	1	1	1	1	1	1	1		41	Core		WP_010001636.1	WP_014974808.1	WP_048700542.1	WP_004907451.1
305	1	1	1	1	1	1	1	1	1	1	1	1	1	1	1	1	1	1	1	1	1	2	1	1	1	1	1	1	1	1	1	1	1	1	1	1	1	1	1	1	1		41	Core		WP_010001639.1	WP_014974810.1	WP_010005671.1	WP_004901127.1
306	1	1	1	1	1	1	1	1	1	1	1	1	1	1	1	1	1	1	1	1	1	1	1	1	1	1	1	1	1	1	1	1	1	1	1	1	1	1	1	1	1		41	Core		WP_010001641.1	WP_014974811.1	WP_048700545.1	WP_004904329.1
307	1	1	1	1	1	1	1	1	1	1	1	1	1	1	1	1	1	1	1	1	1	1	1	1	1	1	1	1	1	1	1	1	1	1	1	1	1	1	1	1	1		41	Core		WP_029508992.1	WP_014974812.1	WP_048700547.1	WP_004901131.1
308	1	1	1	1	1	1	1	1	1	1	1	1	1	1	1	1	1	1	1	1	1	1	1	1	1	1	1	1	1	1	1	1	1	1	1	1	1	1	1	1	1		41	Core		WP_010001643.1	WP_014974813.1	WP_048700548.1	WP_004907454.1
309	1	1	1	1	1	1	1	1	1	1	1	1	1	1	1	1	1	1	1	1	1	1	1	1	1	1	1	1	1	1	1	1	1	1	1	1	1	1	1	1	1		41	Core		WP_010001647.1	WP_014974816.1	WP_048700552.1	WP_004907455.1
310	1	1	1	1	1	1	1	1	1	1	1	1	1	1	1	1	1	1	1	1	1	1	1	1	1	1	1	1	1	1	1	1	1	1	1	1	1	1	1	1	1		41	Core		WP_010001649.1	WP_014974817.1	WP_010001649.1	WP_004907458.1
311	1	1	1	1	1	1	1	1	1	1	1	1	1	1	1	1	1	1	1	1	1	1	1	1	1	1	1	1	1	1	1	1	1	1	1	1	1	1	1	1	1		41	Core		WP_010001650.1	WP_014974818.1	WP_010001650.1	WP_004901151.1
312	1	1	1	1	1	1	1	1	1	1	1	1	1	1	1	1	1	1	1	1	1	1	1	1	1	1	1	1	1	1	1	1	1	1	1	1	1	1	1	1	1		41	Core		WP_010001651.1	WP_014974819.1	WP_010001651.1	WP_004904336.1
313	1	1	1	1	1	1	1	1	1	1	1	1	1	1	1	1	1	1	1	1	1	1	1	1	1	1	1	1	1	1	1	1	1	1	1	1	1	1	1	1	1		41	Core		WP_010001690.1	WP_014974820.1	WP_010003102.1	WP_004901157.1
314	1	1	1	1	1	1	1	1	1	1	1	1	1	1	1	1	1	1	1	1	1	1	1	1	1	1	1	1	1	1	1	1	1	1	1	1	1	1	1	1	1		41	Core		WP_010681811.1	WP_014974830.1	WP_048700563.1	WP_004907475.1
315	1	1	1	1	1	1	1	1	1	1	1	1	1	1	1	1	1	1	1	1	1	1	1	1	1	1	1	1	1	1	1	1	1	1	1	1	1	1	1	1	1		41	Core		WP_010681814.1	WP_014974833.1	WP_048700569.1	WP_004907479.1
316	1	1	1	1	1	1	1	1	1	1	1	1	1	1	1	1	1	1	1	1	1	1	1	1	1	1	1	1	1	1	1	1	1	1	1	1	1	1	1	1	1		41	Core		WP_010006084.1	WP_014974843.1	WP_048700573.1	WP_004907483.1
317	1	1	1	1	1	1	1	1	1	1	1	1	1	1	1	1	1	1	1	1	1	1	1	1	1	1	1	1	1	1	1	1	1	1	1	1	1	1	1	1	1		41	Core		WP_010681819.1	WP_014974852.1	WP_010003959.1	WP_004901238.1
318	1	1	1	1	1	1	1	1	1	1	1	1	1	1	1	1	1	1	1	1	1	1	1	1	1	1	1	1	1	1	1	1	1	1	1	1	1	1	1	1	1		41	Core		WP_010681824.1	WP_014974857.1	WP_048700592.1	WP_004901252.1
319	1	1	1	1	1	1	1	1	1	1	1	1	1	1	1	1	1	1	1	1	1	1	1	1	1	1	1	1	1	1	1	1	1	1	1	1	1	1	1	1	1		41	Core		WP_009999743.1	WP_014974861.1	WP_048700597.1	WP_004904365.1
320	1	1	1	1	1	1	1	1	1	1	1	1	1	1	1	1	1	1	1	1	1	2	1	1	1	1	1	1	1	1	1	1	1	1	1	1	1	1	1	1	1		41	Core		WP_009999746.1	WP_014974865.1	WP_029510272.1	WP_004901271.1
321	1	1	1	1	1	1	1	1	1	1	1	1	1	1	1	1	1	1	1	1	1	2	1	1	1	1	1	1	1	1	1	1	1	1	1	1	1	1	1	1	1		41	Core		WP_009999747.1	WP_014974867.1	WP_048700603.1	WP_004904369.1
322	1	1	1	1	1	1	1	1	1	1	1	1	1	1	1	1	1	1	1	1	1	2	1	1	1	1	1	1	1	1	1	1	1	1	1	1	1	1	1	1	1		41	Core		WP_009999749.1	WP_014974868.1	WP_048700605.1	WP_004901276.1
323	1	1	1	1	1	1	1	1	1	1	1	1	1	1	1	1	1	1	1	1	1	1	1	1	1	1	1	1	1	1	1	1	1	1	1	1	1	1	1	1	1		41	Core		WP_009999751.1	WP_014974870.1	WP_029510278.1	WP_004901281.1
324	1	1	1	1	1	1	1	1	1	1	1	1	1	1	1	1	1	1	1	1	1	2	1	1	1	1	1	1	1	1	1	1	1	1	1	1	1	1	1	1	1		41	Core		WP_009999752.1	WP_014974871.1	WP_029510280.1	WP_004901284.1
325	1	1	1	1	1	1	1	1	1	1	1	1	1	1	1	1	1	1	1	1	1	1	1	1	1	1	1	1	1	1	1	1	1	1	1	1	1	1	1	1	1		41	Core		WP_009999754.1	WP_014974873.1	WP_009999754.1	WP_004901289.1
326	1	1	1	1	1	1	1	1	1	1	1	1	1	1	1	1	1	1	1	1	1	2	1	1	1	1	1	1	1	1	1	1	1	1	1	1	1	1	1	1	1		41	Core		WP_009999764.1	WP_014974875.1	WP_048700620.1	WP_004901305.1
327	1	1	1	1	1	1	1	1	1	1	1	1	1	1	1	1	1	1	1	1	1	2	1	1	1	1	2	1	1	1	1	1	1	1	1	1	1	1	1	1	1		41	Core		WP_009999766.1	WP_014974877.1	WP_048700624.1	WP_004901312.1
328	1	1	1	1	1	1	1	1	1	1	1	1	1	1	1	1	1	1	1	1	1	2	1	1	1	1	1	1	1	1	1	1	1	1	1	1	1	1	1	1	1		41	Core		WP_009999769.1	WP_014974883.1	WP_048700628.1	WP_004907522.1
329	1	1	1	1	1	1	1	1	1	1	1	1	1	1	1	1	1	1	1	1	1	1	1	1	1	1	1	1	1	1	1	1	1	1	1	1	1	1	1	1	1		41	Core		WP_009999771.1	WP_014974885.1	WP_048700631.1	WP_004901323.1
330	1	1	1	1	1	1	1	1	1	1	1	1	1	1	1	1	1	1	1	1	1	1	1	1	1	1	1	1	1	1	1	1	1	1	1	1	1	1	1	1	1		41	Core		WP_009999772.1	WP_014974886.1	WP_048700632.1	WP_004907530.1
331	1	1	1	1	1	1	1	1	1	1	1	1	1	1	1	1	1	1	1	1	1	1	1	1	1	1	1	1	1	1	1	1	1	1	1	1	1	1	1	1	1		41	Core		WP_029508858.1	WP_014974895.1	WP_029510310.1	WP_004901352.1
332	1	1	1	1	1	1	1	1	1	1	1	1	1	1	1	1	1	1	1	1	1	1	1	1	1	1	1	1	1	1	1	1	1	1	1	1	1	1	1	1	1		41	Core		WP_009999786.1	WP_014974896.1	WP_048702057.1	WP_004907548.1
333	1	1	1	1	1	1	1	1	1	1	1	1	1	1	1	1	1	1	1	1	1	2	1	1	1	1	1	1	1	1	1	1	1	1	1	1	1	1	1	1	1		41	Core		WP_010001464.1	WP_014973749.1	WP_048700977.1	WP_004899274.1
334	1	1	1	1	1	1	1	1	1	1	1	1	1	1	1	1	1	1	1	1	1	1	1	1	1	1	1	1	1	1	1	1	1	1	1	1	1	1	1	1	1		41	Core		WP_010001459.1	WP_014973746.1	WP_048700983.1	WP_004899283.1
335	1	1	1	1	1	1	1	1	1	1	1	1	1	1	1	1	1	1	1	1	1	1	1	1	1	1	1	1	1	1	1	1	1	1	1	1	1	1	1	1	1		41	Core		WP_010001692.1	WP_014973745.1	WP_048701081.1	WP_004899305.1
336	1	1	1	1	1	1	1	1	1	1	1	1	1	1	1	1	1	1	1	1	1	1	1	1	1	1	1	1	1	1	1	1	1	1	1	1	1	1	1	1	1		41	Core		WP_010001698.1	WP_014973741.1	WP_010003319.1	WP_004899326.1
337	1	1	1	1	1	1	1	1	1	1	1	1	1	1	1	1	1	1	1	1	1	1	1	1	1	1	1	1	1	1	1	1	1	1	1	1	1	1	1	1	1		41	Core		WP_010001699.1	WP_014973740.1	WP_029509477.1	WP_004899328.1
338	1	1	1	1	1	1	1	1	1	1	1	1	1	1	1	1	1	1	1	1	1	2	1	1	1	1	1	1	1	1	1	1	1	1	1	1	1	1	1	1	1		41	Core		WP_010001702.1	WP_014973738.1	WP_010003348.1	WP_004899332.1
339	1	1	1	1	1	1	1	1	1	1	1	1	1	1	1	1	1	1	1	1	1	1	1	1	1	1	1	1	1	1	1	1	1	1	1	1	1	1	1	1	1		41	Core		WP_010001703.1	WP_014973737.1	WP_029509474.1	WP_012305432.1
340	1	1	1	1	1	1	1	1	1	1	1	1	1	1	1	1	1	1	1	1	1	1	1	1	1	1	1	1	1	1	1	1	1	1	1	1	1	1	1	1	1		41	Core		WP_010001704.1	WP_014973736.1	WP_029509473.1	WP_004904425.1
341	1	1	1	1	1	1	1	1	1	1	1	1	1	1	1	1	1	1	1	1	1	1	1	1	1	1	1	1	1	1	1	1	1	1	1	1	1	1	1	1	1		41	Core		WP_029508994.1	WP_014973735.1	WP_048701096.1	WP_004899338.1
342	1	1	1	1	1	1	1	1	1	1	1	1	1	1	1	1	1	1	1	1	1	1	1	1	1	1	1	1	1	1	1	1	1	1	1	1	1	1	1	1	1		41	Core		WP_010001708.1	WP_014973734.1	WP_048701088.1	WP_004899340.1
343	1	1	1	1	1	1	1	1	1	1	1	1	1	1	1	1	1	1	1	1	1	1	1	1	1	1	1	1	1	1	1	1	1	1	1	1	1	1	1	1	1		41	Core		WP_010001709.1	WP_014973733.1	WP_010001709.1	WP_004899341.1
344	1	1	1	1	1	1	1	1	1	1	1	1	1	1	1	1	1	1	1	1	1	1	1	1	1	1	1	1	1	1	1	1	1	1	1	1	1	1	1	1	1		41	Core		WP_009999793.1	WP_014973732.1	WP_048701090.1	WP_004899344.1
345	1	1	1	1	1	1	1	1	1	1	1	1	1	1	1	1	1	1	1	1	1	2	1	1	1	1	1	1	1	1	1	1	1	1	1	1	1	1	1	1	1		41	Core		WP_029508859.1	WP_014973731.1	WP_048702150.1	WP_004904427.1
346	1	1	1	1	1	1	1	1	1	1	1	1	1	1	1	1	1	1	1	1	1	1	1	1	1	1	1	1	1	1	1	1	1	1	1	1	1	1	1	1	1		41	Core		WP_009999797.1	WP_014973729.1	WP_029509467.1	WP_004899354.1
347	1	1	1	1	1	1	1	1	1	1	1	1	1	1	1	1	1	1	1	1	1	2	1	1	1	1	1	1	1	1	1	1	1	1	1	1	1	1	1	1	1		41	Core		WP_009999800.1	WP_014973727.1	WP_009999800.1	WP_004899358.1
348	1	1	1	1	1	1	1	1	1	1	1	1	1	1	1	1	1	1	1	1	1	2	1	1	1	1	1	1	1	1	1	1	1	1	1	1	1	1	1	1	1		41	Core		WP_009999805.1	WP_014973724.1	WP_048702157.1	WP_004904430.1
349	1	1	1	1	1	1	1	1	1	1	1	1	1	1	1	1	1	1	1	1	1	1	1	1	1	1	1	1	1	1	1	1	1	1	1	1	1	1	1	1	1		41	Core		WP_009999817.1	WP_014973720.1	WP_009999817.1	WP_004899371.1
350	1	1	1	1	1	1	1	1	1	1	1	1	1	1	1	1	1	1	1	1	1	1	1	1	1	1	1	1	1	1	1	1	1	1	1	1	1	1	1	1	1		41	Core		WP_009999818.1	WP_014973719.1	WP_009999818.1	WP_004899373.1
351	1	1	1	1	1	1	1	1	1	1	1	1	1	1	1	1	1	1	1	1	1	1	1	1	1	1	1	1	1	1	1	1	1	1	1	1	1	1	1	1	1		41	Core		WP_009999822.1	WP_014973716.1	WP_048702170.1	WP_004899382.1
352	1	1	1	1	1	1	1	1	1	1	1	1	1	1	1	1	1	1	1	1	1	1	1	1	1	1	1	1	1	1	1	1	1	1	1	1	1	1	1	1	1		41	Core		WP_029508862.1	WP_014973713.1	WP_048702173.1	WP_004904433.1
353	1	1	1	1	1	1	1	1	1	1	1	1	1	1	1	1	1	1	1	1	1	1	1	1	1	1	1	1	1	1	1	1	1	1	1	1	1	1	1	1	1		41	Core		WP_009999828.1	WP_014973712.1	WP_009999828.1	WP_004899394.1
354	1	1	1	1	1	1	1	1	1	1	1	1	1	1	1	1	1	1	1	1	1	1	1	1	1	1	1	1	1	1	1	1	1	1	1	1	1	1	1	1	1		41	Core		WP_009999829.1	WP_014973711.1	WP_048702175.1	WP_004899399.1
355	1	1	1	1	1	1	1	1	1	1	1	1	1	1	1	1	1	1	1	1	1	1	1	1	1	1	1	1	1	1	1	1	1	1	1	1	1	1	1	1	1		41	Core		WP_009999830.1	WP_014973710.1	WP_009999830.1	WP_004899402.1
356	1	1	1	1	1	1	1	1	1	1	1	1	1	1	1	1	1	1	1	1	1	1	1	1	1	1	1	1	1	1	1	1	1	1	1	1	1	1	1	1	1		41	Core		WP_002816015.1	WP_002816015.1	WP_002816015.1	WP_002816015.1
357	1	1	1	1	1	1	1	1	1	1	1	1	1	1	1	1	1	1	1	1	1	1	1	1	1	1	1	1	1	1	1	1	1	1	1	1	1	1	1	1	1		41	Core		WP_009999846.1	WP_014973708.1	WP_048702179.1	WP_004899432.1
358	1	1	1	1	1	1	1	1	1	1	1	1	1	1	1	1	1	1	1	1	1	1	1	1	1	1	1	1	1	1	1	1	1	1	1	1	1	1	1	1	1		41	Core		WP_009999847.1	WP_014973707.1	WP_048702181.1	WP_004899434.1
359	1	1	1	1	1	1	1	1	1	1	1	1	1	1	1	1	1	1	1	1	1	2	1	1	1	1	1	1	1	1	1	1	1	1	1	1	1	1	1	1	1		41	Core		WP_009999848.1	WP_014973706.1	WP_009999848.1	WP_004899436.1
360	1	1	1	1	1	1	1	1	1	1	1	1	1	1	1	1	1	1	1	1	1	1	1	1	1	1	1	1	1	1	1	1	1	1	1	1	1	1	1	1	1		41	Core		WP_009999850.1	WP_014973704.1	WP_009999850.1	WP_004899439.1
361	1	1	1	1	1	1	1	1	1	1	1	1	1	1	1	1	1	1	1	1	1	1	1	1	1	1	1	1	1	1	1	1	1	1	1	1	1	1	1	1	1		41	Core		WP_009999853.1	WP_014973703.1	WP_009999853.1	WP_004899440.1
362	1	1	1	1	1	1	1	1	1	1	1	1	1	1	1	1	1	1	1	1	1	2	1	1	1	1	1	1	1	1	1	1	1	1	1	1	1	1	1	1	1		41	Core		WP_009999854.1	WP_014973702.1	WP_009999854.1	WP_004904436.1
363	1	1	1	1	1	1	1	1	1	1	1	1	1	1	1	1	1	1	1	1	1	1	1	1	1	1	1	1	1	1	1	1	1	1	1	1	1	1	1	1	1		41	Core		WP_009999855.1	WP_014973701.1	WP_009999855.1	WP_004899444.1
364	1	1	1	1	1	1	1	1	1	1	1	1	1	1	1	1	1	1	1	1	1	1	1	1	1	1	1	1	1	1	1	1	1	1	1	1	1	1	1	1	1		41	Core		WP_009999856.1	WP_014973700.1	WP_009999856.1	WP_004899445.1
365	1	1	1	1	1	1	1	1	1	1	1	1	1	1	1	1	1	1	1	1	1	1	1	1	1	1	1	1	1	1	1	1	1	1	1	1	1	1	1	1	1		41	Core		WP_009999857.1	WP_014973699.1	WP_048702183.1	WP_004899447.1
366	1	1	1	1	1	1	1	1	1	1	1	1	1	1	1	1	1	1	1	1	1	1	1	1	1	1	1	1	1	1	1	1	1	1	1	1	1	1	1	1	1		41	Core		WP_009999859.1	WP_014973698.1	WP_009999859.1	WP_004899448.1
367	1	1	1	1	1	1	1	1	1	1	1	1	1	1	1	1	1	1	1	1	1	1	1	1	1	1	1	1	1	1	1	1	1	1	1	1	1	1	1	1	1		41	Core		WP_009999860.1	WP_014973697.1	WP_009999860.1	WP_004899451.1
368	1	1	1	1	1	1	1	1	1	1	1	1	1	1	1	1	1	1	1	1	1	1	1	1	1	1	1	1	1	1	1	1	1	1	1	1	1	1	1	1	1		41	Core		WP_002816028.1	WP_014973696.1	WP_002816028.1	WP_002816028.1
369	1	1	1	1	1	1	1	1	1	1	1	1	1	1	1	1	1	1	1	1	1	1	1	1	1	1	1	1	1	1	1	1	1	1	1	1	1	1	1	1	1		41	Core		WP_009999861.1	WP_014973695.1	WP_009999861.1	WP_004899453.1
370	1	1	1	1	1	1	1	1	1	1	1	1	1	1	1	1	1	1	1	1	1	1	1	1	1	1	1	1	1	1	1	1	1	1	1	1	1	1	1	1	1		41	Core		WP_004899456.1	WP_004911267.1	WP_004899456.1	WP_004899456.1
371	1	1	1	1	1	1	1	1	1	1	1	1	1	1	1	1	1	1	1	1	1	1	1	1	1	1	1	1	1	1	1	1	1	1	1	1	1	1	1	1	1		41	Core		WP_004899458.1	WP_014973693.1	WP_004899458.1	WP_004899458.1
372	1	1	1	1	1	1	1	1	1	1	1	1	1	1	1	1	1	1	1	1	1	1	1	1	1	1	1	1	1	1	1	1	1	1	1	1	1	1	1	1	1		41	Core		WP_009999865.1	WP_014973692.1	WP_009999865.1	WP_004899460.1
373	1	1	1	1	1	1	1	1	1	1	1	1	1	1	1	1	1	1	1	1	1	1	1	1	1	1	1	1	1	1	1	1	1	1	1	1	1	1	1	1	1		41	Core		WP_009999866.1	WP_014973691.1	WP_009999866.1	WP_004899461.1
374	1	1	1	1	1	1	1	1	1	1	1	1	1	1	1	1	1	1	1	1	1	1	1	1	1	1	1	1	1	1	1	1	1	1	1	1	1	1	1	1	1		41	Core		WP_009999867.1	WP_014973690.1	WP_009999867.1	WP_004899463.1
375	1	1	1	1	1	1	1	1	1	1	1	1	1	1	1	1	1	1	1	1	1	1	1	1	1	1	1	1	1	1	1	1	1	1	1	1	1	1	1	1	1		41	Core		WP_009999868.1	WP_014973689.1	WP_048702186.1	WP_004904438.1
376	1	1	1	1	1	1	1	1	1	1	1	1	1	1	1	1	1	1	1	1	1	1	1	1	1	1	1	1	1	1	1	1	1	1	1	1	1	1	1	1	1		41	Core		WP_002816040.1	WP_014973688.1	WP_002816040.1	WP_002816040.1
377	1	1	1	1	1	1	1	1	1	1	1	1	1	1	1	1	1	1	1	1	1	2	1	1	1	1	1	1	1	1	1	1	1	1	1	1	1	1	1	1	1		41	Core		WP_029508866.1	WP_050995380.1	WP_029509444.1	WP_004899471.1
378	1	1	1	1	1	1	1	1	1	1	1	1	1	1	1	1	1	1	1	1	1	1	1	1	1	1	1	1	1	1	1	1	1	1	1	1	1	1	1	1	1		41	Core		WP_009999878.1	WP_014973681.1	WP_009999878.1	WP_004899477.1
379	1	1	1	1	1	1	1	1	1	1	1	1	1	1	1	1	1	1	1	1	1	1	1	1	1	1	1	1	1	1	1	1	1	1	1	1	1	1	1	1	1		41	Core		WP_009999884.1	WP_014973676.1	WP_048702201.1	WP_004904446.1
380	1	1	1	1	1	1	1	1	1	1	1	1	1	1	1	1	1	1	1	1	1	1	1	1	1	1	1	1	1	1	1	1	1	1	1	1	1	1	1	1	1		41	Core		WP_010001539.1	WP_014973674.1	WP_048700424.1	WP_012305438.1
381	1	1	1	1	1	1	1	1	1	1	1	1	1	1	1	1	1	1	1	1	1	1	1	1	1	1	1	1	1	1	1	1	1	1	1	1	1	1	1	1	1		41	Core		WP_010001538.1	WP_014973673.1	WP_048700425.1	WP_004902022.1
382	1	1	1	1	1	1	1	1	1	1	1	1	1	1	1	1	1	1	1	1	1	1	1	1	1	1	1	1	1	1	1	1	1	1	1	1	1	1	1	1	1		41	Core		WP_010001534.1	WP_014973670.1	WP_048700431.1	WP_004904987.1
383	1	1	1	1	1	1	1	1	1	1	1	1	1	1	1	1	1	1	1	1	1	1	1	1	1	1	1	1	1	1	1	1	1	1	1	1	1	1	1	1	1		41	Core		WP_010001532.1	WP_014973668.1	WP_048700463.1	WP_004908807.1
384	1	1	1	1	1	1	1	1	1	1	1	1	1	1	1	1	1	1	1	1	1	1	1	1	1	1	1	1	1	1	1	1	1	1	1	1	1	1	1	1	1		41	Core		WP_010001527.1	WP_014973666.1	WP_048700438.1	WP_004902041.1
385	1	1	1	1	1	1	1	1	1	1	1	1	1	1	1	1	1	1	1	1	1	1	1	1	1	1	1	1	1	1	1	1	1	1	1	1	1	1	1	1	1		41	Core		WP_010001517.1	WP_014973659.1	WP_048700450.1	WP_004902054.1
386	1	1	1	1	1	1	1	1	1	1	1	1	1	1	1	1	1	1	1	1	1	2	1	1	1	1	1	1	1	1	1	1	1	1	1	1	1	1	1	1	1		41	Core		WP_010001515.1	WP_014973658.1	WP_010002737.1	WP_004902056.1
387	1	1	1	1	1	1	1	1	1	1	1	1	1	1	1	1	1	1	1	1	1	1	1	1	1	1	1	1	1	1	1	1	1	1	1	1	1	1	1	1	1		41	Core		WP_010001514.1	WP_014973657.1	WP_048700452.1	WP_004904999.1
388	1	1	1	1	1	1	1	1	1	1	1	1	1	1	1	1	1	1	1	1	1	1	1	1	1	1	1	1	1	1	1	1	1	1	1	1	1	1	1	1	1		41	Core		WP_010001511.1	WP_014973655.1	WP_029510010.1	WP_004902062.1
389	1	1	1	1	1	1	1	1	1	1	1	1	1	1	1	1	1	1	1	1	1	2	1	1	1	1	1	1	1	1	1	1	1	1	1	1	1	1	1	1	1		41	Core		WP_010001503.1	WP_014973649.1	WP_048700458.1	WP_004902079.1
390	1	1	1	1	2	1	1	1	1	2	1	1	2	1	1	1	2	1	1	1	2	2	1	1	1	1	2	1	1	2	1	1	2	2	1	1	1	1	1	1	1		41	Core		WP_010001378.1	WP_010277807.1	WP_048702137.1	WP_012305441.1
391	1	1	1	1	1	1	1	1	1	1	1	1	1	1	1	1	1	1	1	1	1	2	1	1	1	1	1	1	1	1	1	1	1	1	1	1	1	1	1	1	1		41	Core		WP_010001388.1	WP_014974969.1	WP_048702148.1	WP_004908858.1
392	1	1	1	1	1	1	1	1	1	1	1	1	1	1	1	1	1	1	1	1	1	1	1	1	1	1	1	1	1	1	1	1	1	1	1	1	1	1	1	1	1		41	Core		WP_010001389.1	WP_014974970.1	WP_029510030.1	WP_004902123.1
393	1	1	1	1	1	1	1	1	1	1	1	1	1	1	1	1	1	1	1	1	1	1	1	1	1	1	1	1	1	1	1	1	1	1	1	1	1	1	1	1	1		41	Core		WP_010001390.1	WP_014974971.1	WP_029510031.1	WP_004902126.1
394	1	1	1	1	1	1	1	1	1	1	1	1	1	1	1	1	1	1	1	1	1	1	1	1	1	1	1	1	1	1	1	1	1	1	1	1	1	1	1	1	1		41	Core		WP_010001391.1	WP_014974972.1	WP_048700211.1	WP_004902128.1
395	1	1	1	1	1	1	1	1	1	1	1	1	1	1	1	1	1	1	1	1	1	2	1	1	1	1	1	1	1	1	1	1	1	1	1	1	1	1	1	1	1		41	Core		WP_010001397.1	WP_014974980.1	WP_010001397.1	WP_004902140.1
396	1	1	1	1	1	1	1	1	1	1	1	1	1	1	1	1	1	1	1	1	1	1	1	1	1	1	1	1	1	1	1	1	1	1	1	1	1	1	1	1	1		41	Core		WP_050777360.1	WP_014974982.1	WP_048700217.1	WP_004909287.1
397	1	1	1	1	1	1	1	1	1	1	1	1	1	1	1	1	1	1	1	1	1	1	1	1	1	1	1	1	1	1	1	1	1	1	1	1	1	1	1	1	1		41	Core		WP_010001403.1	WP_014974988.1	WP_048700223.1	WP_004905058.1
398	1	1	1	1	1	1	1	1	1	1	1	1	1	1	1	1	1	1	1	1	1	1	1	1	1	1	1	1	1	1	1	1	1	1	1	1	1	1	1	1	1		41	Core		WP_010001409.1	WP_014973578.1	WP_048700227.1	WP_012305448.1
399	1	1	1	1	1	1	1	1	1	1	1	1	1	1	1	1	1	1	1	1	1	2	1	1	1	1	1	1	1	1	1	1	1	1	1	1	1	1	1	1	1		41	Core		WP_010000041.1	WP_014973572.1	WP_048700245.1	WP_036058427.1
400	1	1	1	1	1	1	1	1	1	1	1	1	1	1	1	1	1	1	1	1	1	1	1	1	1	1	1	1	1	1	1	1	1	1	1	1	1	1	1	1	1		41	Core		WP_010000028.1	WP_014973562.1	WP_010002553.1	WP_004903637.1
401	1	1	1	1	1	1	1	1	1	1	1	1	1	1	1	1	1	1	1	1	1	2	1	1	1	1	1	1	1	1	1	1	1	1	1	1	1	1	1	1	1		41	Core		WP_010000027.1	WP_014973561.1	WP_048699954.1	WP_004909556.1
402	1	1	1	1	1	1	1	1	1	1	1	1	1	1	1	1	1	1	1	1	1	2	1	1	1	1	1	1	1	1	1	1	1	1	1	1	1	1	1	1	1		41	Core		WP_010000024.1	WP_014973559.1	WP_048699953.1	WP_004909562.1
403	1	1	1	1	1	1	1	1	1	1	1	1	1	1	1	1	1	1	1	1	1	2	1	1	1	1	1	1	1	1	1	1	1	1	1	1	1	1	1	1	1		41	Core		WP_010000019.1	WP_014975071.1	WP_048699944.1	WP_004903656.1
404	1	1	1	1	1	1	1	1	1	1	1	1	1	1	1	1	1	1	1	1	1	1	1	1	1	1	1	1	1	1	1	1	1	1	1	1	1	1	1	1	1		41	Core		WP_010000017.1	WP_014975072.1	WP_048699942.1	WP_004903658.1
405	1	1	1	1	1	1	1	1	1	1	1	1	1	1	1	1	1	1	1	1	1	2	1	1	1	1	1	1	1	1	1	1	1	1	1	1	1	1	1	1	1		41	Core		WP_010000015.1	WP_014975074.1	WP_010004820.1	WP_004902207.1
406	1	1	1	1	1	1	1	1	1	1	1	1	1	1	1	1	1	1	1	1	1	1	1	1	1	1	1	1	1	1	1	1	1	1	1	1	1	1	1	1	1		41	Core		WP_002816117.1	WP_002816117.1	WP_002816117.1	WP_002816117.1
407	1	1	1	1	1	1	1	1	0	1	1	1	1	1	1	1	1	1	1	1	1	1	1	1	1	1	1	1	1	1	1	1	1	1	1	1	1	1	1	1	1		40	Soft core		WP_010000003.1	WP_014973541.1	WP_010000003.1	WP_004902231.1
408	1	1	1	1	1	1	1	1	1	1	1	1	1	1	1	1	1	1	1	1	1	1	1	1	1	1	0	1	1	1	1	1	1	1	1	1	1	1	1	1	1		40	Soft core		WP_010000000.1	WP_014973544.1	WP_048699931.1	WP_004908402.1
409	1	1	1	1	1	1	1	1	1	1	1	1	1	1	1	1	1	1	1	1	1	1	1	1	1	1	0	1	1	1	1	1	1	1	1	1	1	1	1	1	1		40	Soft core		WP_009999999.1	WP_014973545.1	WP_048699929.1	WP_004905131.1
410	1	1	1	1	1	1	1	1	0	1	1	1	1	1	1	1	1	1	1	1	1	2	1	1	1	1	1	1	1	1	1	1	1	1	1	1	1	1	1	1	1		40	Soft core		WP_009999995.1	WP_014973547.1	WP_009999995.1	WP_004908394.1
411	1	2	1	2	1	1	1	1	0	1	2	2	2	2	1	1	1	1	1	1	1	2	2	1	1	1	1	1	1	2	1	2	1	2	1	2	1	1	1	1	2		40	Soft core		WP_009999758.1	WP_014975025.1	WP_048700615.1	WP_004907515.1
412	1	1	1	1	1	1	1	1	1	1	1	1	1	1	1	1	1	1	1	1	1	1	1	1	1	1	0	1	1	1	1	1	1	1	1	1	1	1	1	1	1		40	Soft core		WP_009999984.1	WP_014973555.1	WP_048699913.1	WP_004908348.1
413	1	1	1	1	1	1	1	1	1	1	1	1	1	1	1	1	1	1	1	1	1	1	1	1	1	1	1	1	1	1	1	1	1	1	1	1	1	1	1	0	1		40	Soft core		WP_009999974.1	WP_014975020.1	WP_048699899.1	WP_004902334.1
414	1	1	1	1	1	1	1	1	1	1	1	1	1	1	1	1	1	1	1	1	1	1	1	1	1	1	1	1	1	1	0	1	1	1	1	1	1	1	1	1	1		40	Soft core		WP_009999962.1	WP_014975013.1	WP_048699890.1	WP_004902352.1
415	1	1	1	1	1	1	1	1	1	1	1	1	1	1	1	1	1	1	1	1	1	1	1	1	1	1	1	1	1	1	1	1	1	1	1	0	1	1	1	1	1		40	Soft core		WP_009999959.1	WP_014975010.1	WP_048699884.1	WP_004902364.1
416	1	1	1	1	1	1	1	1	0	1	1	1	1	1	1	1	1	1	1	1	1	2	1	1	1	1	1	1	1	1	1	1	1	1	1	1	1	1	1	1	1		40	Soft core		WP_009999956.1	WP_014975008.1	WP_048699880.1	WP_004902369.1
417	1	1	1	1	1	1	1	1	0	1	1	1	1	1	1	1	1	1	1	1	1	1	1	1	1	1	1	1	1	1	1	1	1	1	1	1	1	1	1	1	1		40	Soft core		WP_009999935.1	WP_014974993.1	WP_048699858.1	WP_012305004.1
418	1	1	1	1	1	1	1	1	0	1	1	1	1	1	1	1	1	1	1	1	1	1	1	1	1	1	1	1	1	1	1	1	1	1	1	1	1	1	1	1	1		40	Soft core		WP_029508929.1	WP_014973585.1	WP_053089453.1	WP_004908538.1
419	1	1	1	1	1	1	1	1	1	1	0	1	1	1	1	1	1	1	1	1	1	1	1	1	1	1	1	1	1	1	1	1	1	1	1	1	1	1	1	1	1		40	Soft core		WP_010000777.1	WP_014973617.1	WP_048700282.1	WP_004908525.1
420	1	1	1	2	1	2	1	1	1	1	2	1	2	1	1	1	1	2	2	2	1	1	2	1	1	1	0	1	1	2	1	1	2	1	2	2	1	2	2	2	2		40	Soft core		WP_010000984.1	WP_014974087.1	WP_014974948.1	WP_029510313.1
421	2	1	2	1	2	1	2	1	0	1	1	2	2	2	1	2	1	2	2	2	1	3	2	1	2	1	1	2	1	2	1	1	1	2	2	2	1	1	2	1	1		40	Soft core		WP_010000119.1	WP_014973910.1	WP_029509601.1	WP_004902567.1
422	1	1	1	1	1	1	1	1	1	1	1	1	1	1	1	1	1	1	1	1	1	1	1	1	1	1	0	1	1	1	1	1	1	1	1	1	1	1	1	1	1		40	Soft core		WP_010000962.1	WP_014973635.1	WP_048700325.1	WP_004908493.1
423	1	1	1	1	1	1	1	1	1	1	0	1	1	1	1	1	1	1	1	1	1	1	1	1	1	1	1	1	1	1	1	1	1	1	1	1	1	1	1	1	1		40	Soft core		WP_010000973.1	WP_014974961.1	WP_029510104.1	WP_012305025.1
424	1	1	1	1	1	1	1	1	1	1	1	1	1	1	1	1	1	1	1	1	1	0	1	1	1	1	1	1	1	1	1	1	1	1	1	1	1	1	1	1	1		40	Soft core		WP_010000978.1	WP_014974956.1	WP_048700346.1	WP_004899568.1
425	1	1	1	1	1	1	1	1	1	1	1	1	1	1	1	1	1	1	1	1	1	0	1	1	1	1	1	1	1	1	1	1	1	1	1	1	1	1	1	1	1		40	Soft core		WP_004904499.1	WP_014974955.1	WP_004904499.1	WP_004904499.1
426	1	1	1	1	1	1	1	1	1	1	0	1	1	1	1	1	1	1	1	1	1	1	1	1	1	1	1	1	1	1	1	1	1	1	1	1	1	1	1	1	1		40	Soft core		WP_029508950.1	WP_014974954.1	WP_048700351.1	WP_004899564.1
427	1	1	1	1	1	1	1	1	1	1	1	1	1	1	1	1	1	1	1	1	1	1	1	1	1	1	0	1	1	1	1	1	1	1	1	1	1	1	1	1	1		40	Soft core		WP_010000980.1	WP_014974953.1	WP_029510109.1	WP_012305027.1
428	1	1	1	1	1	1	1	1	1	1	1	1	1	1	1	1	1	1	1	1	1	1	1	1	1	1	0	1	1	1	1	1	1	1	1	1	1	1	1	1	1		40	Soft core		WP_010000983.1	WP_014974949.1	WP_010000983.1	WP_036058318.1
429	1	1	1	1	1	1	1	1	0	1	1	1	1	1	1	1	1	1	1	1	1	1	1	1	1	1	1	1	1	1	1	1	1	1	1	1	1	1	1	1	1		40	Soft core		WP_010000999.1	WP_014974928.1	WP_048700370.1	WP_004908436.1
430	1	1	1	1	1	1	1	1	1	1	1	1	1	1	1	1	1	1	1	1	1	1	1	1	1	1	0	1	1	1	1	1	1	1	1	1	1	1	1	1	1		40	Soft core		WP_010001008.1	WP_014974920.1	WP_048700386.1	WP_036058314.1
431	1	1	1	1	1	1	1	1	1	1	1	1	1	1	1	1	1	1	1	1	1	1	1	1	1	1	0	1	1	1	1	1	1	1	1	1	1	1	1	1	1		40	Soft core		WP_010001014.1	WP_014974915.1	WP_048700396.1	WP_004909240.1
432	1	1	1	1	1	1	1	1	1	1	1	1	1	1	1	1	1	1	1	1	1	1	1	1	1	1	0	1	1	1	1	1	1	1	1	1	1	1	1	1	1		40	Soft core		WP_010001019.1	WP_014974910.1	WP_048700399.1	WP_004909232.1
433	1	1	1	1	1	1	1	1	1	1	1	1	1	1	1	1	1	1	1	1	1	1	1	1	1	1	0	1	1	1	1	1	1	1	1	1	1	1	1	1	1		40	Soft core		WP_009999894.1	WP_014974903.1	WP_029510361.1	WP_004905856.1
434	1	1	1	1	1	1	1	1	1	1	1	1	1	1	1	1	1	1	1	1	1	2	1	1	1	1	1	1	0	1	1	1	1	1	1	1	1	1	1	1	1		40	Soft core		WP_010001465.1	WP_014973750.1	WP_048700975.1	WP_004906863.1
435	1	1	1	1	1	1	1	1	1	1	1	1	1	1	1	1	1	1	1	1	1	0	1	1	1	1	1	1	1	1	1	1	1	1	1	1	1	1	1	1	1		40	Soft core		WP_010001474.1	WP_014973757.1	WP_010001474.1	WP_004906858.1
436	1	1	1	1	1	1	1	1	1	1	1	1	1	1	1	1	1	1	1	1	1	0	1	1	1	1	1	1	1	1	1	1	1	1	1	1	1	1	1	1	1		40	Soft core		WP_010001475.1	WP_014973758.1	WP_048700969.1	WP_004899246.1
437	1	1	1	1	1	1	1	1	0	1	1	1	1	1	1	1	1	1	1	1	1	1	1	1	1	1	1	1	1	1	1	1	1	1	1	1	1	1	1	1	1		40	Soft core		WP_010001481.1	WP_014973762.1	WP_048700964.1	WP_012305426.1
438	1	1	1	1	1	1	1	1	1	1	1	1	1	1	1	1	1	1	1	1	1	1	1	1	1	1	0	1	1	1	1	1	1	1	1	1	1	1	1	1	1		40	Soft core		WP_010001492.1	WP_014973772.1	WP_019041830.1	WP_012305422.1
439	1	1	1	1	1	1	1	1	1	1	1	1	1	1	1	1	1	1	1	1	1	1	1	1	1	1	1	1	1	1	1	1	1	1	1	1	0	1	1	1	1		40	Soft core		WP_014973773.1	WP_048700949.1	WP_004906838.1	WP_004899198.1
440	1	1	1	1	1	1	1	1	1	1	1	1	1	1	1	1	1	1	1	1	1	1	1	1	1	1	0	1	1	1	1	1	1	1	1	1	1	1	1	1	1		40	Soft core		WP_029508936.1	WP_014973775.1	WP_048701094.1	WP_004904401.1
441	1	1	1	1	1	1	1	1	0	1	1	1	1	1	1	1	1	1	1	1	1	1	1	1	1	1	1	1	1	1	1	1	1	1	1	1	1	1	1	1	1		40	Soft core		WP_010000791.1	WP_014973776.1	WP_048700945.1	WP_004906835.1
442	1	1	1	1	1	1	1	1	0	1	1	1	1	1	1	1	1	1	1	1	1	1	1	1	1	1	1	1	1	1	1	1	1	1	1	1	1	1	1	1	1		40	Soft core		WP_010000838.1	WP_014973811.1	WP_029509519.1	WP_012305417.1
443	1	1	1	1	1	1	1	1	1	1	1	1	1	1	1	1	1	1	1	1	1	2	1	1	1	1	0	1	1	1	1	1	1	1	1	1	1	1	1	1	1		40	Soft core		WP_010000829.1	WP_041773182.1	WP_048700904.1	WP_004905544.1
444	1	1	1	1	1	1	1	1	1	1	1	1	1	1	1	1	1	1	1	1	1	1	1	1	1	1	0	1	1	1	1	1	1	1	1	1	1	1	1	1	1		40	Soft core		WP_010000827.1	WP_014973820.1	WP_048700902.1	WP_004906783.1
445	1	1	1	1	1	1	1	1	1	1	0	1	1	1	1	1	1	1	1	1	1	1	1	1	1	1	1	1	1	1	1	1	1	1	1	1	1	1	1	1	1		40	Soft core		WP_010000823.1	WP_041773183.1	WP_048700895.1	WP_004899072.1
446	1	1	1	1	1	1	1	1	1	1	1	1	1	1	1	1	1	1	1	1	1	1	1	1	1	1	0	1	1	1	1	1	1	1	1	1	1	1	1	1	1		40	Soft core		WP_010000820.1	WP_014973828.1	WP_048700888.1	WP_004905568.1
447	1	1	1	1	1	1	1	1	1	1	1	1	1	1	1	1	1	1	1	1	1	2	1	1	1	1	0	1	1	1	1	1	1	1	1	1	1	1	1	1	1		40	Soft core		WP_010000819.1	WP_014973830.1	WP_048700886.1	WP_036058290.1
448	1	1	1	1	1	1	1	1	0	1	1	1	1	1	1	1	1	1	1	1	1	1	1	1	1	1	1	1	1	1	1	1	1	1	1	1	1	1	1	1	1		40	Soft core		WP_029508939.1	WP_041773185.1	WP_048700883.1	WP_004906763.1
449	1	1	1	1	1	1	1	1	2	1	1	1	1	1	1	1	1	1	1	1	1	1	1	1	1	1	1	1	1	1	1	1	1	1	1	0	1	1	1	1	1		40	Soft core		WP_010000809.1	WP_014973836.1	WP_029509539.1	WP_036058395.1
450	1	1	1	1	1	1	1	1	0	1	1	1	1	1	1	1	1	1	1	1	1	2	1	1	1	1	1	1	1	1	1	1	1	1	1	1	1	1	1	1	1		40	Soft core		WP_010000808.1	WP_014973837.1	WP_048700876.1	WP_004901554.1
451	1	1	1	1	1	1	1	1	0	1	1	1	1	1	1	1	1	1	1	1	1	2	1	1	1	1	1	1	1	1	1	1	1	1	1	1	1	1	1	1	1		40	Soft core		WP_010000051.1	WP_014973845.1	WP_048700872.1	WP_004906724.1
452	1	1	1	1	1	1	1	1	1	1	1	1	1	1	1	1	1	1	1	1	1	1	1	1	1	1	0	1	1	1	1	1	1	1	1	1	1	1	1	1	1		40	Soft core		WP_010000059.1	WP_014973851.1	WP_048700865.1	WP_012305407.1
453	1	1	1	1	1	1	1	1	0	1	1	1	1	1	1	1	1	1	1	1	1	1	1	1	1	1	1	1	1	1	1	1	1	1	1	1	1	1	1	1	1		40	Soft core		WP_010000063.1	WP_014973854.1	WP_048700861.1	WP_004901500.1
454	1	1	1	2	1	1	1	1	1	1	0	1	2	1	1	2	1	1	1	1	1	2	2	2	1	1	1	1	1	2	1	2	1	2	1	2	1	1	1	1	1		40	Soft core		WP_010000078.1	WP_014973876.1	WP_029509570.1	WP_004901403.1
455	1	1	1	1	1	1	1	1	1	1	1	1	1	1	1	1	1	1	1	1	1	1	1	1	1	1	0	1	1	1	1	1	1	1	1	1	1	1	1	1	1		40	Soft core		WP_010000080.1	WP_014973877.1	WP_019041383.1	WP_004901399.1
456	1	1	1	1	1	1	1	1	1	1	1	1	1	1	1	1	1	1	1	1	1	1	1	1	1	1	0	1	1	1	1	1	1	1	1	1	1	1	1	1	1		40	Soft core		WP_010000084.1	WP_014973881.1	WP_048700193.1	WP_012305394.1
457	1	1	1	1	1	1	1	1	0	1	1	1	1	1	1	1	1	1	1	1	1	2	1	1	1	1	1	1	1	1	1	1	1	1	1	1	1	1	1	1	1		40	Soft core		WP_010000085.1	WP_014973882.1	WP_048700195.1	WP_004906644.1
458	1	1	1	1	1	1	1	1	1	1	0	1	1	1	1	1	1	1	1	1	1	1	1	1	1	1	1	1	1	1	1	1	1	1	1	1	1	1	1	1	1		40	Soft core		WP_029508884.1	WP_014973885.1	WP_048700209.1	WP_004906641.1
459	2	1	2	1	1	2	2	1	0	1	1	2	2	2	1	1	1	2	2	2	1	2	1	1	2	1	1	2	1	2	1	2	2	2	2	2	1	2	2	1	1		40	Soft core		WP_010000090.1	WP_014973886.1	WP_014974368.1	WP_048700201.1
460	1	1	3	1	1	2	1	1	1	1	0	1	2	1	1	1	1	2	1	2	1	1	1	1	2	1	1	2	1	1	1	1	2	2	1	1	1	1	2	1	1		40	Soft core		WP_010000366.1	WP_013102147.1	WP_014973889.1	WP_048701626.1
461	1	1	3	1	1	2	1	1	0	1	1	1	2	1	1	1	1	2	1	2	1	1	1	1	2	1	2	2	1	1	1	1	2	2	1	1	1	1	2	1	1		40	Soft core		WP_010000365.1	WP_013102146.1	WP_014973890.1	WP_048701624.1
462	1	0	1	1	1	1	1	1	1	1	1	1	1	1	1	1	1	1	1	1	1	1	1	1	1	1	1	1	1	1	1	1	1	1	1	1	1	1	1	1	1		40	Soft core		WP_010000099.1	WP_014973895.1	WP_048700777.1	WP_004902595.1
463	1	0	1	1	1	1	1	1	1	1	1	1	1	1	1	1	1	1	1	1	1	1	1	1	1	1	1	1	1	1	1	1	1	1	1	1	1	1	1	1	1		40	Soft core		WP_010000103.1	WP_014973898.1	WP_048700771.1	WP_004902588.1
464	1	0	1	1	1	1	1	1	1	1	1	1	1	1	1	1	1	1	1	1	1	1	1	1	1	1	1	1	1	1	1	1	1	1	1	1	1	1	1	1	1		40	Soft core		WP_010000105.1	WP_014973899.1	WP_010000105.1	WP_004902587.1
465	1	0	1	1	1	1	1	1	1	1	1	1	1	1	1	1	1	1	1	1	1	1	1	1	1	1	1	1	1	1	1	1	1	1	1	1	1	1	1	1	1		40	Soft core		WP_010000106.1	WP_014973900.1	WP_048700769.1	WP_004902585.1
466	1	0	1	1	1	1	1	1	1	1	1	1	1	1	1	1	1	1	1	1	1	1	1	1	1	1	1	1	1	1	1	1	1	1	1	1	1	1	1	1	1		40	Soft core		WP_010000108.1	WP_014973902.1	WP_010000108.1	WP_004902581.1
467	1	0	1	1	1	1	1	1	1	1	1	1	1	1	1	1	1	1	1	1	1	2	1	1	1	1	1	1	1	1	1	1	1	1	1	1	1	1	1	1	1		40	Soft core		WP_010000110.1	WP_014973903.1	WP_010005610.1	WP_004902580.1
468	1	0	1	1	1	1	1	1	1	1	1	1	1	1	1	1	1	1	1	1	1	1	1	1	1	1	1	1	1	1	1	1	1	1	1	1	1	1	1	1	1		40	Soft core		WP_010000113.1	WP_014973905.1	WP_048700767.1	WP_004902576.1
469	1	0	1	1	1	1	1	1	1	1	1	1	1	1	1	1	1	1	1	1	1	2	1	1	1	1	1	1	1	1	1	1	1	1	1	1	1	1	1	1	1		40	Soft core		WP_010000116.1	WP_014973908.1	WP_029509599.1	WP_004902570.1
470	1	0	1	1	1	1	1	1	1	1	1	1	1	1	1	1	1	1	1	1	1	1	1	1	1	1	1	1	1	1	1	1	1	1	1	1	1	1	1	1	1		40	Soft core		WP_010000122.1	WP_014973912.1	WP_048700758.1	WP_012305389.1
471	1	0	1	1	1	1	1	1	1	1	1	1	1	1	1	1	1	1	1	1	1	2	1	1	1	1	1	1	1	1	1	1	1	1	1	1	1	1	1	1	1		40	Soft core		WP_010000125.1	WP_014973915.1	WP_048700752.1	WP_004902556.1
472	1	1	1	1	1	1	1	1	1	1	1	1	1	1	1	1	1	1	1	1	1	1	1	1	1	1	0	1	1	1	1	1	1	1	1	1	1	1	1	1	1		40	Soft core		WP_010000133.1	WP_014973921.1	WP_048700748.1	WP_036061194.1
473	1	1	1	1	1	1	1	1	1	1	1	1	1	1	1	1	1	1	1	1	1	1	1	1	1	1	0	1	1	1	1	1	1	1	1	1	1	1	1	1	1		40	Soft core		WP_029508885.1	WP_014973922.1	WP_048700787.1	WP_004909167.1
474	1	1	1	1	1	1	1	1	1	1	1	1	1	1	1	1	1	1	1	1	1	1	1	1	1	1	0	1	1	1	1	1	1	1	1	1	1	1	1	1	1		40	Soft core		WP_029508886.1	WP_014973923.1	WP_048700746.1	WP_004902537.1
475	1	1	1	1	1	1	1	1	1	1	0	1	1	1	1	1	1	1	1	1	1	1	1	1	1	1	1	1	1	1	1	1	1	1	1	1	1	1	1	1	1		40	Soft core		WP_010000137.1	WP_014973924.1	WP_048700744.1	WP_036061196.1
476	1	1	1	1	1	1	1	1	1	1	1	1	1	1	1	1	1	1	1	1	1	1	1	1	1	1	0	1	1	1	1	1	1	1	1	1	1	1	1	1	1		40	Soft core		WP_010000141.1	WP_014973928.1	WP_048700740.1	WP_012305386.1
477	2	1	2	1	1	1	2	1	1	1	1	1	1	1	1	1	1	2	1	2	1	2	1	1	2	1	0	2	1	1	1	1	1	1	2	1	1	2	2	1	1		40	Soft core		WP_009999883.1	WP_014973677.1	WP_048702205.1	WP_012305437.1
478	1	1	1	1	1	1	1	1	1	1	1	1	1	1	1	1	1	1	1	1	1	1	1	1	1	1	0	1	1	1	1	1	1	1	1	1	1	1	1	1	1		40	Soft core		WP_010000144.1	WP_014973933.1	WP_048700738.1	WP_004904767.1
479	1	1	1	1	1	1	1	1	0	1	1	1	1	1	1	1	1	1	1	1	1	1	1	1	1	1	1	1	1	1	1	1	1	1	1	1	1	1	1	1	1		40	Soft core		WP_010000145.1	WP_014973934.1	WP_010000145.1	WP_004902505.1
480	1	1	1	1	1	1	1	1	1	1	1	1	1	1	1	1	1	1	1	1	1	1	1	1	1	1	0	1	1	1	1	1	1	1	1	1	1	1	1	1	1		40	Soft core		WP_010000146.1	WP_014973935.1	WP_048700736.1	WP_004904765.1
481	1	1	1	1	1	1	1	1	1	1	1	1	1	1	1	1	1	1	1	1	1	1	1	1	1	1	0	1	1	1	1	1	1	1	1	1	1	1	1	1	1		40	Soft core		WP_010000151.1	WP_014973937.1	WP_010004878.1	WP_004909136.1
482	1	1	1	1	1	1	1	1	1	1	1	0	1	1	1	1	1	1	1	1	1	1	1	1	1	1	1	1	1	1	1	1	1	1	1	1	1	1	1	1	1		40	Soft core		WP_010000152.1	WP_014973938.1	WP_048700730.1	WP_012305384.1
483	1	1	1	1	1	1	1	1	0	1	1	1	1	1	1	1	1	1	1	1	1	2	1	1	1	1	1	1	1	1	1	1	1	1	1	1	1	1	1	1	1		40	Soft core		WP_010000154.1	WP_014973939.1	WP_048700729.1	WP_036061172.1
484	1	1	1	1	1	1	1	1	0	1	1	1	1	1	1	1	1	1	1	1	1	1	1	1	1	1	1	1	1	1	1	1	1	1	1	1	1	1	1	1	1		40	Soft core		WP_010001847.1	WP_014973958.1	WP_048700673.1	WP_004904741.1
485	1	1	1	1	1	1	1	1	0	1	1	1	1	1	1	1	1	1	1	1	1	2	1	1	1	1	1	1	1	1	1	1	1	1	1	1	1	1	1	1	1		40	Soft core		WP_010001848.1	WP_014973959.1	WP_010003529.1	WP_004903564.1
486	1	1	1	1	1	1	1	1	1	1	1	1	1	1	1	1	1	1	1	1	1	1	1	1	1	1	0	1	1	1	1	1	1	1	1	1	1	1	1	1	1		40	Soft core		WP_010001849.1	WP_014973960.1	WP_048700671.1	WP_012305382.1
487	1	1	1	1	1	1	1	1	1	1	1	1	1	1	1	1	1	1	1	1	1	1	1	1	1	1	1	1	1	1	1	1	1	1	1	1	1	1	1	0	1		40	Soft core		WP_010001853.1	WP_014973963.1	WP_048700666.1	WP_004903556.1
488	1	1	1	1	1	1	1	1	1	1	1	1	1	1	1	1	1	1	1	1	1	1	1	1	1	1	0	1	1	1	1	1	1	1	1	1	1	1	1	1	1		40	Soft core		WP_010000172.1	WP_041773187.1	WP_048701436.1	WP_012305378.1
489	1	1	1	1	1	1	1	1	0	1	1	1	1	1	1	1	1	1	1	1	1	2	1	1	1	1	1	1	1	1	1	1	1	1	1	1	1	1	1	1	1		40	Soft core		WP_010000171.1	WP_014973970.1	WP_010004267.1	WP_004904962.1
490	1	1	1	1	1	1	1	1	1	1	1	1	1	1	1	0	1	1	1	1	1	2	1	1	1	1	1	1	1	1	1	1	1	1	1	1	1	1	1	1	1		40	Soft core		WP_010000170.1	WP_014973971.1	WP_048701438.1	WP_004909008.1
491	1	1	1	1	1	1	1	1	1	1	1	1	1	1	1	1	1	1	1	1	1	2	1	1	1	1	0	1	1	1	1	1	1	1	1	1	1	1	1	1	1		40	Soft core		WP_010001765.1	WP_014973993.1	WP_010005782.1	WP_004908010.1
492	1	1	1	1	1	1	1	1	1	1	0	1	1	1	1	1	1	1	1	1	1	1	1	1	1	1	1	1	1	1	1	1	1	1	1	1	1	1	1	1	1		40	Soft core		WP_010001766.1	WP_014973994.1	WP_010002958.1	WP_004901980.1
493	1	1	1	1	1	1	1	1	0	1	1	1	1	1	1	1	1	1	1	1	1	1	1	1	1	1	1	1	1	1	1	1	1	1	1	1	1	1	1	1	1		40	Soft core		WP_010001767.1	WP_014973995.1	WP_048701450.1	WP_004901979.1
494	1	1	1	1	1	1	1	1	0	1	1	1	1	1	1	1	1	1	1	1	1	1	1	1	1	1	1	1	1	1	1	1	1	1	1	1	1	1	1	1	1		40	Soft core		WP_010001773.1	WP_014973999.1	WP_048701457.1	WP_012305369.1
495	1	1	1	1	1	1	1	1	1	1	1	1	1	1	1	1	1	1	1	1	1	1	1	1	1	1	0	1	1	1	1	1	1	1	1	1	1	1	1	1	1		40	Soft core		WP_010001774.1	WP_014974000.1	WP_048701458.1	WP_004904929.1
496	1	1	1	1	1	1	1	1	1	1	1	1	1	1	1	1	1	1	1	1	1	1	1	1	1	1	0	1	1	1	1	1	1	1	1	1	1	1	1	1	1		40	Soft core		WP_010001775.1	WP_014974001.1	WP_048701460.1	WP_012305368.1
497	1	1	1	1	1	1	1	1	0	1	1	1	1	1	1	1	1	1	1	1	1	1	1	1	1	1	1	1	1	1	1	1	1	1	1	1	1	1	1	1	1		40	Soft core		WP_010001782.1	WP_014974007.1	WP_048701467.1	WP_012305365.1
498	1	1	1	1	1	1	1	1	0	1	1	1	1	1	1	1	1	1	1	1	1	1	1	1	1	1	1	1	1	1	1	1	1	1	1	1	1	1	1	1	1		40	Soft core		WP_010001803.1	WP_014974023.1	WP_048701484.1	WP_041761916.1
499	1	1	1	1	1	1	1	1	1	1	0	1	1	1	1	1	1	1	1	1	1	1	1	1	1	1	1	1	1	1	1	1	1	1	1	1	1	1	1	1	1		40	Soft core		WP_010001804.1	WP_014974024.1	WP_048701486.1	WP_004901919.1
500	1	0	1	1	1	1	1	1	1	1	1	1	1	1	1	1	1	1	1	1	1	2	1	1	1	1	1	1	1	1	1	1	1	1	1	1	1	1	1	1	1		40	Soft core		WP_019041876.1	WP_014974035.1	WP_048701504.1	WP_012305356.1
501	1	1	1	1	1	1	1	1	1	1	1	1	1	1	1	1	1	1	1	1	1	1	1	1	1	1	0	1	1	1	1	1	1	1	1	1	1	1	1	1	1		40	Soft core		WP_010001261.1	WP_014974045.1	WP_010005317.1	WP_012305352.1
502	1	1	1	1	1	1	1	1	1	1	1	1	1	1	1	1	1	1	1	1	1	1	1	1	1	1	0	1	1	1	1	1	1	1	1	1	1	1	1	1	1		40	Soft core		WP_033192850.1	WP_014974054.1	WP_048701525.1	WP_012305347.1
503	1	0	1	1	1	1	1	1	1	1	1	1	1	1	1	1	1	1	1	1	1	1	1	1	1	1	1	1	1	1	1	1	1	1	1	1	1	1	1	1	1		40	Soft core		WP_010001270.1	WP_014974056.1	WP_048701528.1	WP_012305343.1
504	1	1	1	1	1	1	1	1	1	1	0	1	1	1	1	1	1	1	1	1	1	1	1	1	1	1	1	1	1	1	1	1	1	1	1	1	1	1	1	1	1		40	Soft core		WP_010001029.1	WP_041773144.1	WP_048701139.1	WP_036058586.1
505	1	1	1	1	1	1	1	1	1	1	1	1	1	1	1	1	1	1	1	1	1	2	1	1	1	1	0	1	1	1	1	1	1	1	1	1	1	1	1	1	1		40	Soft core		WP_010001026.1	WP_014974075.1	WP_048701136.1	WP_012305321.1
506	1	1	1	1	1	1	1	1	1	1	0	1	1	1	1	1	1	1	1	1	1	1	1	1	1	1	1	1	1	1	1	1	1	1	1	1	1	1	1	1	1		40	Soft core		WP_010000555.1	WP_014974077.1	WP_048701126.1	WP_004907880.1
507	1	1	1	1	1	1	1	1	1	1	1	1	1	1	1	1	1	1	1	1	1	1	1	1	1	1	0	1	1	1	1	1	1	1	1	1	1	1	1	1	1		40	Soft core		WP_010000552.1	WP_014974079.1	WP_048701122.1	WP_004903269.1
508	1	1	1	1	1	1	1	1	1	1	1	1	1	1	1	1	1	1	1	1	1	1	1	1	1	1	1	1	1	1	0	1	1	1	1	1	1	1	1	1	1		40	Soft core		WP_010000548.1	WP_014974082.1	WP_048701116.1	WP_012305317.1
509	1	1	1	1	1	1	1	1	1	1	1	1	1	1	1	1	1	1	1	1	1	1	1	1	1	1	0	1	1	1	1	1	1	1	1	1	1	1	1	1	1		40	Soft core		WP_029508914.1	WP_014974085.1	WP_048701157.1	WP_012305316.1
510	1	1	1	1	1	1	1	1	0	1	1	1	1	1	1	1	1	1	1	1	1	1	1	1	1	1	1	1	1	1	1	1	1	1	1	1	1	1	1	1	1		40	Soft core		WP_010000542.1	WP_014974092.1	WP_048701341.1	WP_004901095.1
511	1	3	1	2	1	1	1	1	2	1	3	3	3	2	1	3	1	1	1	1	1	4	2	3	1	1	0	1	1	2	1	2	2	3	1	2	1	1	1	2	2		40	Soft core		WP_010000540.1	WP_014974095.1	WP_048701339.1	WP_012305313.1
512	1	1	1	1	1	1	1	1	1	1	1	1	1	1	1	1	1	1	1	1	1	1	1	1	1	1	0	1	1	1	1	1	1	1	1	1	1	1	1	1	1		40	Soft core		WP_010000523.1	WP_014974110.1	WP_048701346.1	WP_004908905.1
513	1	1	1	1	1	1	1	1	1	1	1	1	1	1	1	1	1	1	1	1	1	1	1	1	1	1	0	1	1	1	1	1	1	1	1	1	1	1	1	1	1		40	Soft core		WP_010000522.1	WP_014974111.1	WP_010004506.1	WP_004901042.1
514	1	1	1	1	1	1	1	1	1	1	0	1	1	1	1	1	1	1	1	1	1	1	1	1	1	1	1	1	1	1	1	1	1	1	1	1	1	1	1	1	1		40	Soft core		WP_029508910.1	WP_014974112.1	WP_029509730.1	WP_004905300.1
515	1	1	1	1	1	1	1	1	1	1	1	1	1	1	1	1	1	1	1	1	1	1	1	1	1	1	0	1	1	1	1	1	1	1	1	1	1	1	1	1	1		40	Soft core		WP_010000518.1	WP_014974114.1	WP_029509732.1	WP_004901037.1
516	1	1	1	1	1	1	1	1	0	1	1	1	1	1	1	1	1	1	1	1	1	1	1	1	1	1	1	1	1	1	1	1	1	1	1	1	1	1	1	1	1		40	Soft core		WP_010000517.1	WP_014974117.1	WP_048701316.1	WP_004905299.1
517	1	1	1	1	1	1	1	1	1	1	1	1	1	1	1	1	1	1	1	1	1	1	1	1	1	1	0	1	1	1	1	1	1	1	1	1	1	1	1	1	1		40	Soft core		WP_010000514.1	WP_014974123.1	WP_010004716.1	WP_012305307.1
518	1	1	1	1	1	1	1	1	1	1	1	1	1	1	1	1	1	1	1	1	1	1	1	1	1	1	0	1	1	1	1	1	1	1	1	1	1	1	1	1	1		40	Soft core		WP_010000509.1	WP_014974129.1	WP_048701311.1	WP_004901015.1
519	1	0	1	1	1	1	1	1	1	1	1	1	1	1	1	1	1	1	1	1	1	1	1	1	1	1	1	1	1	1	1	1	1	1	1	1	1	1	1	1	1		40	Soft core		WP_010000508.1	WP_014974130.1	WP_010004668.1	WP_004901014.1
520	1	1	1	1	1	1	1	1	1	1	1	1	1	1	1	1	1	1	1	1	1	2	1	1	1	1	0	1	1	1	1	1	1	1	1	1	1	1	1	1	1		40	Soft core		WP_010000507.1	WP_014974131.1	WP_048701309.1	WP_004908895.1
521	1	1	1	1	1	1	1	1	1	1	0	1	1	1	1	1	1	1	1	1	1	1	1	1	1	1	1	1	1	1	1	1	1	1	1	1	1	1	1	1	1		40	Soft core		WP_010000503.1	WP_014974134.1	WP_048701306.1	WP_004908879.1
522	1	1	1	1	1	1	1	1	1	1	1	1	1	1	1	1	1	1	1	1	1	1	1	1	1	1	0	1	1	1	1	1	1	1	1	1	1	1	1	1	1		40	Soft core		WP_010000487.1	WP_014974145.1	WP_048699791.1	WP_004900977.1
523	1	1	1	1	1	1	1	1	1	1	1	1	1	1	1	1	1	1	1	1	1	1	1	1	1	1	0	1	1	1	1	1	1	1	1	1	1	1	1	1	1		40	Soft core		WP_010000483.1	WP_014974149.1	WP_048699787.1	WP_004904732.1
524	1	1	1	1	1	1	1	1	1	1	1	1	1	1	1	1	1	1	1	1	1	1	1	1	1	1	0	1	1	1	1	1	1	1	1	1	1	1	1	1	1		40	Soft core		WP_010000477.1	WP_014974153.1	WP_048699778.1	WP_004907846.1
525	1	1	1	1	1	1	1	1	0	1	1	1	1	1	1	1	1	1	1	1	1	2	1	1	1	1	1	1	1	1	1	1	1	1	1	1	1	1	1	1	1		40	Soft core		WP_010000476.1	WP_014974154.1	WP_048699776.1	WP_012305301.1
526	1	1	1	1	1	1	1	1	1	1	1	1	1	1	1	1	1	1	1	1	1	1	1	1	1	1	0	1	1	1	1	1	1	1	1	1	1	1	1	1	1		40	Soft core		WP_010000463.1	WP_014974163.1	WP_048699767.1	WP_004904724.1
527	1	1	1	1	1	1	1	1	1	1	0	1	1	1	1	1	1	1	1	1	1	1	1	1	1	1	1	1	1	1	1	1	1	1	1	1	1	1	1	1	1		40	Soft core		WP_010000458.1	WP_014974166.1	WP_048699763.1	WP_004907833.1
528	1	1	1	1	1	1	1	1	1	1	1	1	1	1	1	1	1	1	1	1	1	1	1	1	1	1	0	1	1	1	1	1	1	1	1	1	1	1	1	1	1		40	Soft core		WP_019041435.1	WP_014974168.1	WP_048699759.1	WP_004907829.1
529	1	1	1	1	1	1	1	1	1	1	1	1	1	1	1	1	1	1	1	1	1	1	1	1	1	1	1	1	1	1	1	1	1	1	1	1	1	1	1	0	1		40	Soft core		WP_010000455.1	WP_014974169.1	WP_048699757.1	WP_004900905.1
530	1	1	1	1	1	1	1	1	0	1	1	1	1	1	1	1	1	1	1	1	1	1	1	1	1	1	1	1	1	1	1	1	1	1	1	1	1	1	1	1	1		40	Soft core		WP_010000451.1	WP_014974172.1	WP_010005145.1	WP_004900900.1
531	1	1	1	1	1	1	1	1	0	1	1	1	1	1	1	1	1	1	1	1	1	1	1	1	1	1	1	1	1	1	1	1	1	1	1	1	1	1	1	1	1		40	Soft core		WP_010000444.1	WP_014974175.1	WP_048699753.1	WP_004904717.1
532	1	1	1	1	1	1	1	1	1	1	1	1	1	1	1	0	1	1	1	1	1	1	1	1	1	1	1	1	1	1	1	1	1	1	1	1	1	1	1	1	1		40	Soft core		WP_010000190.1	WP_014974184.1	WP_048701784.1	WP_004903605.1
533	1	1	1	1	1	1	1	1	0	1	1	1	1	1	1	1	1	1	1	1	1	1	1	1	1	1	1	1	1	1	1	1	1	1	1	1	1	1	1	1	1		40	Soft core		WP_010000189.1	WP_014974185.1	WP_048701782.1	WP_004904691.1
534	1	1	1	1	1	1	1	1	1	1	1	1	1	1	1	1	1	1	1	1	1	1	1	1	1	1	1	1	1	1	1	1	1	1	1	0	1	1	1	1	1		40	Soft core		WP_010000604.1	WP_014974189.1	WP_048701947.1	WP_004907618.1
535	1	1	1	1	1	1	1	1	1	1	1	1	1	1	1	1	1	1	1	1	1	0	1	1	1	1	1	1	1	1	1	1	1	1	1	1	1	1	1	1	1		40	Soft core		WP_010000601.1	WP_014974191.1	WP_010000601.1	WP_004900831.1
536	1	1	1	1	1	1	1	1	1	1	1	1	1	1	1	0	1	1	1	1	1	2	1	1	1	1	1	1	1	1	1	1	1	1	1	1	1	1	1	1	1		40	Soft core		WP_029508918.1	WP_041773198.1	WP_029509832.1	WP_036058373.1
537	1	1	1	1	1	1	1	1	1	1	1	1	1	1	1	1	1	1	1	1	1	1	1	1	1	1	0	1	1	1	1	1	1	1	1	1	1	1	1	1	1		40	Soft core		WP_010000578.1	WP_014974210.1	WP_048701987.1	WP_012305268.1
538	1	1	1	1	1	1	1	1	1	1	1	1	1	1	1	1	1	1	1	1	1	1	1	1	1	1	0	1	1	1	1	1	1	1	1	1	1	1	1	1	1		40	Soft core		WP_010000575.1	WP_014974212.1	WP_048701991.1	WP_004900747.1
539	1	1	1	1	1	1	1	1	1	1	1	1	1	1	1	1	1	1	1	1	1	1	1	1	1	1	0	1	1	1	1	1	1	1	1	1	1	1	1	1	1		40	Soft core		WP_010000566.1	WP_014974219.1	WP_048702005.1	WP_004900729.1
540	1	1	1	1	1	1	1	1	1	1	0	1	1	1	1	1	1	1	1	1	1	1	1	1	1	1	1	1	1	1	1	1	1	1	1	1	1	1	1	1	1		40	Soft core		WP_010000564.1	WP_014974220.1	WP_048702008.1	WP_012305265.1
541	1	1	1	1	1	1	1	1	0	1	1	1	1	1	1	1	1	1	1	1	1	1	1	1	1	1	1	1	1	1	1	1	1	1	1	1	1	1	1	1	1		40	Soft core		WP_010000905.1	WP_014974223.1	WP_048702013.1	WP_004906128.1
542	1	1	1	1	1	1	1	1	1	1	1	1	1	1	1	1	1	1	1	1	1	1	1	1	1	1	1	1	0	1	1	1	1	1	1	1	1	1	1	1	1		40	Soft core		WP_010000906.1	WP_014974224.1	WP_010003138.1	WP_004909353.1
543	1	1	1	1	1	1	1	1	1	1	1	1	1	1	1	1	1	1	1	1	1	1	1	1	1	1	1	1	1	1	1	1	1	1	1	1	1	0	1	1	1		40	Soft core		WP_010000910.1	WP_014974227.1	WP_010000910.1	WP_004906121.1
544	1	1	1	1	1	1	1	1	1	1	1	1	1	1	1	1	1	1	1	1	1	1	1	1	1	1	0	1	1	1	1	1	1	1	1	1	1	1	1	1	1		40	Soft core		WP_010000919.1	WP_014974231.1	WP_048702025.1	WP_004909367.1
545	1	1	1	1	1	1	1	1	1	1	1	1	1	1	1	1	1	1	1	1	1	1	1	1	1	1	0	1	1	1	1	1	1	1	1	1	1	1	1	1	1		40	Soft core		WP_010000922.1	WP_014974233.1	WP_048702031.1	WP_012305262.1
546	1	1	1	1	1	1	1	1	1	1	1	1	1	1	1	1	1	1	1	1	1	1	1	1	1	1	1	1	0	1	1	1	1	1	1	1	1	1	1	1	1		40	Soft core		WP_010000924.1	WP_014974235.1	WP_048702035.1	WP_004909378.1
547	1	1	1	1	1	1	1	1	0	1	1	1	1	1	1	1	1	1	1	1	1	1	1	1	1	1	1	1	1	1	1	1	1	1	1	1	1	1	1	1	1		40	Soft core		WP_010000938.1	WP_014974245.1	WP_029509863.1	WP_012305259.1
548	1	1	1	1	1	1	1	1	1	1	1	0	1	1	1	1	1	1	1	1	1	1	1	1	1	1	1	1	1	1	1	1	1	1	1	1	1	1	1	1	1		40	Soft core		WP_010000950.1	WP_014974203.1	WP_048700166.1	WP_012305258.1
549	1	1	1	1	1	1	1	1	1	1	1	1	1	1	1	1	0	1	1	1	1	1	1	1	1	1	1	1	1	1	1	1	1	1	1	1	1	1	1	1	1		40	Soft core		WP_010000954.1	WP_014974254.1	WP_048700160.1	WP_012305255.1
550	1	1	1	1	1	1	1	1	1	1	0	1	1	1	1	1	1	1	1	1	1	1	1	1	1	1	1	1	1	1	1	1	1	1	1	1	1	1	1	1	1		40	Soft core		WP_029508942.1	WP_014974260.1	WP_048700839.1	WP_004905222.1
551	1	1	1	1	1	1	1	1	1	1	0	1	1	1	1	1	1	1	1	1	1	1	1	1	1	1	1	1	1	1	1	1	1	1	1	1	1	1	1	1	1		40	Soft core		WP_010000890.1	WP_014974265.1	WP_010004050.1	WP_012305250.1
552	1	1	1	1	1	1	1	1	1	1	0	1	1	1	1	1	1	1	1	1	1	1	1	1	1	1	1	1	1	1	1	1	1	1	1	1	1	1	1	1	1		40	Soft core		WP_010000889.1	WP_014974266.1	WP_048700820.1	WP_012305249.1
553	1	1	1	1	1	1	1	1	1	1	1	1	1	1	1	1	1	1	1	1	1	1	1	1	1	1	0	1	1	1	1	1	1	1	1	1	1	1	1	1	1		40	Soft core		WP_010000885.1	WP_014974270.1	WP_010004045.1	WP_012305246.1
554	1	1	1	1	1	1	1	1	1	1	0	1	1	2	1	1	1	1	1	1	1	2	1	1	1	1	1	1	1	1	1	1	1	1	1	1	1	1	1	1	1		40	Soft core		WP_010000876.1	WP_014974339.1	WP_048700808.1	WP_004905206.1
555	1	1	1	1	1	1	1	1	0	1	1	1	1	1	1	1	1	1	1	1	1	1	1	1	1	1	1	1	1	1	1	1	1	1	1	1	1	1	1	1	1		40	Soft core		WP_010001556.1	WP_014974285.1	WP_010004943.1	WP_004901675.1
556	1	1	1	1	1	1	1	1	1	1	1	1	1	1	1	1	1	1	1	1	1	1	1	1	1	1	0	1	1	1	1	1	1	1	1	1	1	1	1	1	1		40	Soft core		WP_010001568.1	WP_014974280.1	WP_048701673.1	WP_004906959.1
557	1	1	1	1	1	1	1	1	1	1	1	1	1	1	1	1	1	1	1	1	1	1	1	1	1	1	0	1	1	1	1	1	1	1	1	1	1	1	1	1	1		40	Soft core		WP_010001831.1	WP_014974405.1	WP_048701681.1	WP_012305122.1
558	1	1	1	1	1	1	1	1	1	1	1	1	1	1	1	1	1	1	1	1	1	1	1	1	1	1	0	1	1	1	1	1	1	1	1	1	1	1	1	1	1		40	Soft core		WP_010001816.1	WP_014974411.1	WP_048701702.1	WP_012305120.1
559	1	1	1	1	1	1	1	1	1	1	1	1	1	1	1	1	1	1	1	1	1	1	1	1	1	1	0	1	1	1	1	1	1	1	1	1	1	1	1	1	1		40	Soft core		WP_010001809.1	WP_014974417.1	WP_048701721.1	WP_004906992.1
560	1	1	1	1	1	1	1	1	1	1	1	1	1	1	1	1	1	1	1	1	1	1	1	1	1	1	0	1	1	1	1	1	1	1	1	1	1	1	1	1	1		40	Soft core		WP_010001806.1	WP_014974418.1	WP_048701724.1	WP_004906994.1
561	1	1	1	1	1	1	1	1	1	1	1	1	1	1	1	1	1	1	1	1	1	1	1	1	1	1	0	1	1	1	1	1	1	1	1	1	1	1	1	1	1		40	Soft core		WP_010000865.1	WP_041773217.1	WP_048701730.1	WP_004904045.1
562	1	1	1	1	1	1	1	1	1	1	1	1	1	1	1	1	1	1	1	1	1	2	1	1	1	1	1	1	1	1	1	1	1	1	1	1	1	0	1	1	1		40	Soft core		WP_010000864.1	WP_014974420.1	WP_010006334.1	WP_004907009.1
563	1	1	1	1	1	1	1	1	1	1	0	1	1	1	1	1	1	1	1	1	1	2	1	1	1	1	1	1	1	1	1	1	1	1	1	1	1	1	1	1	1		40	Soft core		WP_029508941.1	WP_041773218.1	WP_048701734.1	WP_004899795.1
564	1	1	1	1	1	1	1	1	1	1	1	1	1	1	1	1	1	1	1	1	1	1	1	1	1	1	1	1	0	1	1	1	1	1	1	1	1	1	1	1	1		40	Soft core		WP_010000860.1	WP_014974425.1	WP_010004122.1	WP_004899800.1
565	1	1	1	1	1	1	1	1	1	1	1	1	1	1	1	1	1	1	1	1	1	0	1	1	1	1	1	1	1	1	1	1	1	1	1	1	1	1	1	1	1		40	Soft core		WP_010000856.1	WP_014974427.1	WP_010002699.1	WP_004899803.1
566	1	1	1	1	1	1	1	1	1	1	1	1	1	1	1	1	1	1	1	1	1	2	1	1	1	1	1	1	1	1	1	1	1	1	1	1	0	1	1	1	1		40	Soft core		WP_014974429.1	WP_048701745.1	WP_004899807.1	WP_004899807.1
567	1	1	1	1	1	1	1	1	0	1	1	1	1	1	1	1	1	1	1	1	1	1	1	1	1	1	1	1	1	1	1	1	1	1	1	1	1	1	1	1	1		40	Soft core		WP_010000396.1	WP_014974430.1	WP_048701747.1	WP_004904052.1
568	1	1	1	1	1	1	1	1	0	1	1	1	1	1	1	1	1	1	1	1	1	1	1	1	1	1	1	1	1	1	1	1	1	1	1	1	1	1	1	1	1		40	Soft core		WP_010000399.1	WP_014974432.1	WP_048701754.1	WP_036058330.1
569	1	1	1	1	1	1	1	1	0	1	1	1	1	1	1	1	1	1	1	1	1	1	1	1	1	1	1	1	1	1	1	1	1	1	1	1	1	1	1	1	1		40	Soft core		WP_010000401.1	WP_014974434.1	WP_048701759.1	WP_004904055.1
570	1	1	1	1	1	1	1	1	1	1	1	1	1	1	1	1	1	1	1	1	1	1	1	0	1	1	1	1	1	1	1	1	1	1	1	1	1	1	1	1	1		40	Soft core		WP_010000406.1	WP_014974437.1	WP_048701764.1	WP_004907019.1
571	1	1	1	1	1	1	1	1	1	1	1	1	1	1	1	1	1	1	1	1	1	1	1	1	1	1	0	1	1	1	1	1	1	1	1	1	1	1	1	1	1		40	Soft core		WP_010000201.1	WP_014974440.1	WP_029509285.1	WP_004899849.1
572	1	1	1	1	1	1	1	1	1	1	1	1	1	1	1	1	1	1	1	1	1	1	1	1	1	1	0	1	1	1	1	1	1	1	1	1	1	1	1	1	1		40	Soft core		WP_010000204.1	WP_014974443.1	WP_048701799.1	WP_004907194.1
573	1	1	1	1	1	1	1	1	1	1	1	1	1	1	1	1	1	1	1	1	1	1	1	1	1	1	1	1	1	1	1	1	0	1	1	1	1	1	1	1	1		40	Soft core		WP_010000206.1	WP_014974618.1	WP_010000206.1	WP_004899857.1
574	1	1	1	1	1	1	1	1	0	1	1	1	1	1	1	1	1	1	1	1	1	1	1	1	1	1	1	1	1	1	1	1	1	1	1	1	1	1	1	1	1		40	Soft core		WP_010000207.1	WP_014974444.1	WP_010000207.1	WP_004899865.1
575	1	1	1	1	1	1	1	1	0	1	1	1	1	1	1	1	1	1	1	1	1	2	1	1	1	1	1	1	1	1	1	1	1	1	1	1	1	1	1	1	1		40	Soft core		WP_010000217.1	WP_014974451.1	WP_010002770.1	WP_004907200.1
576	1	1	1	1	1	1	1	1	1	1	1	1	1	1	1	1	1	1	1	1	1	1	1	1	1	1	0	1	1	1	1	1	1	1	1	1	1	1	1	1	1		40	Soft core		WP_010000222.1	WP_014974455.1	WP_010003439.1	WP_012305113.1
577	1	1	1	1	1	1	1	1	1	1	1	1	1	1	1	1	1	1	1	1	1	1	1	1	1	1	0	1	1	1	1	1	1	1	1	1	1	1	1	1	1		40	Soft core		WP_010000236.1	WP_014974462.1	WP_029509253.1	WP_004904072.1
578	1	1	1	1	1	1	1	1	1	1	1	1	1	1	1	1	1	1	1	1	1	2	1	0	1	1	1	1	1	1	1	1	1	1	1	1	1	1	1	1	1		40	Soft core		WP_029508892.1	WP_014974473.1	WP_048701844.1	WP_004899947.1
579	1	1	1	1	1	1	1	1	1	1	1	1	1	1	1	1	1	1	1	1	1	1	1	1	1	1	0	1	1	1	1	1	1	1	1	1	1	1	1	1	1		40	Soft core		WP_010000258.1	WP_014974480.1	WP_029509235.1	WP_004904109.1
580	1	1	1	1	1	1	1	1	1	1	1	1	1	1	1	1	1	1	1	1	1	1	1	1	1	1	0	1	1	1	1	1	1	1	1	1	1	1	1	1	1		40	Soft core		WP_010000305.1	WP_014974520.1	WP_048701221.1	WP_004908163.1
581	1	1	1	1	1	1	1	1	1	1	1	1	1	1	1	1	1	1	1	1	1	1	1	1	1	1	0	1	1	1	1	1	1	1	1	1	1	1	1	1	1		40	Soft core		WP_010000306.1	WP_014974521.1	WP_048701223.1	WP_004903524.1
582	1	1	1	1	1	1	1	1	1	1	0	1	1	1	1	1	1	1	1	1	1	1	1	1	1	1	1	1	1	1	1	1	1	1	1	1	1	1	1	1	1		40	Soft core		WP_010000310.1	WP_014974525.1	WP_010006377.1	WP_004908158.1
583	1	1	1	1	1	1	1	1	0	1	1	1	1	1	1	1	1	1	1	1	1	1	1	1	1	1	1	1	1	1	1	1	1	1	1	1	1	1	1	1	1		40	Soft core		WP_010000312.1	WP_014974526.1	WP_048701229.1	WP_012305100.1
584	1	1	1	1	1	1	1	1	1	1	0	1	1	1	1	1	1	1	1	1	1	1	1	1	1	1	1	1	1	1	1	1	1	1	1	1	1	1	1	1	1		40	Soft core		WP_010000316.1	WP_014974530.1	WP_029509181.1	WP_004903542.1
585	1	1	1	1	1	1	1	1	0	1	1	1	1	1	1	1	1	1	1	1	1	1	1	1	1	1	1	1	1	1	1	1	1	1	1	1	1	1	1	1	1		40	Soft core		WP_010000319.1	WP_014974533.1	WP_048701239.1	WP_004904205.1
586	1	1	1	1	1	1	1	1	1	1	1	1	1	1	1	1	1	1	1	1	1	1	1	1	1	1	0	1	1	1	1	1	1	1	1	1	1	1	1	1	1		40	Soft core		WP_010000321.1	WP_014974534.1	WP_048701241.1	WP_004908133.1
587	1	1	1	1	1	1	1	1	1	1	0	1	1	1	1	1	1	1	1	1	1	1	1	1	1	1	1	1	1	1	1	1	1	1	1	1	1	1	1	1	1		40	Soft core		WP_010001892.1	WP_014974536.1	WP_010002633.1	WP_004900296.1
588	1	1	1	1	1	1	1	1	1	1	0	1	1	1	1	1	1	1	1	1	1	1	1	1	1	1	1	1	1	1	1	1	1	1	1	1	1	1	1	1	1		40	Soft core		WP_010001897.1	WP_014974541.1	WP_048701251.1	WP_004908127.1
589	1	1	1	1	1	1	1	1	0	1	1	1	1	1	1	1	1	1	1	1	1	1	1	1	1	1	1	1	1	1	1	1	1	1	1	1	1	1	1	1	1		40	Soft core		WP_010001905.1	WP_014974548.1	WP_048701260.1	WP_004900331.1
590	1	1	1	1	1	1	1	1	1	1	1	1	1	1	1	1	1	1	1	1	1	1	1	1	1	1	0	1	1	1	1	1	1	1	1	1	1	1	1	1	1		40	Soft core		WP_010001908.1	WP_014974551.1	WP_048699964.1	WP_012305095.1
591	1	1	1	1	1	1	1	1	1	1	0	1	1	1	1	1	1	1	1	1	1	1	1	1	1	1	1	1	1	1	1	1	1	1	1	1	1	1	1	1	1		40	Soft core		WP_033192872.1	WP_041773158.1	WP_033192872.1	WP_036058361.1
592	1	1	1	1	1	1	1	1	1	1	1	1	1	1	1	1	1	1	1	1	1	1	1	1	1	1	0	1	1	1	1	1	1	1	1	1	1	1	1	1	1		40	Soft core		WP_010001925.1	WP_014974561.1	WP_048699979.1	WP_004900380.1
593	1	1	1	1	1	1	1	1	1	1	1	1	1	1	1	1	1	1	1	1	1	1	1	1	1	1	0	1	1	1	1	1	1	1	1	1	1	1	1	1	1		40	Soft core		WP_010001928.1	WP_014974564.1	WP_048699981.1	WP_004900387.1
594	1	1	1	1	1	1	1	1	0	1	1	1	1	1	1	1	1	1	1	1	1	1	1	1	1	1	1	1	1	1	1	1	1	1	1	1	1	1	1	1	1		40	Soft core		WP_029509011.1	WP_041773222.1	WP_048699983.1	WP_012305093.1
595	1	1	1	1	1	1	1	1	1	1	1	1	1	1	1	1	1	1	1	1	1	2	1	1	1	1	0	1	1	1	1	1	1	1	1	1	1	1	1	1	1		40	Soft core		WP_010001940.1	WP_014974568.1	WP_048699996.1	WP_004900403.1
596	1	1	1	1	1	1	1	1	1	1	1	1	1	1	1	1	1	1	1	1	1	1	1	1	1	1	0	1	1	1	1	1	1	1	1	1	1	1	1	1	1		40	Soft core		WP_010001955.1	WP_014974581.1	WP_048700011.1	WP_004908079.1
597	1	1	1	1	1	1	1	1	1	1	1	1	1	1	1	1	1	1	1	1	1	2	1	1	1	1	0	1	1	1	1	1	1	1	1	1	1	1	1	1	1		40	Soft core		WP_010001962.1	WP_014974587.1	WP_029509126.1	WP_012305089.1
598	1	1	1	1	1	1	1	1	0	1	1	1	1	1	1	1	1	1	1	1	1	2	1	1	1	1	1	1	1	1	1	1	1	1	1	1	1	1	1	1	1		40	Soft core		WP_010001964.1	WP_014974589.1	WP_048700018.1	WP_004900478.1
599	1	1	1	1	1	1	1	1	1	1	0	1	1	1	1	1	1	1	1	1	1	1	1	1	1	1	1	1	1	1	1	1	1	1	1	1	1	1	1	1	1		40	Soft core		WP_010001965.1	WP_014974590.1	WP_048700020.1	WP_004900480.1
600	1	1	1	1	1	1	1	1	0	1	1	1	1	1	1	1	1	1	1	1	1	1	1	1	1	1	1	1	1	1	1	1	1	1	1	1	1	1	1	1	1		40	Soft core		WP_010001966.1	WP_014974591.1	WP_019041048.1	WP_004900482.1
601	1	1	1	1	1	1	1	1	1	1	0	1	1	1	1	1	1	1	1	1	1	1	1	1	1	1	1	1	1	1	1	1	1	1	1	1	1	1	1	1	1		40	Soft core		WP_010001970.1	WP_014974593.1	WP_048700023.1	WP_004900487.1
602	1	1	1	1	1	1	1	1	1	1	1	1	1	1	1	1	1	1	1	1	1	1	1	1	1	1	0	1	1	1	1	1	1	1	1	1	1	1	1	1	1		40	Soft core		WP_010001972.1	WP_014974595.1	WP_010001972.1	WP_004900495.1
603	1	1	1	1	1	1	1	1	1	1	0	1	1	1	1	1	1	1	1	1	1	1	1	1	1	1	1	1	1	1	1	1	1	1	1	1	1	1	1	1	1		40	Soft core		WP_010001974.1	WP_014974597.1	WP_010001974.1	WP_004900498.1
604	1	1	1	1	1	1	1	1	1	1	1	1	1	1	1	1	1	1	1	1	1	1	1	1	1	1	0	1	1	1	1	1	1	1	1	1	1	1	1	1	1		40	Soft core		WP_010001976.1	WP_014974598.1	WP_048700027.1	WP_004900500.1
605	1	1	1	1	1	1	1	1	1	1	0	1	1	1	1	1	1	1	1	1	1	1	1	1	1	1	1	1	1	1	1	1	1	1	1	1	1	1	1	1	1		40	Soft core		WP_010001980.1	WP_014974602.1	WP_048700029.1	WP_004900514.1
606	1	1	1	1	1	1	1	1	0	1	1	1	1	1	1	1	1	1	1	1	1	1	1	1	1	1	1	1	1	1	1	1	1	1	1	1	1	1	1	1	1		40	Soft core		WP_010001981.1	WP_014974603.1	WP_048700031.1	WP_004900516.1
607	1	1	1	1	1	1	1	1	1	1	1	1	1	1	1	1	1	1	1	1	1	1	1	1	1	1	0	1	1	1	1	1	1	1	1	1	1	1	1	1	1		40	Soft core		WP_010001983.1	WP_014974604.1	WP_048700033.1	WP_004908064.1
608	1	1	1	1	1	1	1	1	1	1	0	1	1	1	1	1	1	1	1	1	1	1	1	1	1	1	1	1	1	1	1	1	1	1	1	1	1	1	1	1	1		40	Soft core		WP_010001984.1	WP_014974605.1	WP_048700035.1	WP_012305085.1
609	1	1	1	1	1	1	1	1	1	1	1	1	1	1	1	1	1	1	1	1	1	1	1	1	1	1	0	1	1	1	1	1	1	1	1	1	1	1	1	1	1		40	Soft core		WP_010001989.1	WP_014974608.1	WP_048700038.1	WP_004908057.1
610	1	1	1	1	1	1	1	1	0	1	1	1	1	1	1	1	1	1	1	1	1	1	1	1	1	1	1	1	1	1	1	1	1	1	1	1	1	1	1	1	1		40	Soft core		WP_010001994.1	WP_014974612.1	WP_048700044.1	WP_004904285.1
611	1	1	1	1	1	1	1	1	0	1	1	1	1	1	1	1	1	1	1	1	1	2	1	1	1	1	1	1	1	1	1	1	1	1	1	1	1	1	1	1	1		40	Soft core		WP_010001997.1	WP_014974614.1	WP_048700046.1	WP_036058365.1
612	1	1	1	1	1	1	1	1	1	1	1	1	1	1	1	1	1	1	1	1	1	1	1	1	1	1	0	1	1	1	1	1	1	1	1	1	1	1	1	1	1		40	Soft core		WP_010002000.1	WP_014974617.1	WP_048700050.1	WP_004908046.1
613	1	0	1	1	1	1	1	1	1	1	1	1	1	1	1	1	1	1	1	1	1	2	1	1	1	1	1	1	1	1	1	1	1	1	1	1	1	1	1	1	1		40	Soft core		WP_010002021.1	WP_014974640.1	WP_010003553.1	WP_004905620.1
614	1	2	1	1	1	2	1	1	0	1	1	2	1	2	1	1	1	1	1	1	1	2	1	1	1	1	1	1	1	1	1	1	1	1	1	1	1	1	1	1	2		40	Soft core		WP_010002022.1	WP_014974642.1	WP_014974789.1	WP_029509077.1
615	1	0	1	1	1	1	1	1	1	1	1	1	1	1	1	1	1	1	1	1	1	1	1	1	1	1	1	1	1	1	1	1	1	1	1	1	1	1	1	1	1		40	Soft core		WP_010002026.1	WP_014974645.1	WP_010002026.1	WP_004905624.1
616	1	0	1	1	1	1	1	1	1	1	1	1	1	1	1	1	1	1	1	1	1	1	1	1	1	1	1	1	1	1	1	1	1	1	1	1	1	1	1	1	1		40	Soft core		WP_010002027.1	WP_014974646.1	WP_048700085.1	WP_004908956.1
617	1	1	1	1	1	1	1	1	1	1	0	1	1	1	1	1	1	1	1	1	1	1	1	1	1	1	1	1	1	1	1	1	1	1	1	1	1	1	1	1	1		40	Soft core		WP_010002031.1	WP_014974649.1	WP_048700089.1	WP_004903119.1
618	1	1	1	1	1	1	1	1	1	1	1	1	1	1	1	1	1	1	1	1	1	1	1	1	1	1	0	1	1	1	1	1	1	1	1	1	1	1	1	1	1		40	Soft core		WP_010002034.1	WP_014974651.1	WP_048700092.1	WP_004908963.1
619	1	1	1	1	1	1	1	1	0	1	1	1	1	1	1	1	1	1	1	1	1	2	1	1	1	1	1	1	1	1	1	1	1	1	1	1	1	1	1	1	1		40	Soft core		WP_010002035.1	WP_041773224.1	WP_048700094.1	WP_004903126.1
620	1	1	1	1	1	1	1	1	1	1	1	1	1	1	1	1	1	1	1	1	1	1	1	1	1	1	0	1	1	1	1	1	1	1	1	1	1	1	1	1	1		40	Soft core		WP_010002036.1	WP_014974653.1	WP_048700096.1	WP_040189956.1
621	1	1	1	1	1	1	1	1	0	1	1	1	1	1	1	1	1	1	1	1	1	1	1	1	1	1	1	1	1	1	1	1	1	1	1	1	1	1	1	1	1		40	Soft core		WP_010002044.1	WP_014974660.1	WP_048700104.1	WP_004908976.1
622	1	1	1	1	1	1	1	1	1	1	1	1	1	1	1	1	1	1	1	1	1	1	1	1	1	1	0	1	1	1	1	1	1	1	1	1	1	1	1	1	1		40	Soft core		WP_010002046.1	WP_014974661.1	WP_048700106.1	WP_004908979.1
623	1	1	1	1	1	1	1	1	1	1	0	1	1	1	1	1	1	1	1	1	1	1	1	1	1	1	1	1	1	1	1	1	1	1	1	1	1	1	1	1	1		40	Soft core		WP_010002047.1	WP_014974662.1	WP_048700108.1	WP_004903146.1
624	1	1	1	1	1	1	1	1	1	1	1	1	1	1	1	1	1	1	1	1	1	1	1	1	1	1	0	1	1	1	1	1	1	1	1	1	1	1	1	1	1		40	Soft core		WP_010002048.1	WP_014974664.1	WP_048700110.1	WP_004903151.1
625	1	1	1	1	1	1	1	1	1	1	1	1	1	1	1	1	1	1	1	1	1	0	1	1	1	1	1	1	1	1	1	1	1	1	1	1	1	1	1	1	1		40	Soft core		WP_010002049.1	WP_014974665.1	WP_048700112.1	WP_004903153.1
626	1	1	1	1	1	1	1	1	1	1	1	1	1	1	1	1	1	1	1	1	1	1	1	1	1	1	0	1	1	1	1	1	1	1	1	1	1	1	1	1	1		40	Soft core		WP_010002050.1	WP_014974666.1	WP_048700114.1	WP_004903155.1
627	1	1	1	1	1	1	1	1	1	1	0	1	1	1	1	1	1	1	1	1	1	1	1	1	1	1	1	1	1	1	1	1	1	1	1	1	1	1	1	1	1		40	Soft core		WP_019041990.1	WP_014974668.1	WP_048700116.1	WP_004908982.1
628	1	1	1	1	1	1	1	1	1	1	1	1	1	1	1	1	1	1	1	1	1	2	1	1	1	1	0	1	1	1	1	1	1	1	1	1	1	1	1	1	1		40	Soft core		WP_010002056.1	WP_014974671.1	WP_048700120.1	WP_012305072.1
629	1	1	1	1	1	1	1	1	1	1	1	1	1	1	1	1	1	1	1	1	1	1	1	1	1	1	0	1	1	1	1	1	1	1	1	1	1	1	1	1	1		40	Soft core		WP_010002058.1	WP_041773225.1	WP_048700124.1	WP_036061180.1
630	1	1	1	1	1	1	1	1	1	1	1	1	1	1	1	1	1	1	1	1	1	2	1	1	1	1	0	1	1	1	1	1	1	1	1	1	1	1	1	1	1		40	Soft core		WP_029509019.1	WP_014974676.1	WP_048700156.1	WP_004903180.1
631	1	1	1	1	1	1	1	1	1	1	0	1	1	1	1	1	1	1	1	1	1	1	1	1	1	1	1	1	1	1	1	1	1	1	1	1	1	1	1	1	1		40	Soft core		WP_010002069.1	WP_014974678.1	WP_029509050.1	WP_004903191.1
632	1	1	1	1	1	1	1	1	1	1	1	1	1	1	1	1	1	1	1	1	1	1	1	1	1	1	0	1	1	1	1	1	1	1	1	1	1	1	1	1	1		40	Soft core		WP_010002070.1	WP_014974679.1	WP_048700130.1	WP_004903194.1
633	1	1	1	1	1	1	1	1	1	1	1	1	1	1	1	1	1	1	1	1	1	1	1	1	1	1	0	1	1	1	1	1	1	1	1	1	1	1	1	1	1		40	Soft core		WP_010002073.1	WP_014974681.1	WP_048700134.1	WP_012305070.1
634	1	1	1	1	1	1	1	1	1	1	0	1	1	1	1	1	1	1	1	1	1	1	1	1	1	1	1	1	1	1	1	1	1	1	1	1	1	1	1	1	1		40	Soft core		WP_010002074.1	WP_014974682.1	WP_019041234.1	WP_004909086.1
635	1	0	1	1	1	1	1	1	1	1	1	1	1	1	1	1	1	1	1	1	1	2	1	1	1	1	1	1	1	1	1	1	1	1	1	1	1	1	1	1	1		40	Soft core		WP_010002078.1	WP_014974689.1	WP_029509042.1	WP_004903213.1
636	1	0	1	1	1	1	1	1	1	1	1	1	1	1	1	1	1	1	1	1	1	1	1	1	1	1	1	1	1	1	1	1	1	1	1	1	1	1	1	1	1		40	Soft core		WP_010002089.1	WP_014974702.1	WP_048700151.1	WP_004909127.1
637	1	0	1	1	1	1	1	1	1	1	1	1	1	1	1	1	1	1	1	1	1	2	1	1	1	1	1	1	1	1	1	1	1	1	1	1	1	1	1	1	1		40	Soft core		WP_019040587.1	WP_014974704.1	WP_010002316.1	WP_004903245.1
638	1	1	1	1	1	1	1	1	1	1	0	1	1	1	1	1	1	1	1	1	1	1	1	1	1	1	1	1	1	1	1	1	1	1	1	1	1	1	1	1	1		40	Soft core		WP_010001163.1	WP_014974713.1	WP_048701430.1	WP_012305065.1
639	1	1	1	1	1	1	1	1	1	1	1	1	1	1	1	1	1	1	1	1	1	2	1	1	1	1	0	1	1	1	1	1	1	1	1	1	1	1	1	1	1		40	Soft core		WP_010001164.1	WP_014974714.1	WP_048701428.1	WP_004907327.1
640	1	1	1	1	1	1	1	1	1	1	1	1	1	1	1	0	1	1	1	1	1	1	1	1	1	1	1	1	1	1	1	1	1	1	1	1	1	1	1	1	1		40	Soft core		WP_010001168.1	WP_014974717.1	WP_048701424.1	WP_004907333.1
641	1	1	1	1	1	1	1	1	1	1	1	1	1	1	1	1	1	1	1	1	1	2	1	1	1	1	0	1	1	1	1	1	1	1	1	1	1	1	1	1	1		40	Soft core		WP_010001174.1	WP_041773228.1	WP_048701418.1	WP_004900026.1
642	1	1	1	1	1	1	1	1	0	1	1	1	1	1	1	1	1	1	1	1	1	1	1	1	1	1	1	1	1	1	1	1	1	1	1	1	1	1	1	1	1		40	Soft core		WP_010001175.1	WP_014974723.1	WP_010001175.1	WP_004900027.1
643	1	1	1	1	1	1	1	1	0	1	1	1	1	1	1	1	1	1	1	1	1	1	1	1	1	1	1	1	1	1	1	1	1	1	1	1	1	1	1	1	1		40	Soft core		WP_010001178.1	WP_014974726.1	WP_048701413.1	WP_012305064.1
644	1	1	1	1	1	1	1	1	1	1	1	1	1	1	1	1	1	1	1	1	1	1	1	1	1	1	0	1	1	1	1	1	1	1	1	1	1	1	1	1	1		40	Soft core		WP_010001182.1	WP_014974729.1	WP_048701411.1	WP_004907354.1
645	1	1	1	1	1	1	1	1	1	1	1	1	1	1	1	1	1	1	1	1	1	1	1	1	1	1	0	1	1	1	1	1	1	1	1	1	1	1	1	1	1		40	Soft core		WP_010001183.1	WP_014974730.1	WP_010001183.1	WP_004905148.1
646	1	1	1	1	1	1	1	1	1	1	1	1	1	1	1	1	1	1	1	1	1	1	1	1	1	1	0	1	1	1	1	1	1	1	1	1	1	1	1	1	1		40	Soft core		WP_010001193.1	WP_014974737.1	WP_048701397.1	WP_004905152.1
647	1	1	1	1	1	1	1	1	1	1	1	1	1	1	1	1	1	1	1	1	1	1	1	1	1	1	0	1	1	1	1	1	1	1	1	1	1	1	1	1	1		40	Soft core		WP_010001195.1	WP_014974738.1	WP_048701395.1	WP_012305062.1
648	2	2	2	2	2	2	2	2	1	2	1	2	2	2	2	2	2	2	2	2	2	2	2	2	2	2	0	2	2	2	2	2	2	2	2	2	2	2	2	2	2		40	Soft core		WP_010001200.1	WP_029508877.1	WP_014973570.1	WP_014974742.1
649	1	1	1	1	1	1	1	1	1	1	1	1	1	1	1	1	1	1	1	1	1	1	1	1	1	1	0	1	1	1	1	1	1	1	1	1	1	1	1	1	1		40	Soft core		WP_010001215.1	WP_014974751.1	WP_048701372.1	WP_004900100.1
650	1	1	1	1	1	1	1	1	1	1	1	1	1	1	1	1	1	1	1	1	1	1	1	1	1	1	0	1	1	1	1	1	1	1	1	1	1	1	1	1	1		40	Soft core		WP_010001219.1	WP_014974756.1	WP_048701368.1	WP_004907386.1
651	1	1	1	1	1	1	1	1	1	1	1	1	1	1	1	1	1	1	1	1	1	1	1	1	1	1	0	1	1	1	1	1	1	1	1	1	1	1	1	1	1		40	Soft core		WP_010001224.1	WP_041773229.1	WP_048701360.1	WP_004907390.1
652	1	1	1	1	1	1	1	1	1	1	1	1	1	1	1	1	1	1	1	1	1	1	1	1	1	1	0	1	1	1	1	1	1	1	1	1	1	1	1	1	1		40	Soft core		WP_010001231.1	WP_014974765.1	WP_010001231.1	WP_004900137.1
653	1	1	1	1	1	1	1	1	1	1	1	1	2	1	1	1	1	1	1	1	1	1	1	1	1	1	0	1	1	1	1	1	1	1	1	1	1	1	1	1	1		40	Soft core		WP_010001369.1	WP_014974767.1	WP_029509908.1	WP_004906811.1
654	1	1	1	1	1	1	1	1	1	1	0	2	1	2	1	1	1	1	1	1	1	2	1	1	1	1	1	1	1	1	1	1	1	1	1	1	1	1	1	1	1		40	Soft core		WP_010001363.1	WP_014974773.1	WP_048700474.1	WP_036060955.1
655	1	1	1	1	1	1	1	1	0	1	1	1	1	1	1	1	1	1	1	1	1	1	1	1	1	1	1	1	1	1	1	1	1	1	1	1	1	1	1	1	1		40	Soft core		WP_029508972.1	WP_014974793.1	WP_048700502.1	WP_004907416.1
656	1	1	1	1	1	1	1	1	1	1	1	1	1	1	1	1	1	1	1	1	1	1	1	1	1	1	0	1	1	1	1	1	1	1	1	1	1	1	1	1	1		40	Soft core		WP_010001635.1	WP_014974807.1	WP_048700540.1	WP_004904324.1
657	1	1	1	1	1	1	1	1	1	1	1	1	1	1	1	1	1	1	1	1	1	2	1	1	1	1	1	1	1	0	1	1	1	1	1	1	1	1	1	1	1		40	Soft core		WP_029508991.1	WP_014974809.1	WP_029508991.1	WP_004904327.1
658	1	1	1	1	1	1	1	1	1	1	1	1	1	1	1	1	1	1	1	1	1	1	1	1	1	1	0	1	1	1	1	1	1	1	1	1	1	1	1	1	1		40	Soft core		WP_010001644.1	WP_014974814.1	WP_048700550.1	WP_004901137.1
659	1	1	1	1	1	1	1	1	1	1	1	1	1	1	1	1	1	1	1	1	1	0	1	1	1	1	1	1	1	1	1	1	1	1	1	1	1	1	1	1	1		40	Soft core		WP_010001645.1	WP_014974815.1	WP_010001645.1	WP_004904335.1
660	1	1	1	1	1	1	1	1	0	1	1	1	1	1	1	1	1	1	1	1	1	1	1	1	1	1	1	1	1	1	1	1	1	1	1	1	1	1	1	1	1		40	Soft core		WP_010681808.1	WP_014974823.1	WP_048700560.1	WP_004907468.1
661	1	1	1	1	1	1	1	1	1	1	1	1	1	1	1	1	1	1	1	1	1	1	1	1	1	1	0	1	1	1	1	1	1	1	1	1	1	1	1	1	1		40	Soft core		WP_010681809.1	WP_014974828.1	WP_048700561.1	WP_041761857.1
662	1	1	1	1	1	1	1	1	1	1	1	1	1	1	1	1	1	1	1	1	1	1	1	1	1	1	0	1	1	1	1	1	1	1	1	1	1	1	1	1	1		40	Soft core		WP_010681810.1	WP_014974829.1	WP_048700652.1	WP_004907474.1
663	1	1	1	1	1	1	1	1	1	1	1	1	1	1	1	1	1	1	1	1	1	1	1	1	1	1	0	1	1	1	1	1	1	1	1	1	1	1	1	1	1		40	Soft core		WP_009999936.1	WP_014974994.1	WP_048699860.1	WP_004902423.1
664	1	1	1	1	1	1	1	1	1	1	1	1	1	1	1	1	1	1	1	1	1	2	1	1	1	1	0	1	1	1	1	1	1	1	1	1	1	1	1	1	1		40	Soft core		WP_010681812.1	WP_014974831.1	WP_048700565.1	WP_004907478.1
665	1	1	1	1	1	1	1	1	1	1	1	1	1	1	1	1	1	1	1	1	1	1	1	0	1	1	1	1	1	1	1	1	1	1	1	1	1	1	1	1	1		40	Soft core		WP_010681816.1	WP_014974844.1	WP_048700575.1	WP_012305048.1
666	1	1	1	1	1	1	1	1	1	1	1	1	1	1	1	1	1	1	1	1	1	2	1	1	1	1	0	1	1	1	1	1	1	1	1	1	1	1	1	1	1		40	Soft core		WP_010003261.1	WP_014974845.1	WP_048700577.1	WP_004901210.1
667	1	1	1	1	1	1	1	1	1	1	1	1	1	1	1	1	1	1	1	1	1	2	1	1	1	1	1	1	1	1	1	1	1	1	1	0	1	1	1	1	1		40	Soft core		WP_010681820.1	WP_014974853.1	WP_048700585.1	WP_004901240.1
668	1	1	1	1	1	1	1	1	0	1	1	1	1	1	1	1	1	1	1	1	1	1	1	1	1	1	1	1	1	1	1	1	1	1	1	1	1	1	1	1	1		40	Soft core		WP_009999740.1	WP_014974859.1	WP_048700656.1	WP_004907499.1
669	1	1	1	1	1	1	1	1	1	1	0	1	1	1	1	1	1	1	1	1	1	1	1	1	1	1	1	1	1	1	1	1	1	1	1	1	1	1	1	1	1		40	Soft core		WP_009999742.1	WP_014974860.1	WP_048700596.1	WP_004901260.1
670	1	1	1	1	1	1	1	1	1	1	1	1	1	1	1	1	1	1	1	1	1	1	1	1	1	1	0	1	1	1	1	1	1	1	1	1	1	1	1	1	1		40	Soft core		WP_009999745.1	WP_014974864.1	WP_048700658.1	WP_004901269.1
671	1	1	1	1	1	1	1	1	1	1	0	1	1	1	1	1	1	1	1	1	1	1	1	1	1	1	1	1	1	1	1	1	1	1	1	1	1	1	1	1	1		40	Soft core		WP_009999756.1	WP_014974874.1	WP_048700613.1	WP_004907513.1
672	1	1	1	1	1	1	1	1	0	1	1	1	1	1	1	1	1	1	1	1	1	1	1	1	1	1	1	1	1	1	1	1	1	1	1	1	1	1	1	1	1		40	Soft core		WP_009999768.1	WP_014974878.1	WP_048700626.1	WP_004901313.1
673	1	1	1	1	1	1	1	1	0	1	1	1	1	1	1	1	1	1	1	1	1	2	1	1	1	1	1	1	1	1	1	1	1	1	1	1	1	1	1	1	1		40	Soft core		WP_009999778.1	WP_014974891.1	WP_029510302.1	WP_004901335.1
674	1	1	1	1	1	1	1	1	0	1	1	1	1	1	1	1	1	1	1	1	1	1	1	1	1	1	1	1	1	1	1	1	1	1	1	1	1	1	1	1	1		40	Soft core		WP_009999788.1	WP_014974897.1	WP_010002253.1	WP_004901356.1
675	1	1	1	1	1	0	1	1	1	1	1	1	1	1	1	1	1	1	1	1	1	2	1	1	1	1	1	1	1	1	1	1	1	1	1	1	1	1	1	1	1		40	Soft core		WP_009999898.1	WP_048700414.1	WP_004905851.1	WP_004903763.1
676	1	1	1	1	1	1	1	1	1	1	0	1	1	1	1	1	1	1	1	1	1	1	1	1	1	1	1	1	1	1	1	1	1	1	1	1	1	1	1	1	1		40	Soft core		WP_009999897.1	WP_014974900.1	WP_048700413.1	WP_004903765.1
677	1	1	1	1	1	1	1	1	0	1	1	1	1	1	1	1	1	1	1	1	1	1	1	1	1	1	1	1	1	1	1	1	1	1	1	1	1	1	1	1	1		40	Soft core		WP_010001701.1	WP_014973739.1	WP_029509476.1	WP_004904423.1
678	1	1	1	1	1	1	1	1	1	1	0	1	1	1	1	1	1	1	1	1	1	2	1	1	1	1	1	1	1	1	1	1	1	1	1	1	1	1	1	1	1		40	Soft core		WP_009999795.1	WP_014973730.1	WP_048702151.1	WP_004906884.1
679	1	1	1	1	1	1	1	1	1	1	1	1	1	1	1	1	1	1	1	1	1	2	1	1	1	1	0	1	1	1	1	1	1	1	1	1	1	1	1	1	1		40	Soft core		WP_009999802.1	WP_014973726.1	WP_029509465.1	WP_004899359.1
680	1	1	1	1	1	1	1	1	1	1	1	1	1	1	1	1	1	1	1	1	1	2	1	1	1	1	0	1	1	1	1	1	1	1	1	1	1	1	1	1	1		40	Soft core		WP_009999819.1	WP_014973718.1	WP_048702167.1	WP_004899376.1
681	1	1	1	1	1	1	1	1	1	1	0	1	1	1	1	1	1	1	1	1	1	1	1	1	1	1	1	1	1	1	1	1	1	1	1	1	1	1	1	1	1		40	Soft core		WP_009999820.1	WP_014973717.1	WP_048702168.1	WP_004899378.1
682	1	1	1	1	1	1	1	1	1	1	1	1	1	1	1	1	1	1	1	1	1	2	1	1	1	1	0	1	1	1	1	1	1	1	1	1	1	1	1	1	1		40	Soft core		WP_009999823.1	WP_014973715.1	WP_029509454.1	WP_004906888.1
683	1	1	1	1	1	1	1	1	0	1	1	1	1	1	1	1	1	1	1	1	1	1	1	1	1	1	1	1	1	1	1	1	1	1	1	1	1	1	1	1	1		40	Soft core		WP_009999825.1	WP_014973714.1	WP_048702172.1	WP_004906890.1
684	1	1	1	1	1	1	1	1	1	1	1	1	1	1	1	1	1	1	1	1	1	0	1	1	1	1	1	1	1	1	1	1	1	1	1	1	1	1	1	1	1		40	Soft core		WP_009999831.1	WP_014973709.1	WP_009999831.1	WP_004899407.1
685	1	1	1	1	1	1	1	1	1	1	1	1	1	1	1	1	1	1	1	1	1	0	1	1	1	1	1	1	1	1	1	1	1	1	1	1	1	1	1	1	1		40	Soft core		WP_004899438.1	WP_014973705.1	WP_004899438.1	WP_004899438.1
686	1	1	1	1	1	1	1	1	1	1	1	1	1	1	1	1	1	1	1	1	1	0	1	1	1	1	1	1	1	1	1	1	1	1	1	1	1	1	1	1	1		40	Soft core		WP_009999864.1	WP_014973694.1	WP_009999864.1	WP_004899455.1
687	1	1	1	1	1	1	1	1	0	1	1	1	1	1	1	1	1	1	1	1	1	1	1	1	1	1	1	1	1	1	1	1	1	1	1	1	1	1	1	1	1		40	Soft core		WP_009999870.1	WP_014973687.1	WP_048702188.1	WP_004899466.1
688	1	1	1	1	1	1	1	1	1	1	1	1	1	1	1	1	1	1	1	1	1	0	1	1	1	1	1	1	1	1	1	1	1	1	1	1	1	1	1	1	1		40	Soft core		WP_009999876.1	WP_014973682.1	WP_010004482.1	WP_004899474.1
689	1	1	1	1	1	1	1	1	1	1	1	1	1	1	1	1	1	1	1	1	1	0	1	1	1	1	1	1	1	1	1	1	1	1	1	1	1	1	1	1	1		40	Soft core		WP_009999877.1	WP_013103428.1	WP_009999877.1	WP_004899475.1
690	1	1	1	1	1	1	1	1	0	1	1	1	1	1	1	1	1	1	1	1	1	1	1	1	1	1	1	1	1	1	1	1	1	1	1	1	1	1	1	1	1		40	Soft core		WP_019041308.1	WP_041773124.1	WP_048702198.1	WP_004899481.1
691	1	1	1	1	1	1	1	1	1	1	1	1	1	1	1	1	1	1	1	1	1	1	1	1	1	1	0	1	1	1	1	1	1	1	1	1	1	1	1	1	1		40	Soft core		WP_010001541.1	WP_014973675.1	WP_048700422.1	WP_004908793.1
692	1	1	1	1	1	1	1	1	1	1	1	1	1	1	1	1	1	1	1	1	1	2	1	1	1	1	0	1	1	1	1	1	1	1	1	1	1	1	1	1	1		40	Soft core		WP_010001533.1	WP_014973669.1	WP_048700433.1	WP_004902031.1
693	1	1	1	1	1	1	1	1	1	1	1	1	1	1	1	1	1	1	1	1	1	1	1	1	1	1	0	1	1	1	1	1	1	1	1	1	1	1	1	1	1		40	Soft core		WP_010001531.1	WP_041773121.1	WP_048700434.1	WP_004908812.1
694	1	1	1	1	1	1	1	1	0	1	1	1	1	1	1	1	1	1	1	1	1	2	1	1	1	1	1	1	1	1	1	1	1	1	1	1	1	1	1	1	1		40	Soft core		WP_010001518.1	WP_014973660.1	WP_048700448.1	WP_004902052.1
695	1	1	1	1	1	1	1	1	0	1	1	1	1	1	1	1	1	1	1	1	1	2	1	1	1	1	1	1	1	1	1	1	1	1	1	1	1	1	1	1	1		40	Soft core		WP_010001512.1	WP_014973656.1	WP_029510009.1	WP_004905001.1
696	1	1	1	1	1	1	1	1	0	1	1	1	1	1	1	1	1	1	1	1	1	1	1	1	1	1	1	1	1	1	1	1	1	1	1	1	1	1	1	1	1		40	Soft core		WP_010001510.1	WP_004902064.1	WP_010001510.1	WP_004902064.1
697	1	1	1	1	1	1	1	1	1	1	1	1	1	1	1	1	1	1	1	1	1	1	1	1	1	1	0	1	1	1	1	1	1	1	1	1	1	1	1	1	1		40	Soft core		WP_010001509.1	WP_014973654.1	WP_029510011.1	WP_004905003.1
698	1	1	1	1	1	1	1	1	0	1	1	1	1	1	1	1	1	1	1	1	1	1	1	1	1	1	1	1	1	1	1	1	1	1	1	1	1	1	1	1	1		40	Soft core		WP_010001373.1	WP_014973646.1	WP_048700461.1	WP_004902081.1
699	1	1	1	1	1	1	1	1	1	1	0	1	1	1	1	1	1	1	1	1	1	1	1	1	1	1	1	1	1	1	1	1	1	1	1	1	1	1	1	1	1		40	Soft core		WP_010001374.1	WP_014973645.1	WP_048702133.1	WP_004902083.1
700	1	1	1	1	1	1	1	1	1	1	0	1	1	1	1	1	1	1	1	1	1	1	1	1	1	1	1	1	1	1	1	1	1	1	1	1	1	1	1	1	1		40	Soft core		WP_010001375.1	WP_014973644.1	WP_048702135.1	WP_004902085.1
701	1	1	1	1	1	0	1	1	1	1	1	1	1	1	1	1	1	1	1	1	1	2	1	1	1	1	1	1	1	1	1	1	1	1	1	1	1	1	1	1	1		40	Soft core		WP_010001376.1	WP_029510020.1	WP_004902086.1	WP_004902086.1
702	1	1	1	1	1	1	1	1	1	1	1	1	1	1	1	1	1	1	1	1	1	2	1	1	1	1	1	1	0	1	1	1	1	1	1	1	1	1	1	1	1		40	Soft core		WP_010001381.1	WP_014974967.1	WP_048702141.1	WP_004902112.1
703	1	1	1	1	1	1	1	1	1	1	0	1	1	1	1	1	1	1	1	1	1	1	1	1	1	1	1	1	1	1	1	1	1	1	1	1	1	1	1	1	1		40	Soft core		WP_010001382.1	WP_014974968.1	WP_048702143.1	WP_004908853.1
704	1	1	1	1	1	1	1	1	1	1	0	1	1	1	1	1	1	1	1	1	1	2	1	1	1	1	1	1	1	1	1	1	1	1	1	1	1	1	1	1	1		40	Soft core		WP_010001394.1	WP_014974974.1	WP_019040086.1	WP_004909653.1
705	1	1	1	1	1	1	1	1	1	1	0	1	1	1	1	1	1	1	1	1	1	1	1	1	1	1	1	1	1	1	1	1	1	1	1	1	1	1	1	1	1		40	Soft core		WP_010001398.1	WP_014974981.1	WP_048700215.1	WP_004909285.1
706	1	1	1	1	1	1	1	1	1	1	1	1	1	1	1	1	1	1	1	1	1	1	1	1	1	1	0	1	1	1	1	1	1	1	1	1	1	1	1	1	1		40	Soft core		WP_010001411.1	WP_014973577.1	WP_048700229.1	WP_004909297.1
707	1	1	1	2	1	2	1	1	0	1	2	1	2	1	1	1	1	1	1	1	1	1	1	1	1	1	1	1	1	1	1	1	1	1	1	1	1	1	1	2	2		40	Soft core		WP_010001413.1	WP_002816262.1	WP_014973576.1	WP_048700231.1
708	1	1	1	1	1	1	1	1	1	1	1	1	1	1	1	1	1	1	1	1	1	2	1	1	1	1	1	1	1	1	1	1	1	1	1	1	1	1	1	0	1		40	Soft core		WP_010001417.1	WP_014973574.1	WP_029510047.1	WP_004909313.1
709	1	1	1	1	1	1	1	1	1	1	0	1	1	1	1	1	1	1	1	1	1	2	1	1	1	1	1	1	1	1	1	1	1	1	1	1	1	1	1	1	1		40	Soft core		WP_010000034.1	WP_014973566.1	WP_048700257.1	WP_004909326.1
710	1	1	1	1	1	1	1	1	1	1	1	1	1	1	1	0	1	1	1	1	1	1	1	1	1	1	1	1	1	1	1	1	1	1	1	1	1	1	1	1	1		40	Soft core		WP_010000032.1	WP_014973565.1	WP_048700259.1	WP_004905072.1
711	1	1	1	1	1	1	1	1	1	1	1	1	1	1	1	1	1	1	1	1	1	1	1	1	1	1	0	1	1	1	1	1	1	1	1	1	1	1	1	1	1		40	Soft core		WP_010000026.1	WP_014973560.1	WP_010004608.1	WP_004909560.1
712	1	1	1	1	1	1	1	1	1	1	1	1	1	1	1	1	1	1	1	1	1	2	1	1	1	0	1	1	1	1	1	1	1	1	1	1	1	1	1	1	1		40	Soft core		WP_010000023.1	WP_041773171.1	WP_048699951.1	WP_004909564.1
713	1	1	1	1	1	1	1	1	0	1	1	1	1	1	1	1	1	1	1	1	1	2	1	1	1	1	1	1	1	1	1	1	1	1	1	1	1	1	1	1	1		40	Soft core		WP_010000020.1	WP_014975070.1	WP_048699945.1	WP_004909573.1
714	1	1	1	1	1	1	1	1	0	1	1	1	1	1	1	1	1	1	1	1	1	1	1	1	1	1	1	1	1	1	1	1	1	1	1	1	1	1	1	1	1		40	Soft core		WP_010000009.1	WP_014975075.1	WP_048699940.1	WP_004902218.1
715	1	1	1	1	1	1	1	1	0	1	1	1	1	1	1	1	1	1	1	1	1	1	1	1	1	1	1	1	1	1	1	1	1	1	1	1	1	1	1	1	1		40	Soft core		WP_010000008.1	WP_014975076.1	WP_048699938.1	WP_012305457.1
716	1	1	1	1	1	1	1	1	0	1	1	1	1	1	1	1	1	1	1	1	1	2	1	1	1	1	0	1	1	1	1	1	1	1	1	1	1	1	1	1	1		39	Soft core		WP_009999997.1	WP_014973546.1	WP_048699927.1	WP_004908397.1
717	2	1	2	2	1	2	2	1	0	1	1	1	2	1	1	2	1	2	2	2	1	3	2	1	2	1	0	2	1	2	1	2	2	2	2	2	1	2	2	1	1		39	Soft core		WP_010001903.1	WP_014974547.1	WP_014975063.1	WP_048701259.1
718	1	1	1	1	1	1	1	1	1	1	0	1	1	1	1	1	1	1	1	1	1	1	1	1	1	1	1	1	0	1	1	1	1	1	1	1	1	1	1	1	1		39	Soft core		WP_009999983.1	WP_014973556.1	WP_048699911.1	WP_004908345.1
719	1	1	2	2	1	2	1	1	1	1	0	1	2	1	1	1	1	1	1	1	1	2	2	2	2	0	1	1	1	2	1	1	2	1	1	1	1	1	2	1	1		39	Soft core		WP_009999925.1	WP_010277818.1	WP_014974797.1	WP_009999925.1
720	1	1	1	1	1	1	1	1	0	1	0	1	1	1	1	1	1	1	1	1	1	2	1	1	1	1	1	1	1	1	1	1	1	1	1	1	1	1	1	1	1		39	Soft core		WP_009999979.1	WP_014974996.1	WP_048699908.1	WP_004905085.1
721	1	1	1	1	1	1	1	1	0	1	0	1	1	1	1	1	1	1	1	1	1	1	1	1	1	1	1	1	1	1	1	1	1	1	1	1	1	1	1	1	1		39	Soft core		WP_010000748.1	WP_014973581.1	WP_010000748.1	WP_004902448.1
722	1	1	1	1	1	1	1	1	1	1	1	1	1	1	1	1	1	1	1	1	1	1	1	1	1	1	0	1	1	1	1	1	1	1	1	1	0	1	1	1	1		39	Soft core		WP_014973587.1	WP_010003651.1	WP_012305019.1	WP_004899624.1
723	1	1	1	1	1	1	1	1	0	1	1	1	1	1	1	1	1	1	1	1	1	1	1	1	1	1	0	1	1	1	1	1	1	1	1	1	1	1	1	1	1		39	Soft core		WP_010002504.1	WP_041773118.1	WP_010002504.1	WP_012305023.1
724	1	1	1	1	1	1	1	1	0	1	1	1	1	1	1	1	1	1	1	1	1	1	1	1	1	1	0	1	1	1	1	1	1	1	1	1	1	1	1	1	1		39	Soft core		WP_010000974.1	WP_014974960.1	WP_048700338.1	WP_004908480.1
725	1	1	1	1	1	1	1	1	0	1	1	1	1	1	1	1	1	1	1	1	1	2	1	1	1	1	0	1	1	1	1	1	1	1	1	1	1	1	1	1	1		39	Soft core		WP_010000981.1	WP_014974952.1	WP_048700353.1	WP_004908471.1
726	1	1	1	1	1	1	1	1	1	1	0	1	1	1	1	1	1	1	1	1	1	1	1	1	1	1	0	1	1	1	1	1	1	1	1	1	1	1	1	1	1		39	Soft core		WP_010000991.1	WP_014974938.1	WP_010000991.1	WP_004899545.1
727	1	1	1	1	1	1	1	1	1	1	0	1	1	1	1	1	1	1	1	1	1	1	1	1	1	1	0	1	1	1	1	1	1	1	1	1	1	1	1	1	1		39	Soft core		WP_010000994.1	WP_014974935.1	WP_048700367.1	WP_004908448.1
728	1	1	1	1	1	1	1	1	0	1	1	1	1	1	1	1	1	1	1	1	1	1	1	1	1	1	0	1	1	1	1	1	1	1	1	1	1	1	1	1	1		39	Soft core		WP_010000995.1	WP_014974934.1	WP_048700368.1	WP_004908446.1
729	1	1	1	1	1	1	1	1	1	1	1	1	1	1	1	1	0	1	1	1	1	2	1	1	1	1	0	1	1	1	1	1	1	1	1	1	1	1	1	1	1		39	Soft core		WP_029508953.1	WP_014974924.1	WP_048700379.1	WP_012305031.1
730	1	1	1	1	1	1	1	1	0	1	1	1	1	1	1	1	1	1	1	1	1	1	1	1	1	1	0	1	1	1	1	1	1	1	1	1	1	1	1	1	1		39	Soft core		WP_010001007.1	WP_041773169.1	WP_048700385.1	WP_041761539.1
731	1	1	1	1	1	1	1	1	0	1	1	1	1	1	1	1	1	1	1	1	1	1	1	1	1	1	0	1	1	1	1	1	1	1	1	1	1	1	1	1	1		39	Soft core		WP_010001010.1	WP_014974917.1	WP_048700390.1	WP_004905875.1
732	1	1	1	1	1	1	1	1	1	1	0	1	1	1	1	1	1	1	1	1	1	1	1	1	1	1	0	1	1	1	1	1	1	1	1	1	1	1	1	1	1		39	Soft core		WP_010001011.1	WP_014974916.1	WP_048700392.1	WP_004905873.1
733	1	0	1	1	1	1	1	1	1	1	1	1	1	1	1	1	1	1	1	1	1	0	1	1	1	1	1	1	1	1	1	1	1	1	1	1	1	1	1	1	1		39	Soft core		WP_010001017.1	WP_014974912.1	WP_010001017.1	WP_004899504.1
734	1	1	1	1	1	1	1	1	0	1	1	1	1	1	1	1	1	1	1	1	1	1	1	1	1	1	0	1	1	1	1	1	1	1	1	1	1	1	1	1	1		39	Soft core		WP_010001018.1	WP_014974911.1	WP_048700398.1	WP_004909235.1
735	1	1	1	1	1	1	1	1	0	1	0	1	1	1	1	1	1	1	1	1	1	1	1	1	1	1	1	1	1	1	1	1	1	1	1	1	1	1	1	1	1		39	Soft core		WP_010001466.1	WP_014973751.1	WP_048700973.1	WP_004904410.1
736	1	1	1	1	1	1	1	1	0	1	1	1	1	1	1	1	1	1	1	1	1	1	1	1	1	1	0	1	1	1	1	1	1	1	1	1	1	1	1	1	1		39	Soft core		WP_010001484.1	WP_014973764.1	WP_010004630.1	WP_004899224.1
737	1	1	1	1	1	1	1	1	1	1	1	1	1	1	1	1	1	1	1	1	1	1	1	1	1	1	0	1	1	1	1	1	1	1	1	1	1	1	1	0	1		39	Soft core		WP_010001489.1	WP_014973769.1	WP_048700953.1	WP_004906846.1
738	1	0	2	1	1	1	1	2	1	1	1	1	1	1	1	1	1	1	1	2	1	0	1	1	1	1	1	2	1	2	1	1	1	1	1	1	1	1	1	1	1		39	Soft core		WP_010001491.1	WP_014973770.1	WP_048699691.1	WP_048700951.1
739	1	1	1	1	1	1	1	1	1	1	0	1	1	1	1	1	1	1	1	1	1	1	1	1	1	1	0	1	1	1	1	1	1	1	1	1	1	1	1	1	1		39	Soft core		WP_010000796.1	WP_014973796.1	WP_048700938.1	WP_004899129.1
740	1	1	1	1	1	1	1	1	1	1	1	1	1	1	1	1	1	1	1	1	1	1	0	1	1	1	0	1	1	1	1	1	1	1	1	1	1	1	1	1	1		39	Soft core		WP_010000845.1	WP_014973804.1	WP_048700925.1	WP_004906803.1
741	1	1	1	1	1	1	1	1	1	1	0	1	1	1	1	1	1	1	1	1	1	1	1	1	1	1	0	1	1	1	1	1	1	1	1	1	1	1	1	1	1		39	Soft core		WP_010000835.1	WP_014973814.1	WP_048700912.1	WP_004905517.1
742	1	1	1	1	1	1	1	1	0	1	0	1	1	1	1	1	1	1	1	1	1	1	1	1	1	1	1	1	1	1	1	1	1	1	1	1	1	1	1	1	1		39	Soft core		WP_010000825.1	WP_014973823.1	WP_048700897.1	WP_004899074.1
743	1	1	1	1	1	1	1	1	1	1	0	1	1	1	1	1	1	1	1	1	1	1	1	1	1	1	0	1	1	1	1	1	1	1	1	1	1	1	1	1	1		39	Soft core		WP_010000816.1	WP_014973831.1	WP_048700885.1	WP_004899061.1
744	1	1	1	1	1	1	1	1	1	1	0	1	1	1	1	1	1	1	1	1	1	1	1	1	1	1	0	1	1	1	1	1	1	1	1	1	1	1	1	1	1		39	Soft core		WP_010000052.1	WP_014973846.1	WP_048700871.1	WP_004901521.1
745	1	1	1	1	1	1	1	1	0	1	0	1	1	1	1	1	1	1	1	1	1	1	1	1	1	1	1	1	1	1	1	1	1	1	1	1	1	1	1	1	1		39	Soft core		WP_010000058.1	WP_014973850.1	WP_029509550.1	WP_012305408.1
746	1	1	1	1	1	1	1	1	0	1	0	1	1	1	1	1	1	1	1	1	1	1	1	1	1	1	1	1	1	1	1	1	1	1	1	1	1	1	1	1	1		39	Soft core		WP_010000066.1	WP_014973856.1	WP_029509556.1	WP_004901491.1
747	1	1	1	1	1	1	1	1	0	1	1	1	1	1	1	1	1	1	1	1	1	1	1	1	1	1	0	1	1	1	1	1	1	1	1	1	1	1	1	1	1		39	Soft core		WP_010000070.1	WP_014973869.1	WP_048700843.1	WP_004906674.1
748	1	1	1	2	1	1	1	1	0	1	1	1	2	1	1	2	1	1	1	1	1	1	2	2	1	1	0	1	1	2	1	2	1	2	1	2	1	1	1	1	1		39	Soft core		WP_010000077.1	WP_014973875.1	WP_048700187.1	WP_012305396.1
749	1	1	1	1	1	1	1	1	1	1	1	1	1	1	1	1	1	1	1	1	1	1	1	1	1	1	0	1	0	1	1	1	1	1	1	1	1	1	1	1	1		39	Soft core		WP_010000091.1	WP_014973887.1	WP_048700203.1	WP_004906632.1
750	1	0	1	1	1	1	1	1	1	1	1	1	1	1	1	1	1	1	1	1	1	1	1	1	1	1	0	1	1	1	1	1	1	1	1	1	1	1	1	1	1		39	Soft core		WP_010000098.1	WP_014973894.1	WP_048700791.1	WP_004902599.1
751	1	0	1	1	1	1	1	1	0	1	1	1	1	1	1	1	1	1	1	1	1	2	1	1	1	1	1	1	1	1	1	1	1	1	1	1	1	1	1	1	1		39	Soft core		WP_010000101.1	WP_014973896.1	WP_048700775.1	WP_004904814.1
752	1	0	1	1	1	1	1	1	0	1	1	1	1	1	1	1	1	1	1	1	1	1	1	1	1	1	1	1	1	1	1	1	1	1	1	1	1	1	1	1	1		39	Soft core		WP_010000112.1	WP_014973904.1	WP_029509596.1	WP_004902577.1
753	1	0	1	1	0	1	1	1	1	1	1	1	1	1	1	1	1	1	1	1	1	2	1	1	1	1	1	1	1	1	1	1	1	1	1	1	1	1	1	1	1		39	Soft core		WP_010000114.1	WP_014973906.1	WP_048700765.1	WP_004904804.1
754	1	0	1	1	1	1	1	1	1	1	0	1	1	1	1	1	1	1	1	1	1	1	1	1	1	1	1	1	1	1	1	1	1	1	1	1	1	1	1	1	1		39	Soft core		WP_010000118.1	WP_014973909.1	WP_048700761.1	WP_004906616.1
755	1	0	1	1	1	1	1	1	1	1	1	1	1	1	1	1	1	1	1	1	1	1	1	1	1	1	0	1	1	1	1	1	1	1	1	1	1	1	1	1	1		39	Soft core		WP_010000123.1	WP_014973913.1	WP_048700756.1	WP_004906608.1
756	1	0	1	1	1	1	1	1	1	1	1	1	1	1	1	1	1	1	1	1	1	1	1	1	1	1	0	1	1	1	1	1	1	1	1	1	1	1	1	1	1		39	Soft core		WP_010000124.1	WP_014973914.1	WP_048700754.1	WP_004902559.1
757	1	1	1	1	1	1	1	1	0	1	0	1	1	1	1	1	1	1	1	1	1	1	1	1	1	1	1	1	1	1	1	1	1	1	1	1	1	1	1	1	1		39	Soft core		WP_010001841.1	WP_014973955.1	WP_048700679.1	WP_004903575.1
758	1	1	1	1	1	1	1	1	0	1	1	1	1	1	1	1	1	1	1	1	1	2	1	1	1	1	0	1	1	1	1	1	1	1	1	1	1	1	1	1	1		39	Soft core		WP_010001844.1	WP_014973956.1	WP_048700677.1	WP_012305383.1
759	1	1	1	1	1	1	1	1	0	1	1	1	1	1	1	1	1	1	1	1	1	1	1	1	1	1	0	1	1	1	1	1	1	1	1	1	1	1	1	1	1		39	Soft core		WP_010001851.1	WP_014973961.1	WP_048700669.1	WP_004904739.1
760	1	1	1	1	1	1	1	1	1	1	1	1	1	1	1	1	1	1	1	1	1	1	1	1	1	1	0	1	1	1	1	1	1	1	1	1	0	1	1	1	1		39	Soft core		WP_014973964.1	WP_010004104.1	WP_004903554.1	WP_004903554.1
761	1	1	1	1	1	1	1	1	1	1	1	1	1	1	1	1	1	1	1	1	1	1	1	1	1	1	0	1	1	1	1	1	0	1	1	1	1	1	1	1	1		39	Soft core		WP_010000175.1	WP_014973967.1	WP_053089463.1	WP_012305379.1
762	1	2	1	1	1	1	1	1	1	1	0	2	1	2	1	1	1	1	1	1	1	2	1	1	1	1	0	1	1	1	1	1	1	1	1	1	1	1	1	1	1		39	Soft core		WP_029508951.1	WP_014973977.1	WP_048700357.1	WP_004908466.1
763	1	1	1	1	1	1	1	1	1	1	0	1	1	1	1	1	1	1	1	1	1	1	1	1	1	1	0	1	1	1	1	1	1	1	1	1	1	1	1	1	1		39	Soft core		WP_010000169.1	WP_041773189.1	WP_048701440.1	WP_004904959.1
764	1	1	1	1	1	1	1	1	1	1	0	1	1	1	1	1	1	1	1	1	1	1	1	1	1	1	0	1	1	1	1	1	1	1	1	1	1	1	1	1	1		39	Soft core		WP_010001757.1	WP_014973987.1	WP_048701442.1	WP_012305372.1
765	1	1	1	1	1	1	1	1	0	1	1	1	1	1	1	1	1	1	1	1	1	1	1	1	1	1	0	1	1	1	1	1	1	1	1	1	1	1	1	1	1		39	Soft core		WP_010001769.1	WP_014973996.1	WP_048701451.1	WP_004904938.1
766	1	1	1	1	1	1	1	1	0	1	1	1	1	1	1	1	1	1	1	1	1	2	1	1	1	1	0	1	1	1	1	1	1	1	1	1	1	1	1	1	1		39	Soft core		WP_010001784.1	WP_014974009.1	WP_048701469.1	WP_004901954.1
767	1	1	1	1	1	1	1	1	0	1	1	1	1	1	1	1	1	1	1	1	1	1	1	1	1	1	0	1	1	1	1	1	1	1	1	1	1	1	1	1	1		39	Soft core		WP_010001798.1	WP_014974020.1	WP_048701480.1	WP_004907978.1
768	1	1	1	0	1	1	1	1	1	1	1	1	1	1	1	1	1	1	1	1	1	1	0	1	1	1	1	1	1	1	1	1	1	1	1	1	1	1	1	1	1		39	Soft core		WP_010001234.1	WP_014974025.1	WP_048701488.1	WP_004904904.1
769	1	1	1	1	1	1	1	1	0	1	1	1	1	1	1	1	1	1	1	1	1	1	1	1	1	1	0	1	1	1	1	1	1	1	1	1	1	1	1	1	1		39	Soft core		WP_010001240.1	WP_014974029.1	WP_048701494.1	WP_004901907.1
770	1	1	1	1	1	1	1	1	0	1	1	1	1	1	1	0	1	1	1	1	1	1	1	1	1	1	1	1	1	1	1	1	1	1	1	1	1	1	1	1	1		39	Soft core		WP_010001244.1	WP_014974032.1	WP_048701498.1	WP_004901897.1
771	1	1	1	1	1	1	1	1	0	1	1	1	1	1	1	1	1	1	1	1	1	1	1	1	1	1	0	1	1	1	1	1	1	1	1	1	1	1	1	1	1		39	Soft core		WP_010001250.1	WP_014974037.1	WP_048701505.1	WP_012305355.1
772	1	1	1	1	1	1	1	1	1	1	0	1	1	1	1	1	1	1	1	1	1	1	1	1	1	1	1	1	1	1	1	1	1	1	1	1	1	0	1	1	1		39	Soft core		WP_010001254.1	WP_014974040.1	WP_048701511.1	WP_004901879.1
773	1	1	1	1	1	1	1	1	1	1	0	1	1	1	1	1	1	1	1	1	1	2	1	1	1	1	0	1	1	1	1	1	1	1	1	1	1	1	1	1	1		39	Soft core		WP_010000553.1	WP_014974078.1	WP_029509707.1	WP_012305319.1
774	1	1	1	1	1	1	1	1	0	1	0	1	1	1	1	1	1	1	1	1	1	1	1	1	1	1	1	1	1	1	1	1	1	1	1	1	1	1	1	1	1		39	Soft core		WP_010000526.1	WP_014974105.1	WP_048701324.1	WP_004908918.1
775	1	1	1	1	1	1	1	1	1	1	0	1	1	1	1	1	1	1	1	1	1	1	1	1	1	1	0	1	1	1	1	1	1	1	1	1	1	1	1	1	1		39	Soft core		WP_010000488.1	WP_014974144.1	WP_048699794.1	WP_004907852.1
776	1	1	1	1	1	1	1	1	0	1	1	1	1	1	1	1	1	1	1	1	1	1	1	1	1	1	0	1	1	1	1	1	1	1	1	1	1	1	1	1	1		39	Soft core		WP_010000474.1	WP_014974156.1	WP_048699773.1	WP_004907842.1
777	1	1	1	1	1	1	1	1	0	1	1	1	1	1	1	1	1	1	1	1	1	1	1	1	1	1	0	1	1	1	1	1	1	1	1	1	1	1	1	1	1		39	Soft core		WP_010000464.1	WP_014974162.1	WP_010000464.1	WP_004907836.1
778	1	1	1	1	1	1	1	1	1	1	0	1	1	1	1	1	1	1	1	1	1	1	1	1	1	1	0	1	1	1	1	1	1	1	1	1	1	1	1	1	1		39	Soft core		WP_010000196.1	WP_014974180.1	WP_048701789.1	WP_004907674.1
779	1	1	1	1	1	1	1	1	1	1	1	1	1	1	1	1	1	1	1	1	1	1	1	1	1	1	0	1	1	1	1	1	1	1	1	1	0	1	1	1	1		39	Soft core		WP_014974187.1	WP_048701895.1	WP_004907667.1	WP_004903598.1
780	1	1	1	1	1	1	1	1	0	1	1	1	1	1	1	1	1	1	1	1	1	1	1	1	1	1	0	1	1	1	1	1	1	1	1	1	1	1	1	1	1		39	Soft core		WP_010000595.1	WP_014974196.1	WP_048701955.1	WP_004907605.1
781	1	1	1	1	1	1	1	1	0	1	0	1	1	1	1	1	1	1	1	1	1	2	1	1	1	1	1	1	1	1	1	1	1	1	1	1	1	1	1	1	1		39	Soft core		WP_010000587.1	WP_014974204.1	WP_048701973.1	WP_004907581.1
782	1	1	1	1	1	1	1	1	1	1	0	1	1	1	1	1	1	1	1	1	1	1	1	1	1	1	0	1	1	1	1	1	1	1	1	1	1	1	1	1	1		39	Soft core		WP_010000581.1	WP_014974208.1	WP_048701985.1	WP_004907571.1
783	1	1	1	1	1	1	1	1	1	1	0	1	1	1	1	1	1	1	1	1	1	2	1	1	1	1	0	1	1	1	1	1	1	1	1	1	1	1	1	1	1		39	Soft core		WP_010000574.1	WP_014974213.1	WP_010005052.1	WP_004900744.1
784	1	0	1	1	1	1	1	1	1	1	0	1	1	1	1	1	1	1	1	1	1	1	1	1	1	1	1	1	1	1	1	1	1	1	1	1	1	1	1	1	1		39	Soft core		WP_010000563.1	WP_014974221.1	WP_048702010.1	WP_004900722.1
785	1	1	1	1	1	1	1	1	1	1	0	1	1	1	1	1	1	1	1	1	1	1	1	1	1	1	0	1	1	1	1	1	1	1	1	1	1	1	1	1	1		39	Soft core		WP_010000926.1	WP_014974236.1	WP_048702037.1	WP_004909380.1
786	1	1	1	1	1	1	1	1	0	1	1	1	1	1	1	1	1	1	1	1	1	1	1	1	1	1	1	1	0	1	1	1	1	1	1	1	1	1	1	1	1		39	Soft core		WP_010000927.1	WP_014974237.1	WP_048702039.1	WP_004909382.1
787	1	1	1	1	1	1	1	1	0	1	1	1	1	1	1	1	1	1	1	1	1	2	1	1	1	1	0	1	1	1	1	1	1	1	1	1	1	1	1	1	1		39	Soft core		WP_010000928.1	WP_014974238.1	WP_048702041.1	WP_004900671.1
788	1	1	1	1	1	1	1	1	0	1	1	1	1	1	1	1	1	1	1	1	1	1	1	1	1	1	0	1	1	1	1	1	1	1	1	1	1	1	1	1	1		39	Soft core		WP_010000895.1	WP_014974262.1	WP_048700828.1	WP_012305252.1
789	1	1	1	1	1	1	1	1	0	1	1	1	1	1	1	1	1	1	1	1	1	1	1	1	1	1	0	1	1	1	1	1	1	1	1	1	1	1	1	1	1		39	Soft core		WP_010000892.1	WP_014974264.1	WP_048700822.1	WP_004900595.1
790	1	1	1	1	1	1	1	1	1	1	0	1	1	1	1	1	1	1	1	1	1	1	1	1	1	1	0	1	1	1	1	1	1	1	1	1	1	1	1	1	1		39	Soft core		WP_010000888.1	WP_014974267.1	WP_048700818.1	WP_012305248.1
791	1	1	1	1	1	1	1	1	1	1	0	1	1	1	1	1	1	1	1	1	1	1	1	1	1	1	0	1	1	1	1	1	1	1	1	1	1	1	1	1	1		39	Soft core		WP_010000887.1	WP_014974268.1	WP_048700816.1	WP_012305247.1
792	1	1	1	1	1	1	1	1	1	1	0	1	1	1	1	1	1	1	1	1	1	1	1	1	1	1	0	1	1	1	1	1	1	1	1	1	1	1	1	1	1		39	Soft core		WP_010000884.1	WP_014974271.1	WP_048700812.1	WP_041761713.1
793	1	1	1	1	1	1	1	1	1	1	1	1	1	1	1	1	1	1	1	1	1	1	1	1	1	1	1	1	1	1	1	1	1	1	1	1	0	1	1	0	1		39	Soft core		WP_014974396.1	WP_048700804.1	WP_012305236.1	WP_004902779.1
794	1	0	1	1	1	1	1	1	1	1	1	1	1	1	1	0	1	1	1	1	1	1	1	1	1	1	1	1	1	1	1	1	1	1	1	1	1	1	1	1	1		39	Soft core		WP_010001829.1	WP_014974406.1	WP_048701683.1	WP_036058329.1
795	1	1	1	1	1	1	1	1	0	1	1	1	1	1	1	1	1	1	1	1	1	1	1	1	1	1	0	1	1	1	1	1	1	1	1	1	1	1	1	1	1		39	Soft core		WP_010001812.1	WP_014974414.1	WP_010003658.1	WP_004906989.1
796	1	1	1	1	1	1	1	1	0	1	1	1	1	1	1	1	1	1	1	1	1	1	1	1	1	0	1	1	1	1	1	1	1	1	1	1	1	1	1	1	1		39	Soft core		WP_010001811.1	WP_014974415.1	WP_048701718.1	WP_004906990.1
797	1	1	1	1	1	1	1	1	0	1	1	1	1	1	1	1	1	1	1	1	1	1	1	1	1	1	0	1	1	1	1	1	1	1	1	1	1	1	1	1	1		39	Soft core		WP_010000863.1	WP_014974422.1	WP_010006336.1	WP_004899793.1
798	1	1	1	1	1	1	1	1	1	1	0	1	1	1	1	1	1	1	1	1	1	1	1	1	1	1	1	1	0	1	1	1	1	1	1	1	1	1	1	1	1		39	Soft core		WP_010000861.1	WP_014974424.1	WP_048701737.1	WP_004907012.1
799	1	1	1	1	1	1	1	1	1	1	1	1	1	1	1	1	1	1	1	1	1	2	1	1	1	1	0	1	1	1	1	1	1	1	1	1	0	1	1	1	1		39	Soft core		WP_014974431.1	WP_048701750.1	WP_004904053.1	WP_004899812.1
800	1	1	1	1	1	1	1	1	0	1	1	1	1	1	1	1	1	1	1	1	1	1	1	1	1	1	0	1	1	1	1	1	1	1	1	1	1	1	1	1	1		39	Soft core		WP_010000403.1	WP_014974435.1	WP_048701894.1	WP_004899822.1
801	1	0	1	1	1	1	1	1	1	1	0	1	1	1	1	1	1	1	1	1	1	2	1	1	1	1	1	1	1	1	1	1	1	1	1	1	1	1	1	1	1		39	Soft core		WP_010000405.1	WP_014974436.1	WP_048701761.1	WP_004899828.1
802	1	1	1	1	1	1	1	1	0	1	1	1	1	1	1	1	1	1	1	1	1	1	1	1	1	1	0	1	1	1	1	1	1	1	1	1	1	1	1	1	1		39	Soft core		WP_010000203.1	WP_014974442.1	WP_048701797.1	WP_004907193.1
803	1	1	1	1	1	1	1	1	1	1	1	1	1	1	1	1	1	1	1	1	1	1	1	1	1	1	0	1	1	1	1	1	1	1	1	0	1	1	1	1	1		39	Soft core		WP_010000209.1	WP_014974445.1	WP_048701800.1	WP_004899868.1
804	1	1	1	1	1	1	1	1	1	1	0	1	1	1	1	1	1	1	1	1	1	1	1	1	1	1	0	1	1	1	1	1	1	1	1	1	1	1	1	1	1		39	Soft core		WP_010000212.1	WP_014974447.1	WP_048701802.1	WP_004899873.1
805	1	1	1	1	1	1	1	1	0	1	1	1	1	1	1	1	1	1	1	1	1	1	1	1	1	1	0	1	1	1	1	1	1	1	1	1	1	1	1	1	1		39	Soft core		WP_019039764.1	WP_014974448.1	WP_048701804.1	WP_012305115.1
806	1	1	1	1	1	1	1	1	1	1	1	1	1	1	1	1	1	1	1	1	1	1	1	1	1	1	0	1	1	1	1	1	1	1	1	1	1	1	1	0	1		39	Soft core		WP_010000216.1	WP_014974450.1	WP_048701897.1	WP_004899882.1
807	1	1	1	1	1	1	1	1	0	1	1	1	1	1	1	1	1	1	1	1	1	2	1	1	1	1	0	1	1	1	1	1	1	1	1	1	1	1	1	1	1		39	Soft core		WP_010000218.1	WP_014974452.1	WP_048701808.1	WP_004907203.1
808	1	1	1	1	1	1	1	1	0	1	1	1	1	1	1	1	1	1	1	1	1	1	1	1	1	1	0	1	1	1	1	1	1	1	1	1	1	1	1	1	1		39	Soft core		WP_010000221.1	WP_041773154.1	WP_048701811.1	WP_004899891.1
809	1	1	1	1	1	1	1	1	0	1	1	1	1	1	1	1	1	1	1	1	1	1	1	1	1	1	0	1	1	1	1	1	1	1	1	1	1	1	1	1	1		39	Soft core		WP_010000231.1	WP_014974461.1	WP_048701818.1	WP_004904071.1
810	1	1	1	1	1	1	1	1	1	1	0	1	1	1	1	1	1	1	1	1	1	1	1	1	1	1	0	1	1	1	1	1	1	1	1	1	1	1	1	1	1		39	Soft core		WP_010000257.1	WP_014974479.1	WP_048701852.1	WP_004904107.1
811	1	1	1	1	1	1	1	1	1	1	1	1	1	1	1	1	1	0	1	1	1	1	1	1	1	1	0	1	1	1	1	1	1	1	1	1	1	1	1	1	1		39	Soft core		WP_010000260.1	WP_014974482.1	WP_048701856.1	WP_004907247.1
812	1	1	1	1	1	1	1	1	0	1	1	1	1	1	1	1	1	1	1	1	1	1	1	1	1	1	0	1	1	1	1	1	1	1	1	1	1	1	1	1	1		39	Soft core		WP_010000262.1	WP_014974484.1	WP_048701858.1	WP_004903445.1
813	1	1	1	1	1	1	1	1	0	1	1	1	1	1	1	1	1	1	1	1	1	2	1	1	1	1	1	1	0	1	1	1	1	1	1	1	1	1	1	1	1		39	Soft core		WP_010000266.1	WP_014974489.1	WP_048701862.1	WP_041761635.1
814	1	1	1	1	1	1	1	1	1	1	0	1	1	1	1	1	1	1	1	1	1	1	1	1	1	1	1	1	0	1	1	1	1	1	1	1	1	1	1	1	1		39	Soft core		WP_010000268.1	WP_014974490.1	WP_048701865.1	WP_004903457.1
815	1	1	1	1	1	1	1	1	1	1	0	1	1	1	1	1	1	1	1	1	1	2	0	1	1	1	1	1	1	1	1	1	1	1	1	1	1	1	1	1	1		39	Soft core		WP_029508895.1	WP_014974492.1	WP_048701903.1	WP_041761632.1
816	1	1	1	1	1	1	1	1	0	1	1	1	1	1	1	1	1	1	1	1	1	1	1	1	1	1	0	1	1	1	1	1	1	1	1	1	1	1	1	1	1		39	Soft core		WP_010000272.1	WP_014974494.1	WP_048701868.1	WP_004907272.1
817	1	1	1	1	1	1	1	1	0	1	1	1	1	1	1	1	1	1	1	1	1	1	1	1	1	1	0	1	1	1	1	1	1	1	1	1	1	1	1	1	1		39	Soft core		WP_010000276.1	WP_014974496.1	WP_048701872.1	WP_004907281.1
818	1	1	1	1	1	1	1	1	0	1	1	1	1	1	1	1	1	1	1	1	1	1	1	1	1	1	0	1	1	1	1	1	1	1	1	1	1	1	1	1	1		39	Soft core		WP_010000277.1	WP_014974497.1	WP_048701874.1	WP_004903473.1
819	1	1	1	1	1	1	1	1	0	1	0	1	1	1	1	1	1	1	1	1	1	1	1	1	1	1	1	1	1	1	1	1	1	1	1	1	1	1	1	1	1		39	Soft core		WP_010000278.1	WP_014974498.1	WP_010005452.1	WP_004903475.1
820	1	1	1	1	1	1	1	1	1	1	1	1	1	1	1	1	1	1	1	1	1	0	1	1	1	1	0	1	1	1	1	1	1	1	1	1	1	1	1	1	1		39	Soft core		WP_010000281.1	WP_014974501.1	WP_048701878.1	WP_012305103.1
821	1	1	1	1	1	1	1	1	1	1	0	1	1	1	1	1	1	1	1	1	1	1	1	1	1	1	0	1	1	1	1	1	1	1	1	1	1	1	1	1	1		39	Soft core		WP_010000282.1	WP_014974502.1	WP_048701881.1	WP_004907292.1
822	1	1	1	1	1	1	1	1	0	1	0	1	1	1	1	1	1	1	1	1	1	1	1	1	1	1	1	1	1	1	1	1	1	1	1	1	1	1	1	1	1		39	Soft core		WP_010000287.1	WP_014974505.1	WP_048701204.1	WP_004907299.1
823	1	1	1	1	1	1	1	1	1	1	0	1	1	1	1	1	1	1	1	1	1	1	1	1	1	1	0	1	1	1	1	1	1	1	1	1	1	1	1	1	1		39	Soft core		WP_029508898.1	WP_014974506.1	WP_048701262.1	WP_004904148.1
824	1	1	1	1	1	1	1	1	0	1	1	1	1	1	1	1	1	1	1	1	1	1	1	1	1	1	0	1	1	1	1	1	1	1	1	1	1	1	1	1	1		39	Soft core		WP_010000295.1	WP_014974513.1	WP_048701211.1	WP_004903508.1
825	1	1	1	1	1	1	1	1	0	1	1	1	1	1	1	1	1	1	1	1	1	1	1	1	1	1	0	1	1	1	1	1	1	1	1	1	1	1	1	1	1		39	Soft core		WP_010000315.1	WP_014974529.1	WP_048701235.1	WP_004908151.1
826	1	1	1	1	1	1	1	1	1	1	0	1	1	1	1	1	1	1	1	1	1	1	1	1	1	1	1	1	1	1	1	1	1	1	1	1	1	0	1	1	1		39	Soft core		WP_010001896.1	WP_014974540.1	WP_048701249.1	WP_004908129.1
827	1	1	1	1	1	1	1	1	0	0	1	1	1	1	1	1	1	1	1	1	1	2	1	1	1	1	1	1	1	1	1	1	1	1	1	1	1	1	1	1	1		39	Soft core		WP_010001899.1	WP_041773157.1	WP_048701253.1	WP_004908125.1
828	1	1	1	1	1	1	1	1	1	1	0	1	1	1	1	1	1	1	1	1	1	0	1	1	1	1	1	1	1	1	1	1	1	1	1	1	1	1	1	1	1		39	Soft core		WP_010001907.1	WP_014974550.1	WP_010001907.1	WP_004900335.1
829	1	1	1	1	1	1	1	1	0	1	1	1	1	1	1	1	1	1	1	1	1	1	1	1	1	1	0	1	1	1	1	1	1	1	1	1	1	1	1	1	1		39	Soft core		WP_010001918.1	WP_014974557.1	WP_048699975.1	WP_004900372.1
830	1	1	1	1	1	1	1	1	0	1	1	1	1	1	1	1	1	1	1	1	1	1	1	1	1	1	1	1	1	1	1	1	1	1	1	1	0	1	1	1	1		39	Soft core		WP_014974567.1	WP_010005747.1	WP_004900401.1	WP_004900401.1
831	0	1	1	1	1	1	1	1	1	1	1	1	1	1	1	1	1	1	1	1	1	1	1	0	1	1	1	1	1	1	1	1	1	1	1	1	1	1	1	1	1		39	Soft core		WP_010001947.1	WP_014974577.1	WP_048700003.1	WP_004908086.1
832	1	1	1	1	1	1	1	1	0	1	1	1	1	1	1	1	1	1	1	1	1	1	1	1	1	1	0	1	1	1	1	1	1	1	1	1	1	1	1	1	1		39	Soft core		WP_029509015.1	WP_014974592.1	WP_048700056.1	WP_012305088.1
833	1	1	0	1	1	1	1	1	1	1	1	1	1	1	1	1	1	1	1	1	1	1	1	1	1	1	0	1	1	1	1	1	1	1	1	1	1	1	1	1	1		39	Soft core		WP_010001979.1	WP_014974601.1	WP_010001979.1	WP_004904273.1
834	1	1	1	1	1	1	1	1	0	1	1	1	1	1	1	1	1	1	1	1	1	1	1	1	1	1	0	1	1	1	1	1	1	1	1	1	1	1	1	1	1		39	Soft core		WP_010001992.1	WP_014974610.1	WP_048700042.1	WP_004900535.1
835	1	1	1	1	1	1	1	1	0	1	1	1	1	1	1	1	1	1	1	1	1	1	1	1	1	1	1	1	0	1	1	1	1	1	1	1	1	1	1	1	1		39	Soft core		WP_010001993.1	WP_014974611.1	WP_010001993.1	WP_004908051.1
836	1	1	1	1	1	1	1	1	0	1	1	1	1	1	1	1	1	1	1	1	1	1	1	1	1	1	0	1	1	1	1	1	1	1	1	1	1	1	1	1	1		39	Soft core		WP_010002005.1	WP_014974619.1	WP_029509091.1	WP_004908043.1
837	1	1	1	1	1	1	1	1	0	1	0	1	1	1	1	1	1	1	1	1	1	1	1	1	1	1	1	1	1	1	1	1	1	1	1	1	1	1	1	1	1		39	Soft core		WP_010002013.1	WP_014974626.1	WP_048700069.1	WP_004909781.1
838	1	0	1	1	1	1	1	1	0	1	1	1	1	1	1	1	1	1	1	1	1	1	1	1	1	1	1	1	1	1	1	1	1	1	1	1	1	1	1	1	1		39	Soft core		WP_010002014.1	WP_014974634.1	WP_048700071.1	WP_004908953.1
839	1	0	1	1	1	1	1	1	1	1	0	1	1	1	1	1	1	1	1	1	1	2	1	1	1	1	1	1	1	1	1	1	1	1	1	1	1	1	1	1	1		39	Soft core		WP_010002015.1	WP_014974635.1	WP_048700073.1	WP_004903085.1
840	1	0	1	1	1	1	1	1	0	1	1	1	1	1	1	1	1	1	1	1	1	1	1	1	1	1	1	1	1	1	1	1	1	1	1	1	1	1	1	1	1		39	Soft core		WP_010002018.1	WP_014974637.1	WP_048700077.1	WP_004903092.1
841	1	0	1	1	1	1	1	1	1	1	1	1	1	1	1	1	1	1	1	1	1	1	1	1	1	1	0	1	1	1	1	1	1	1	1	1	1	1	1	1	1		39	Soft core		WP_010002019.1	WP_014974638.1	WP_048700079.1	WP_004903093.1
842	1	0	1	1	1	1	1	1	1	1	1	1	1	1	1	1	1	1	1	1	1	2	1	1	1	1	0	1	1	1	1	1	1	1	1	1	1	1	1	1	1		39	Soft core		WP_010002028.1	WP_014974647.1	WP_010002028.1	WP_004903115.1
843	1	1	1	1	1	1	1	1	1	1	1	1	1	1	1	1	1	1	1	1	1	0	1	1	1	1	0	1	1	1	1	1	1	1	1	1	1	1	1	1	1		39	Soft core		WP_010002033.1	WP_014974650.1	WP_048700090.1	WP_004908959.1
844	1	1	1	1	1	1	1	1	1	1	0	1	1	1	1	1	1	1	1	1	1	1	1	1	1	1	0	1	1	1	1	1	1	1	1	1	1	1	1	1	1		39	Soft core		WP_010002039.1	WP_014974656.1	WP_048700101.1	WP_004903135.1
845	1	1	1	1	1	1	1	1	0	1	1	1	1	1	1	1	1	1	1	1	1	1	1	1	1	1	0	1	1	1	1	1	1	1	1	1	1	1	1	1	1		39	Soft core		WP_010002057.1	WP_014974672.1	WP_048700122.1	WP_004905659.1
846	1	1	1	1	1	1	1	1	1	1	0	1	1	1	1	1	1	1	1	1	1	1	1	1	1	1	0	1	1	1	1	1	1	1	1	1	1	1	1	1	1		39	Soft core		WP_010002062.1	WP_014974675.1	WP_048700126.1	WP_004905735.1
847	1	0	1	1	1	1	1	1	1	1	1	1	1	1	1	1	1	1	1	1	1	0	1	1	1	1	1	1	1	1	1	1	1	1	1	1	1	1	1	1	1		39	Soft core		WP_010002075.1	WP_014974687.1	WP_048700136.1	WP_004909098.1
848	1	0	1	1	1	1	1	1	1	1	0	1	1	1	1	1	1	1	1	1	1	2	1	1	1	1	1	1	1	1	1	1	1	1	1	1	1	1	1	1	1		39	Soft core		WP_010002090.1	WP_014974703.1	WP_048700153.1	WP_004909128.1
849	1	1	1	1	1	1	1	1	0	1	1	1	1	1	1	1	1	1	1	1	1	1	1	1	1	1	0	1	1	1	1	1	1	1	1	1	1	1	1	1	1		39	Soft core		WP_010001158.1	WP_014974711.1	WP_048701102.1	WP_004907323.1
850	1	1	1	1	1	1	1	1	0	1	1	1	1	1	1	1	1	1	1	1	1	1	1	1	1	1	0	1	1	1	1	1	1	1	1	1	1	1	1	1	1		39	Soft core		WP_010001197.1	WP_014974740.1	WP_048701393.1	WP_004907372.1
851	1	1	1	1	1	1	1	1	0	1	1	1	1	1	1	1	1	1	1	1	1	1	1	1	1	1	1	1	1	1	1	1	0	1	1	1	1	1	1	1	1		39	Soft core		WP_010001199.1	WP_014974741.1	WP_048701392.1	WP_004900068.1
852	1	1	1	1	1	1	1	1	0	1	1	1	1	1	1	1	1	1	1	1	1	1	1	1	1	1	0	1	1	1	1	1	1	1	1	1	1	1	1	1	1		39	Soft core		WP_010001202.1	WP_014974744.1	WP_048701388.1	WP_004905156.1
853	1	1	1	1	1	1	1	1	0	1	1	1	1	1	1	1	1	1	1	1	1	1	1	1	1	1	0	1	1	1	1	1	1	1	1	1	1	1	1	1	1		39	Soft core		WP_010001203.1	WP_014974745.1	WP_048701386.1	WP_004900074.1
854	1	1	1	1	1	1	1	1	1	1	0	1	1	1	1	1	1	1	1	1	1	1	1	1	1	1	0	1	1	1	1	1	1	1	1	1	1	1	1	1	1		39	Soft core		WP_010001205.1	WP_014974746.1	WP_048701385.1	WP_004905157.1
855	1	1	0	1	1	1	1	1	1	1	1	1	1	1	1	1	1	1	1	1	1	1	1	1	1	1	0	1	1	1	1	1	1	1	1	1	1	1	1	1	1		39	Soft core		WP_010001229.1	WP_014974763.1	WP_048701358.1	WP_004907393.1
856	1	1	1	1	1	1	1	1	0	1	0	1	1	1	1	1	1	1	1	1	1	1	1	1	1	1	1	1	1	1	1	1	1	1	1	1	1	1	1	1	1		39	Soft core		WP_010001230.1	WP_014974764.1	WP_048701356.1	WP_012305059.1
857	1	1	1	1	1	1	1	1	0	1	1	1	1	1	1	1	1	1	1	1	1	0	1	1	1	1	1	1	1	1	1	1	1	1	1	1	1	1	1	1	1		39	Soft core		WP_010001367.1	WP_014974770.1	WP_048700469.1	WP_004900152.1
858	2	2	2	1	2	2	2	2	1	2	1	2	2	2	2	2	2	2	2	2	2	2	2	2	2	2	0	2	2	2	2	2	2	2	2	2	2	2	2	0	2		39	Soft core		WP_010001359.1	WP_029508977.1	WP_014974775.1	WP_014974777.1
859	1	1	1	1	1	1	1	1	0	1	1	1	1	1	1	1	1	1	1	1	1	1	1	1	1	1	1	1	0	1	1	1	1	1	1	1	1	1	1	1	1		39	Soft core		WP_010001348.1	WP_014974784.1	WP_048700489.1	WP_004907410.1
860	1	1	1	1	1	1	1	1	0	1	0	1	1	1	1	1	1	1	1	1	1	2	1	1	1	1	1	1	1	1	1	1	1	1	1	1	1	1	1	1	1		39	Soft core		WP_010001346.1	WP_014974786.1	WP_048700493.1	WP_004905963.1
861	1	1	1	1	1	1	1	1	0	1	1	1	1	1	1	1	1	1	1	1	1	1	1	1	1	1	0	1	1	1	1	1	1	1	1	1	1	1	1	1	1		39	Soft core		WP_010681803.1	WP_014974821.1	WP_048700556.1	WP_004901162.1
862	1	1	1	1	1	1	1	1	0	1	1	1	1	1	1	1	1	1	1	1	1	1	1	1	1	1	0	1	1	1	1	1	1	1	1	1	1	1	1	1	1		39	Soft core		WP_029508993.1	WP_014974822.1	WP_019040304.1	WP_004907462.1
863	1	1	1	1	1	1	1	1	1	1	0	1	1	1	1	1	1	1	1	1	1	2	1	1	1	1	0	1	1	1	1	1	1	1	1	1	1	1	1	1	1		39	Soft core		WP_010681813.1	WP_014974832.1	WP_048700567.1	WP_004904349.1
864	1	1	1	1	1	1	1	1	1	1	1	1	1	1	1	0	1	1	1	1	1	1	1	0	1	1	1	1	1	1	1	1	1	1	1	1	1	1	1	1	1		39	Soft core		WP_010681815.1	WP_014974842.1	WP_048700571.1	WP_004907482.1
865	1	1	1	1	1	1	1	1	0	1	0	1	1	1	1	1	1	1	1	1	1	1	1	1	1	1	1	1	1	1	1	1	1	1	1	1	1	1	1	1	1		39	Soft core		WP_010003262.1	WP_014974849.1	WP_048700579.1	WP_004904357.1
866	1	1	1	1	1	1	1	1	1	1	0	1	1	1	1	1	1	1	1	1	1	1	1	1	1	1	0	1	1	1	1	1	1	1	1	1	1	1	1	1	1		39	Soft core		WP_010681821.1	WP_014974854.1	WP_048700587.1	WP_004901245.1
867	1	0	1	1	1	1	1	1	0	1	1	1	1	1	1	1	1	1	1	1	1	1	1	1	1	1	1	1	1	1	1	1	1	1	1	1	1	1	1	1	1		39	Soft core		WP_010681823.1	WP_014974856.1	WP_048700590.1	WP_004907496.1
868	1	1	1	1	1	1	1	1	0	1	1	1	1	1	1	1	1	1	1	1	1	2	1	1	1	1	0	1	1	1	1	1	1	1	1	1	1	1	1	1	1		39	Soft core		WP_009999750.1	WP_014974869.1	WP_048700607.1	WP_004904370.1
869	1	1	1	1	1	1	1	1	0	1	1	1	1	1	1	1	1	1	1	1	1	2	1	1	1	1	0	1	1	1	1	1	1	1	1	1	1	1	1	1	1		39	Soft core		WP_009999753.1	WP_014974872.1	WP_048700610.1	WP_012305041.1
870	1	1	1	1	1	1	1	1	0	1	1	1	1	1	1	1	1	1	1	1	1	1	1	1	1	1	0	1	1	1	1	1	1	1	1	1	1	1	1	1	1		39	Soft core		WP_009999770.1	WP_014974884.1	WP_048700629.1	WP_004907525.1
871	1	1	1	1	1	1	1	1	0	1	0	1	1	1	1	1	1	1	1	1	1	1	1	1	1	1	1	1	1	1	1	1	1	1	1	1	1	1	1	1	1		39	Soft core		WP_009999773.1	WP_014974888.1	WP_048700636.1	WP_004901331.1
872	1	1	1	1	1	1	1	1	0	1	1	1	1	1	1	1	1	1	1	1	1	1	1	1	1	1	0	1	1	1	1	1	1	1	1	1	1	1	1	1	1		39	Soft core		WP_009999775.1	WP_014974889.1	WP_048700639.1	WP_004907532.1
873	1	1	1	1	1	1	1	1	0	1	1	1	1	1	1	1	1	1	1	1	1	1	1	1	1	1	0	1	1	1	1	1	1	1	1	1	1	1	1	1	1		39	Soft core		WP_009999780.1	WP_014974893.1	WP_029510304.1	WP_004907538.1
874	1	1	1	1	1	1	1	1	0	1	1	1	1	1	1	1	1	1	1	1	1	1	1	1	1	1	0	1	1	1	1	1	1	1	1	1	1	1	1	1	1		39	Soft core		WP_009999783.1	WP_014974894.1	WP_048702060.1	WP_004907543.1
875	1	0	1	1	1	1	1	1	1	1	1	1	1	1	1	1	1	1	1	1	1	2	1	1	1	1	0	1	1	1	1	1	1	1	1	1	1	1	1	1	1		39	Soft core		WP_009999895.1	WP_014974901.1	WP_048700411.1	WP_004909217.1
876	1	1	1	1	1	1	1	1	1	1	1	1	1	1	1	1	1	1	1	1	0	2	1	0	1	1	1	1	1	1	1	1	1	1	1	1	1	1	1	1	1		39	Soft core		WP_019041805.1	WP_014973748.1	WP_048700979.1	WP_012305429.1
877	1	1	1	1	1	1	1	1	1	1	0	1	1	1	1	1	1	1	1	1	1	1	1	1	1	1	1	1	0	1	1	1	1	1	1	1	1	1	1	1	1		39	Soft core		WP_010001695.1	WP_014973743.1	WP_048701084.1	WP_004906879.1
878	1	1	1	1	1	1	1	1	1	1	1	1	1	1	1	1	1	1	1	1	1	1	1	1	1	1	1	1	1	1	1	1	1	1	1	1	1	1	1	0	0		39	Soft core		WP_010001696.1	WP_014973742.1	WP_048701085.1	WP_004906881.1
879	1	1	1	1	1	1	1	1	0	1	1	1	1	1	1	1	1	1	1	1	1	1	1	1	1	1	0	1	1	1	1	1	1	1	1	1	1	1	1	1	1		39	Soft core		WP_009999798.1	WP_014973728.1	WP_048702153.1	WP_004899357.1
880	1	1	1	1	1	1	1	1	0	1	1	1	1	1	1	1	1	1	1	1	1	2	1	1	1	1	0	1	1	1	1	1	1	1	1	1	1	1	1	1	1		39	Soft core		WP_009999803.1	WP_014973725.1	WP_048702155.1	WP_004899366.1
881	1	1	1	1	1	1	1	1	0	1	1	1	1	1	1	1	1	1	1	1	1	1	1	1	1	1	0	1	1	1	1	1	1	1	1	1	1	1	1	1	1		39	Soft core		WP_009999871.1	WP_014973686.1	WP_048702189.1	WP_004904441.1
882	1	1	1	1	1	1	1	1	0	1	1	1	1	1	1	1	1	1	1	1	1	1	1	1	1	1	0	1	1	1	1	1	1	1	1	1	1	1	1	1	1		39	Soft core		WP_009999872.1	WP_041773177.1	WP_048702203.1	WP_004899469.1
883	1	1	1	1	1	1	1	1	0	1	1	1	1	1	1	1	1	1	1	1	1	1	1	1	1	1	0	1	1	1	1	1	1	1	1	1	1	1	1	1	1		39	Soft core		WP_010001535.1	WP_014973671.1	WP_048700429.1	WP_012305439.1
884	1	1	1	1	1	1	1	1	0	1	1	1	1	1	1	1	1	1	1	1	1	1	1	1	1	1	1	1	1	1	1	1	1	1	1	1	1	1	1	1	0		39	Soft core		WP_010001507.1	WP_014973653.1	WP_048700455.1	WP_036058429.1
885	1	1	1	1	1	1	1	1	1	1	0	1	1	1	1	1	0	1	1	1	1	1	1	1	1	1	1	1	1	1	1	1	1	1	1	1	1	1	1	1	1		39	Soft core		WP_010001505.1	WP_014973652.1	WP_029510013.1	WP_012305440.1
886	1	1	1	1	1	1	1	1	0	1	1	1	1	1	1	1	1	1	1	1	1	2	1	1	1	1	0	1	1	1	1	1	1	1	1	1	1	1	1	1	1		39	Soft core		WP_010001504.1	WP_014973650.1	WP_048700457.1	WP_004902077.1
887	1	1	1	1	1	1	1	1	0	1	1	1	1	1	1	1	1	1	1	1	1	2	1	1	1	1	0	1	1	1	1	1	1	1	1	1	1	1	1	1	1		39	Soft core		WP_010000042.1	WP_014973573.1	WP_048700243.1	WP_004905065.1
888	1	1	1	1	1	1	1	1	1	1	1	1	1	1	1	1	1	1	1	1	1	1	1	1	1	1	1	1	1	1	1	1	0	1	1	1	1	0	1	1	1		39	Soft core		WP_010000039.1	WP_014973571.1	WP_048700247.1	WP_012305452.1
889	1	1	1	1	1	1	1	1	0	1	0	1	1	1	1	1	1	1	1	1	1	1	1	1	1	1	1	1	0	1	1	1	1	1	1	1	1	1	1	1	1		38	Soft core		WP_009999994.1	WP_014973548.1	WP_048699925.1	WP_004908367.1
890	1	1	1	1	1	1	1	1	1	1	0	1	2	1	1	1	1	1	1	1	1	2	2	1	1	2	1	1	1	2	1	1	2	1	1	2	1	2	1	0	0		38	Soft core		WP_010681806.1	WP_014975059.1	WP_029510441.1	WP_004901168.1
891	1	1	1	1	1	1	1	1	1	1	1	1	1	1	0	1	1	1	1	1	1	2	1	1	1	1	0	1	0	1	1	1	1	1	1	1	1	1	1	1	1		38	Soft core		WP_009999973.1	WP_014975019.1	WP_048699897.1	WP_004902337.1
892	1	1	1	1	2	1	1	2	1	1	0	1	1	1	1	1	1	1	1	1	1	1	2	1	1	1	1	1	2	1	1	2	2	1	1	1	1	1	1	0	0		38	Soft core		WP_009999960.1	WP_014975011.1	WP_048699819.1	WP_048699886.1
893	1	1	1	1	1	1	1	1	0	1	1	1	1	1	0	1	1	1	1	1	1	2	1	1	1	1	0	1	1	1	1	1	1	1	1	1	1	1	1	1	1		38	Soft core		WP_010000776.1	WP_014973618.1	WP_048700280.1	WP_004899616.1
894	2	2	2	1	1	1	2	1	1	1	0	2	2	2	1	1	1	2	2	2	1	2	2	1	2	2	2	2	1	1	1	2	2	1	1	2	2	2	2	0	0		38	Soft core		WP_009999759.1	WP_010000766.1	WP_014973625.1	WP_048700274.1
895	1	1	1	1	1	1	1	1	1	1	0	1	1	1	1	1	1	1	1	1	1	1	1	1	1	1	1	1	1	1	1	1	1	1	1	1	1	1	1	0	0		38	Soft core		WP_010000765.1	WP_014973626.1	WP_010000765.1	WP_004899602.1
896	1	1	1	2	1	2	1	0	1	1	2	1	2	1	1	2	1	1	1	1	1	1	2	2	1	0	1	1	1	2	1	1	1	2	1	2	0	1	1	2	2		38	Soft core		WP_014973780.1	WP_014973788.1	WP_004899151.1	WP_004899151.1
897	1	1	1	1	1	0	1	1	1	1	0	1	1	1	1	1	1	1	1	1	1	1	1	1	1	1	0	1	1	1	1	1	1	1	1	1	1	1	1	1	1		38	Soft core		WP_029508954.1	WP_048700394.1	WP_004909243.1	WP_004899510.1
898	1	1	1	1	1	1	1	1	1	1	0	1	1	1	1	0	1	1	1	1	1	2	1	1	1	1	0	1	1	1	1	1	1	1	1	1	1	1	1	1	1		38	Soft core		WP_010001488.1	WP_014973768.1	WP_048700955.1	WP_004899214.1
899	1	1	1	1	1	1	1	1	0	1	0	1	1	1	1	1	1	1	1	1	1	1	1	1	1	1	0	1	1	1	1	1	1	1	1	1	1	1	1	1	1		38	Soft core		WP_010000792.1	WP_014973777.1	WP_048700943.1	WP_012305421.1
900	1	1	1	1	1	1	1	1	0	1	0	1	1	1	1	1	1	1	1	1	1	1	1	1	1	1	0	1	1	1	1	1	1	1	1	1	1	1	1	1	1		38	Soft core		WP_033192817.1	WP_014973848.1	WP_048700867.1	WP_004906712.1
901	1	0	1	1	1	1	1	1	0	1	0	1	1	1	1	1	1	1	1	1	1	1	1	1	1	1	1	1	1	1	1	1	1	1	1	1	1	1	1	1	1		38	Soft core		WP_010000097.1	WP_014973893.1	WP_048700778.1	WP_004902602.1
902	1	0	1	1	1	1	1	1	1	1	0	1	1	1	1	1	1	1	1	1	1	1	1	1	1	1	0	1	1	1	1	1	1	1	1	1	1	1	1	1	1		38	Soft core		WP_010000102.1	WP_014973897.1	WP_048700773.1	WP_004904811.1
903	1	0	1	1	1	1	1	1	0	1	1	1	1	1	1	1	1	1	1	1	1	2	1	1	1	1	0	1	1	1	1	1	1	1	1	1	1	1	1	1	1		38	Soft core		WP_010000115.1	WP_014973907.1	WP_048700764.1	WP_004902573.1
904	1	1	1	1	1	1	1	0	1	1	1	1	1	1	1	1	1	1	1	1	1	1	1	1	1	0	1	1	1	1	1	1	1	1	1	1	0	1	1	1	1		38	Soft core		WP_014973648.1	WP_004909153.1	WP_004902524.1	WP_004902524.1
905	1	0	1	0	1	1	1	1	1	1	1	1	1	1	1	1	1	1	1	1	1	1	0	1	1	1	1	1	1	1	1	1	1	1	1	1	1	1	1	1	1		38	Soft core		WP_010000157.1	WP_014973941.1	WP_048700725.1	WP_004909062.1
906	1	1	1	1	1	1	1	0	1	1	1	1	1	1	1	1	1	1	1	1	1	1	1	1	1	0	1	1	1	1	1	1	1	1	1	1	0	1	1	1	1		38	Soft core		WP_014973944.1	WP_004904757.1	WP_004902481.1	WP_004904757.1
907	1	1	1	1	1	1	1	1	0	1	1	1	1	1	1	1	1	1	1	1	1	2	1	1	1	1	0	1	1	1	1	1	1	1	1	1	1	1	1	0	1		38	Soft core		WP_010001846.1	WP_014973957.1	WP_048700675.1	WP_004909029.1
908	1	1	1	1	1	1	1	1	0	1	0	1	1	1	1	1	1	1	1	1	1	1	1	1	1	1	0	1	1	1	1	1	1	1	1	1	1	1	1	1	1		38	Soft core		WP_010001855.1	WP_014973966.1	WP_048700665.1	WP_012305380.1
909	1	1	1	1	1	1	1	1	0	1	1	1	1	1	1	1	1	1	1	1	1	0	1	1	1	1	0	1	1	1	1	1	1	1	1	1	1	1	1	1	1		38	Soft core		WP_019039855.1	WP_014973997.1	WP_048701453.1	WP_004908005.1
910	1	1	1	1	1	1	1	1	0	1	1	1	1	1	1	1	1	1	1	1	1	1	1	1	1	1	0	1	1	1	1	1	1	1	1	1	1	1	1	1	0		38	Soft core		WP_010001778.1	WP_014974004.1	WP_048701464.1	WP_012305367.1
911	1	1	1	1	1	0	1	1	0	1	1	1	1	1	1	1	1	1	1	1	1	1	1	1	1	1	1	1	1	0	1	1	1	1	1	1	1	1	1	1	1		38	Soft core		WP_010001780.1	WP_048701465.1	WP_012305366.1	WP_036058417.1
912	1	1	1	1	1	1	1	1	0	1	1	1	1	0	1	1	1	1	1	1	1	2	1	1	1	1	1	1	1	1	1	1	1	1	1	1	1	1	1	1	0		38	Soft core		WP_010001255.1	WP_014974042.1	WP_010005314.1	WP_004901874.1
913	1	1	1	1	1	1	1	1	0	1	0	1	1	1	1	1	1	1	1	1	1	1	1	1	1	1	0	1	1	1	1	1	1	1	1	1	1	1	1	1	1		38	Soft core		WP_010000544.1	WP_014974091.1	WP_048701343.1	WP_004901097.1
914	1	1	1	1	1	1	1	1	1	1	0	1	1	1	1	1	1	1	1	1	1	1	1	1	1	1	0	1	1	1	1	1	1	1	1	1	1	1	1	1	0		38	Soft core		WP_010000531.1	WP_014974101.1	WP_029509722.1	WP_004908929.1
915	1	0	1	1	1	1	1	1	0	1	1	1	1	1	1	1	1	1	1	1	1	1	1	1	1	1	0	1	1	1	1	1	1	1	1	1	1	1	1	1	1		38	Soft core		WP_010000524.1	WP_014974108.1	WP_048701322.1	WP_004908913.1
916	1	1	1	1	1	1	1	1	0	1	1	1	1	1	1	1	1	1	1	1	1	1	1	1	1	1	0	1	1	1	1	1	1	1	1	1	0	1	1	1	1		38	Soft core		WP_014974109.1	WP_048701320.1	WP_012305309.1	WP_004901045.1
917	1	1	1	1	1	1	1	1	1	1	0	1	1	1	1	1	0	1	1	1	1	0	1	1	1	1	1	1	1	1	1	1	1	1	1	1	1	1	1	1	1		38	Soft core		WP_010000500.1	WP_014974135.1	WP_048701304.1	WP_012305304.1
918	1	1	1	1	1	1	1	1	0	1	0	1	1	1	1	1	1	1	1	1	1	1	1	1	1	1	0	1	1	1	1	1	1	1	1	1	1	1	1	1	1		38	Soft core		WP_010000486.1	WP_014974146.1	WP_048699789.1	WP_004900976.1
919	1	1	1	1	1	1	1	1	1	1	0	1	1	1	1	1	1	1	1	1	1	1	1	1	1	1	1	1	1	1	1	1	1	1	1	1	1	1	1	0	0		38	Soft core		WP_010000482.1	WP_014974150.1	WP_048699786.1	WP_004904731.1
920	1	1	1	1	1	1	1	1	0	1	0	1	1	1	1	1	1	1	1	1	1	2	1	1	1	1	0	1	1	1	1	1	1	1	1	1	1	1	1	1	1		38	Soft core		WP_010000457.1	WP_014974167.1	WP_048699761.1	WP_041761736.1
921	1	1	1	1	1	1	1	1	0	1	1	1	1	1	0	1	1	1	1	1	1	1	1	1	1	1	1	1	1	1	0	1	1	1	1	1	1	1	1	1	1		38	Soft core		WP_010000452.1	WP_014974171.1	WP_048699756.1	WP_004900901.1
922	1	1	1	1	1	1	1	1	0	1	0	1	1	1	1	1	1	1	1	1	1	1	1	1	1	1	0	1	1	1	1	1	1	1	1	1	1	1	1	1	1		38	Soft core		WP_010000198.1	WP_014974179.1	WP_048701791.1	WP_004907677.1
923	1	1	1	1	1	1	1	1	1	1	0	1	1	1	1	1	1	1	1	1	1	1	1	1	1	1	1	1	1	1	1	1	1	1	1	1	1	1	1	0	0		38	Soft core		WP_010000194.1	WP_014974181.1	WP_048701787.1	WP_012305296.1
924	3	3	3	3	4	0	3	1	0	2	1	2	1	2	1	3	2	2	1	1	1	3	5	3	3	1	0	3	1	3	1	2	2	3	1	2	1	1	3	2	2		38	Soft core		WP_010000605.1	WP_048702081.1	WP_004900837.1	WP_004900837.1
925	1	1	1	1	1	1	1	1	0	1	1	1	1	1	1	1	1	1	0	1	1	1	1	1	1	1	0	1	1	1	1	1	1	1	1	1	1	1	1	1	1		38	Soft core		WP_010000603.1	WP_014974190.1	WP_029509811.1	WP_004907616.1
926	1	0	1	1	1	1	1	1	0	1	1	1	1	1	1	1	1	1	1	1	1	1	1	1	1	1	0	1	1	1	1	1	1	1	1	1	1	1	1	1	1		38	Soft core		WP_010000599.1	WP_014974193.1	WP_048701949.1	WP_004907613.1
927	1	1	1	1	1	1	1	1	1	1	0	1	1	1	1	1	1	0	1	1	1	1	1	1	1	1	0	1	1	1	1	1	1	1	1	1	1	1	1	1	1		38	Soft core		WP_010000584.1	WP_014974205.1	WP_048701980.1	WP_036060993.1
928	1	1	1	1	1	1	1	1	1	1	0	1	1	1	1	1	1	1	1	1	1	1	1	1	1	1	1	1	1	1	1	1	1	1	1	1	1	1	1	0	0		38	Soft core		WP_010000570.1	WP_014974216.1	WP_048701997.1	WP_004904620.1
929	1	1	1	1	1	1	1	1	1	1	0	1	1	1	1	1	1	1	1	1	1	1	1	1	1	1	1	1	1	1	1	1	1	1	1	1	1	1	1	0	0		38	Soft core		WP_010000569.1	WP_014974217.1	WP_048701999.1	WP_004904618.1
930	1	1	1	1	1	1	1	1	1	1	0	1	1	1	1	1	1	1	1	1	1	1	1	1	1	1	1	1	1	1	1	1	1	1	1	1	1	1	1	0	0		38	Soft core		WP_010000568.1	WP_014974218.1	WP_048702001.1	WP_012305266.1
931	1	0	1	1	1	1	1	1	0	1	1	1	1	1	1	1	1	1	1	1	0	1	1	1	1	1	1	1	1	1	1	1	1	1	1	1	1	1	1	1	1		38	Soft core		WP_010000562.1	WP_014974222.1	WP_029509844.1	WP_004900720.1
932	1	1	1	1	1	1	1	1	1	1	0	1	1	1	1	1	1	1	1	1	1	1	1	1	1	1	0	1	1	1	1	1	1	1	1	1	0	1	1	1	1		38	Soft core		WP_014974243.1	WP_048702047.1	WP_004908775.1	WP_004900655.1
933	1	0	1	1	1	1	1	1	1	1	0	1	1	1	1	1	1	1	1	1	1	1	1	1	1	1	0	1	1	1	1	1	1	1	1	1	1	1	1	1	1		38	Soft core		WP_010000901.1	WP_014974257.1	WP_048700835.1	WP_004905228.1
934	1	1	1	1	1	1	1	1	1	1	0	1	1	1	1	1	1	1	1	1	1	1	1	1	1	1	1	1	1	1	1	1	1	1	1	1	1	1	1	0	0		38	Soft core		WP_010000900.1	WP_014974258.1	WP_048700834.1	WP_012305254.1
935	1	0	1	1	1	1	1	1	1	1	1	1	1	1	1	1	0	1	1	1	1	1	1	1	1	1	0	1	1	1	1	1	1	1	1	1	1	1	1	1	1		38	Soft core		WP_010000897.1	WP_014974261.1	WP_048700830.1	WP_012305253.1
936	1	1	1	1	0	1	1	1	1	1	1	1	1	1	1	1	1	1	1	1	1	0	1	1	1	1	1	1	1	1	1	1	0	1	1	1	1	1	1	1	1		38	Soft core		WP_010001569.1	WP_014974279.1	WP_010004500.1	WP_004906961.1
937	1	1	1	1	1	1	1	1	0	1	1	1	1	1	1	1	1	1	1	1	1	1	1	1	1	1	0	1	1	0	1	1	1	1	1	1	1	1	1	1	1		38	Soft core		WP_010001573.1	WP_014974277.1	WP_048701675.1	WP_004906963.1
938	1	1	1	1	1	1	1	1	0	1	1	1	1	1	1	1	0	1	1	1	1	1	1	1	1	1	0	1	1	1	1	1	1	1	1	1	1	1	1	1	1		38	Soft core		WP_010001828.1	WP_014974407.1	WP_048701684.1	WP_012305121.1
939	1	1	1	1	0	1	1	1	0	1	1	1	1	1	1	1	1	1	1	1	1	1	1	1	1	1	1	1	0	1	1	1	1	1	1	1	1	1	1	1	1		38	Soft core		WP_010001815.1	WP_014974412.1	WP_010004858.1	WP_012305119.1
940	1	1	1	1	1	1	1	1	1	1	1	1	1	1	1	1	1	1	1	1	1	1	1	1	1	1	0	1	0	1	1	1	1	1	1	1	0	1	1	1	1		38	Soft core		WP_014974439.1	WP_048701770.1	WP_004907023.1	WP_004899838.1
941	1	1	1	1	1	1	1	1	1	1	0	1	1	1	1	1	1	1	1	1	0	0	1	1	1	1	1	1	1	1	1	1	1	1	1	1	1	1	1	1	1		38	Soft core		WP_029508897.1	WP_014974500.1	WP_048701904.1	WP_004907287.1
942	1	1	1	1	1	1	1	1	0	1	0	1	1	1	1	1	1	1	1	1	1	0	1	1	1	1	1	1	1	1	1	1	1	1	1	1	1	1	1	1	1		38	Soft core		WP_010000289.1	WP_014974507.1	WP_048701206.1	WP_012305102.1
943	1	0	1	1	1	1	1	1	0	1	1	1	1	1	1	1	1	1	1	1	1	2	1	1	1	1	0	1	1	1	1	1	1	1	1	1	1	1	1	1	1		38	Soft core		WP_010000294.1	WP_014974512.1	WP_010003047.1	WP_004903506.1
944	1	0	1	1	1	1	1	1	1	1	1	1	1	1	1	1	1	1	1	1	1	0	1	1	1	1	1	1	1	0	1	1	1	1	1	1	1	1	1	1	1		38	Soft core		WP_010000317.1	WP_014974532.1	WP_048701237.1	WP_004908136.1
945	1	1	1	1	1	1	1	1	1	1	1	0	1	0	1	1	1	1	1	1	1	1	1	1	1	1	0	1	1	1	1	1	1	1	1	1	1	1	1	1	1		38	Soft core		WP_010001894.1	WP_014974538.1	WP_048701246.1	WP_004908131.1
946	1	1	1	1	1	1	1	1	0	1	0	1	1	1	1	1	1	1	1	1	1	1	1	1	1	1	0	1	1	1	1	1	1	1	1	1	1	1	1	1	1		38	Soft core		WP_010001895.1	WP_014974539.1	WP_048701247.1	WP_004904209.1
947	1	1	1	1	1	1	1	1	1	1	0	1	1	1	1	1	1	1	1	1	1	2	1	1	1	1	1	1	1	1	1	1	1	1	1	1	1	1	1	0	0		38	Soft core		WP_010001902.1	WP_014974546.1	WP_048701257.1	WP_004900325.1
948	1	1	1	1	1	1	1	1	0	1	0	1	1	1	1	1	0	1	1	1	1	1	1	1	1	1	1	1	1	1	1	1	1	1	1	1	1	1	1	1	1		38	Soft core		WP_010001909.1	WP_014974552.1	WP_048699965.1	WP_004900341.1
949	1	1	1	1	1	1	1	1	0	1	0	1	1	1	1	1	1	1	1	1	1	1	1	1	1	1	0	1	1	1	1	1	1	1	1	1	1	1	1	1	1		38	Soft core		WP_029509009.1	WP_041773221.1	WP_048699968.1	WP_004908112.1
950	1	1	1	1	1	1	1	1	0	1	0	1	1	1	1	1	1	1	1	1	1	1	1	1	1	1	0	1	1	1	1	1	1	1	1	1	1	1	1	1	1		38	Soft core		WP_010001924.1	WP_014974560.1	WP_029509160.1	WP_004900379.1
951	1	0	1	1	1	1	1	1	0	1	1	1	1	1	1	1	1	1	1	1	1	1	1	1	1	1	0	1	1	1	1	1	1	1	1	1	1	1	1	1	1		38	Soft core		WP_010001956.1	WP_014974582.1	WP_029509132.1	WP_004908077.1
952	1	1	1	1	1	1	1	1	0	1	1	1	1	1	1	1	1	1	1	1	1	0	1	1	1	1	0	1	1	1	1	1	1	1	1	1	1	1	1	1	1		38	Soft core		WP_010001987.1	WP_014974607.1	WP_048700037.1	WP_012305084.1
953	1	1	1	1	1	1	1	1	1	1	0	1	1	1	1	1	0	1	1	1	1	1	1	1	1	1	0	1	1	1	1	1	1	1	1	1	1	1	1	1	1		38	Soft core		WP_010001991.1	WP_014974609.1	WP_048700040.1	WP_012305083.1
954	1	0	1	1	1	1	1	1	0	1	1	1	1	1	1	1	1	1	1	1	1	2	1	1	1	1	0	1	1	1	1	1	1	1	1	1	1	1	1	1	1		38	Soft core		WP_010002017.1	WP_014974636.1	WP_048700075.1	WP_036061138.1
955	1	0	1	1	0	1	1	1	1	1	1	1	1	1	1	1	1	1	1	1	1	1	1	1	1	1	0	1	1	1	1	1	1	1	1	1	1	1	1	1	1		38	Soft core		WP_010002020.1	WP_014974639.1	WP_048700081.1	WP_012305078.1
956	1	0	1	1	1	1	1	1	1	1	0	1	1	1	1	1	1	1	1	1	1	1	1	1	1	1	0	1	1	1	1	1	1	1	1	1	1	1	1	1	1		38	Soft core		WP_010002024.1	WP_014974643.1	WP_048700083.1	WP_004908955.1
957	1	0	1	1	1	1	1	1	0	1	1	1	1	1	1	1	1	1	1	1	1	2	1	1	1	1	0	1	1	1	1	1	1	1	1	1	1	1	1	1	1		38	Soft core		WP_010002025.1	WP_014974644.1	WP_010002025.1	WP_004903105.1
958	1	1	1	1	1	1	1	1	0	1	1	0	1	1	1	1	1	1	1	1	1	1	1	1	1	1	0	1	1	1	1	1	1	1	1	1	1	1	1	1	1		38	Soft core		WP_010002037.1	WP_014974654.1	WP_048700098.1	WP_004903130.1
959	1	1	1	1	1	1	1	0	1	1	1	1	1	1	1	1	1	1	1	1	1	1	1	1	1	0	1	1	1	1	1	1	1	1	1	1	0	1	1	1	1		38	Soft core		WP_014974674.1	WP_004903175.1	WP_004903175.1	WP_004905733.1
960	1	0	1	1	1	1	1	1	0	1	0	1	1	1	1	1	1	1	1	1	1	1	1	1	1	1	1	1	1	1	1	1	1	1	1	1	1	1	1	1	1		38	Soft core		WP_010002076.1	WP_014974688.1	WP_048700138.1	WP_004909099.1
961	1	1	1	1	1	1	1	1	1	1	0	1	1	1	1	1	1	1	1	1	1	1	1	1	1	1	1	1	1	1	1	1	1	1	1	1	1	1	1	0	0		38	Soft core		WP_010002082.1	WP_014974697.1	WP_048700142.1	WP_004909113.1
962	1	1	1	1	1	1	1	1	1	1	0	1	1	1	1	1	1	1	1	1	1	1	1	1	1	1	1	1	1	1	1	1	1	1	1	1	1	1	1	0	0		38	Soft core		WP_010002083.1	WP_014974698.1	WP_048700144.1	WP_004909114.1
963	1	1	1	1	1	1	1	1	1	1	0	1	1	1	1	1	1	1	1	1	1	1	1	1	1	1	1	1	1	1	1	1	1	1	1	1	1	1	1	0	0		38	Soft core		WP_010001064.1	WP_014974705.1	WP_048701108.1	WP_012305067.1
964	1	1	1	1	1	1	1	1	0	1	0	1	1	1	1	1	1	1	1	1	1	1	1	1	1	1	0	1	1	1	1	1	1	1	1	1	1	1	1	1	1		38	Soft core		WP_010001177.1	WP_014974725.1	WP_048701415.1	WP_004905144.1
965	1	1	1	1	1	1	1	1	1	1	0	1	1	1	1	1	1	1	1	1	1	1	1	1	1	1	1	1	1	1	1	1	1	1	1	1	1	1	1	0	0		38	Soft core		WP_010001207.1	WP_014974747.1	WP_048701383.1	WP_004900081.1
966	1	1	1	1	1	1	1	1	0	1	0	1	1	1	1	1	1	1	1	1	1	1	1	1	1	1	0	1	1	1	1	1	1	1	1	1	1	1	1	1	1		38	Soft core		WP_010001218.1	WP_014974755.1	WP_048701370.1	WP_004905164.1
967	1	1	1	1	1	1	1	1	1	1	0	1	1	1	1	1	1	1	1	1	1	1	1	1	1	1	1	1	1	1	1	1	1	1	1	1	1	1	1	0	0		38	Soft core		WP_010001352.1	WP_014974782.1	WP_048700485.1	WP_004907408.1
968	1	1	1	1	1	1	1	0	1	1	1	1	1	1	1	1	1	1	1	1	1	2	1	1	1	0	1	1	1	1	1	1	1	1	1	1	0	1	1	1	1		38	Soft core		WP_014974846.1	WP_004901213.1	WP_004901213.1	WP_004901213.1
969	1	1	1	1	1	1	1	0	1	1	1	1	1	1	1	1	1	1	1	1	1	1	1	1	1	0	1	1	1	1	1	1	1	1	1	1	0	1	1	1	1		38	Soft core		WP_014974848.1	WP_004904356.1	WP_004901219.1	WP_004904356.1
970	1	1	1	1	1	1	1	1	1	1	0	1	1	1	1	1	1	1	1	1	1	1	1	1	1	1	0	1	1	1	1	1	1	1	1	1	0	1	1	1	1		38	Soft core		WP_014974850.1	WP_048700581.1	WP_012305046.1	WP_004901231.1
971	1	1	1	1	1	1	1	1	0	1	0	1	1	1	1	1	1	1	1	1	1	1	1	1	1	1	0	1	1	1	1	1	1	1	1	1	1	1	1	1	1		38	Soft core		WP_010681818.1	WP_041773167.1	WP_048700583.1	WP_012305045.1
972	1	1	1	1	1	1	1	1	1	1	0	1	1	1	1	1	1	1	1	1	1	1	0	1	1	1	0	1	1	1	1	1	1	1	1	1	1	1	1	1	1		38	Soft core		WP_010001694.1	WP_014973744.1	WP_048701083.1	WP_012305431.1
973	1	0	1	1	1	1	1	1	0	1	1	1	1	1	1	1	1	1	1	1	1	2	1	1	1	1	0	1	1	1	1	1	1	1	1	1	1	1	1	1	1		38	Soft core		WP_009999874.1	WP_014973683.1	WP_048702191.1	WP_004909192.1
974	1	1	1	1	1	1	1	1	0	1	0	1	1	1	1	1	1	1	1	1	1	0	1	1	1	1	1	1	1	1	1	1	1	1	1	1	1	1	1	1	1		38	Soft core		WP_010001537.1	WP_014973672.1	WP_048700427.1	WP_004908799.1
975	1	1	1	1	1	1	1	1	1	1	0	1	1	1	1	1	1	1	1	1	1	1	1	1	1	1	1	1	1	1	1	1	2	1	1	1	1	1	1	0	0		38	Soft core		WP_009999765.1	WP_014974876.1	WP_048700622.1	WP_004901309.1
976	1	1	1	1	1	1	1	1	0	1	0	1	1	1	1	1	1	1	1	1	1	1	1	1	1	1	0	1	1	1	1	1	1	1	1	1	1	1	1	1	1		38	Soft core		WP_010001380.1	WP_014974966.1	WP_048702139.1	WP_004908850.1
977	1	1	1	1	1	1	1	1	1	1	0	1	1	1	1	1	1	1	1	1	1	1	1	1	1	1	1	1	1	1	1	2	1	1	1	1	1	1	1	0	0		38	Soft core		WP_010000344.1	WP_014974360.1	WP_048701603.1	WP_004905190.1
978	1	1	1	1	1	1	1	1	0	1	0	1	1	1	1	1	1	1	1	1	1	1	1	1	1	1	0	1	1	1	1	1	1	1	1	1	1	1	1	1	1		38	Soft core		WP_010001392.1	WP_014974973.1	WP_048700212.1	WP_004909651.1
979	1	2	1	1	1	2	1	2	0	2	2	2	2	2	1	1	2	1	1	1	1	1	0	2	2	2	0	1	2	1	1	1	1	1	1	1	1	1	1	2	2		38	Soft core		WP_010001414.1	WP_014973575.1	WP_050995385.1	WP_048700233.1
980	1	0	1	1	1	1	1	1	1	1	1	0	1	0	1	1	1	1	1	1	1	2	1	1	1	1	1	1	1	1	1	1	1	1	1	1	1	1	1	1	1		38	Soft core		WP_010000037.1	WP_014973569.1	WP_048700251.1	WP_004909319.1
981	1	1	1	1	1	1	1	1	1	1	0	1	1	1	1	1	1	1	1	1	1	2	1	0	1	1	1	1	0	1	1	1	1	1	1	1	1	1	1	1	1		38	Soft core		WP_010000030.1	WP_014973564.1	WP_048699959.1	WP_004909551.1
982	1	1	1	1	1	1	1	1	0	1	1	1	1	1	1	1	1	1	1	1	1	2	1	1	1	0	0	1	1	1	1	1	1	1	1	1	1	1	1	1	1		38	Soft core		WP_010000029.1	WP_014973563.1	WP_048699958.1	WP_004909553.1
983	1	1	1	1	1	1	1	1	1	1	0	1	1	1	1	1	1	1	1	1	1	2	1	1	1	1	0	1	0	1	1	1	1	1	1	1	1	1	1	1	1		38	Soft core		WP_010000016.1	WP_014975073.1	WP_010000016.1	WP_004902205.1
984	1	1	1	1	1	1	1	0	1	1	1	1	1	1	1	0	1	1	1	1	1	1	1	0	1	1	1	1	1	1	1	1	1	1	1	1	0	1	1	1	1		37	Shell		WP_014975024.1	WP_004902121.1	WP_004902121.1	WP_004905038.1
985	3	1	3	1	1	2	3	1	0	2	0	1	3	1	1	1	1	3	2	3	1	3	1	1	3	1	1	3	2	1	1	1	2	1	2	1	1	1	1	0	0		37	Shell		WP_010000490.1	WP_014974142.1	WP_041773241.1	WP_048701299.1
986	1	1	1	1	1	1	1	1	0	1	0	1	1	1	1	1	1	1	1	1	1	1	1	1	1	1	1	1	1	1	1	1	1	1	1	1	1	1	1	0	0		37	Shell		WP_009999981.1	WP_014973557.1	WP_048699909.1	WP_004902321.1
987	1	1	1	1	1	1	1	1	1	1	0	1	1	1	1	0	1	1	1	1	1	1	1	1	1	1	1	1	1	1	1	1	1	1	1	1	1	1	1	0	0		37	Shell		WP_009999939.1	WP_014974998.1	WP_048699864.1	WP_004908290.1
988	1	1	1	1	1	1	1	0	0	1	0	1	1	1	1	1	1	1	1	1	1	1	1	0	1	2	1	1	1	1	1	1	1	1	1	1	1	1	1	1	1		37	Shell		WP_010000385.1	WP_014974995.1	WP_004905084.1	WP_004902411.1
989	1	1	1	1	1	1	1	0	0	1	1	1	1	1	1	1	1	1	1	1	1	1	1	1	1	0	1	1	1	1	1	1	1	1	1	1	0	1	1	1	1		37	Shell		WP_014973579.1	WP_004908191.1	WP_004902445.1	WP_004906212.1
990	1	0	1	2	1	1	1	1	1	1	2	0	2	0	1	2	1	1	1	1	1	0	2	2	1	1	1	1	1	2	1	2	2	2	1	2	1	2	1	2	2		37	Shell		WP_010000147.1	WP_014973612.1	WP_048700734.1	WP_004901160.1
991	1	1	1	1	1	1	1	0	1	1	0	1	1	1	1	1	1	1	1	1	1	1	1	1	1	0	1	1	1	1	1	1	1	1	1	1	0	1	1	1	1		37	Shell		WP_014973783.1	WP_004904397.1	WP_004899176.1	WP_004904397.1
992	1	1	1	1	1	1	1	0	1	1	1	1	1	1	1	1	1	1	1	1	1	2	1	1	1	0	0	1	1	1	1	1	1	1	1	1	0	1	1	1	1		37	Shell		WP_014973786.1	WP_004899158.1	WP_004899158.1	WP_004904394.1
993	1	1	1	1	1	1	1	0	0	1	1	1	1	1	1	1	1	0	1	1	1	1	1	1	1	1	1	1	0	1	1	1	1	1	1	1	1	1	1	1	1		37	Shell		WP_010000050.1	WP_014974389.1	WP_004901460.1	WP_004901460.1
994	1	0	1	1	1	1	1	1	1	1	0	0	1	0	1	1	1	1	1	1	1	2	1	1	1	1	1	1	1	1	1	1	1	1	1	1	1	1	1	1	1		37	Shell		WP_010000798.1	WP_014973797.1	WP_048700936.1	WP_004899127.1
995	1	0	1	1	1	1	1	1	0	1	0	1	1	1	1	1	1	1	1	1	1	1	1	1	1	1	0	1	1	1	1	1	1	1	1	1	1	1	1	1	1		37	Shell		WP_010000128.1	WP_014973918.1	WP_048700751.1	WP_004906596.1
996	1	1	1	1	1	1	1	1	0	1	0	1	1	1	1	1	1	1	1	1	1	0	1	1	1	1	0	1	1	1	1	1	1	1	1	1	1	1	1	1	1		37	Shell		WP_029508887.1	WP_014973926.1	WP_048700785.1	WP_004909161.1
997	1	1	1	0	1	1	1	1	1	1	1	1	1	0	1	1	1	1	1	1	1	1	0	1	1	1	1	1	0	1	1	1	1	1	1	1	1	1	1	1	1		37	Shell		WP_010000155.1	WP_014973940.1	WP_048700727.1	WP_004909065.1
998	1	1	1	1	1	1	1	1	1	1	0	1	1	1	1	1	1	1	1	1	1	1	1	1	1	1	0	1	1	1	1	1	1	1	1	1	1	1	1	0	0		37	Shell		WP_010001758.1	WP_014973988.1	WP_048701444.1	WP_012305371.1
999	1	1	1	1	1	0	1	1	1	1	0	1	1	1	1	1	1	1	1	1	1	1	1	1	1	1	1	1	1	1	1	1	1	1	1	1	1	1	1	0	0		37	Shell		WP_009999763.1	WP_048700618.1	WP_004901302.1	WP_004901302.1
1000	1	1	1	1	1	1	1	1	0	1	0	1	1	1	1	1	1	1	1	1	1	1	1	1	1	1	0	1	1	1	1	1	0	1	1	1	1	1	1	1	1		37	Shell		WP_010001243.1	WP_014974031.1	WP_048701496.1	WP_004901900.1
1001	1	1	1	1	1	1	1	1	0	1	0	1	1	1	1	1	1	1	1	1	1	1	1	1	1	1	1	1	1	1	1	1	1	1	1	1	1	1	1	0	0		37	Shell		WP_010000590.1	WP_014974200.1	WP_048701961.1	WP_004907599.1
1002	1	1	1	1	1	1	1	1	1	1	0	1	1	1	1	1	1	1	1	1	1	1	1	1	1	1	0	1	1	1	1	1	1	1	1	1	1	1	1	0	0		37	Shell		WP_010000572.1	WP_014974215.1	WP_048701995.1	WP_004907564.1
1003	1	1	1	1	1	0	1	0	1	1	1	1	1	1	1	1	1	1	1	1	1	2	1	1	1	0	1	1	1	1	1	1	1	1	1	1	0	1	1	1	1		37	Shell		WP_004905205.1	WP_036058487.1	WP_004905205.1	WP_004908707.1
1004	1	1	1	2	2	2	1	2	1	3	0	1	2	1	4	0	4	1	1	1	2	1	2	1	1	1	1	1	4	2	2	2	1	2	1	2	2	1	1	0	0		37	Shell		WP_010001715.1	WP_019039753.1	WP_014974381.1	WP_014975062.1
1005	1	1	1	1	1	1	1	1	1	1	0	1	1	1	1	1	1	1	1	1	1	0	1	1	1	1	0	1	1	1	1	1	1	1	1	1	1	1	1	0	1		37	Shell		WP_010001553.1	WP_014973799.1	WP_048701658.1	WP_004901666.1
1006	1	1	1	1	1	1	1	1	0	1	0	1	1	1	1	1	1	1	1	1	1	1	1	1	1	1	0	1	0	1	1	1	1	1	1	1	1	1	1	1	1		37	Shell		WP_010000855.1	WP_014974428.1	WP_048701743.1	WP_004907015.1
1007	1	1	1	1	1	1	1	1	1	1	0	1	1	1	1	1	1	1	1	1	1	0	1	1	1	1	0	1	1	1	1	1	1	1	1	1	0	1	1	1	1		37	Shell		WP_014974460.1	WP_048701817.1	WP_004907208.1	WP_004899907.1
1008	1	0	1	1	1	1	1	1	0	1	1	1	1	1	1	1	1	1	1	1	1	1	1	1	1	1	0	1	1	1	1	1	1	1	1	1	0	1	1	1	1		37	Shell		WP_014974487.1	WP_048701861.1	WP_004907262.1	WP_004903450.1
1009	1	1	1	1	1	1	1	1	0	1	0	1	1	1	1	1	1	1	1	1	1	1	1	1	1	1	1	1	1	1	1	1	1	1	1	1	1	1	1	0	0		37	Shell		WP_010000271.1	WP_014974493.1	WP_029509222.1	WP_004907269.1
1010	1	1	1	1	0	1	1	1	0	1	0	1	1	1	1	1	1	1	1	1	1	1	1	1	1	1	0	1	1	1	1	1	1	1	1	1	1	1	1	1	1		37	Shell		WP_010000309.1	WP_014974524.1	WP_048701226.1	WP_004908159.1
1011	1	1	1	1	1	1	1	1	0	1	0	1	1	1	1	1	1	1	1	1	1	1	1	1	1	1	1	1	1	1	1	1	1	1	1	1	1	1	1	0	0		37	Shell		WP_010001901.1	WP_014974545.1	WP_048701255.1	WP_004908123.1
1012	1	1	1	1	1	1	1	1	1	1	0	1	1	1	1	1	1	1	1	1	1	1	1	1	1	1	0	1	1	1	1	1	1	1	1	1	1	1	1	0	0		37	Shell		WP_010001917.1	WP_014974556.1	WP_048699973.1	WP_004900370.1
1013	1	1	1	1	1	1	1	1	0	1	1	1	1	1	1	1	1	1	0	1	1	2	1	1	1	1	0	1	1	1	1	1	1	1	0	1	1	1	1	1	1		37	Shell		WP_010001951.1	WP_014974579.1	WP_048700007.1	WP_004908082.1
1014	1	1	0	1	1	1	1	1	1	1	1	1	1	1	1	1	1	0	1	1	1	2	1	1	0	1	1	1	1	1	1	1	1	1	1	1	1	1	0	1	1		37	Shell		WP_010001958.1	WP_014974584.1	WP_010001958.1	WP_004900463.1
1015	1	1	1	1	1	1	1	1	1	1	0	1	1	1	1	1	1	1	1	1	1	1	1	1	1	1	0	1	1	1	1	1	1	1	1	1	1	1	1	0	0		37	Shell		WP_010001985.1	WP_041773160.1	WP_029509108.1	WP_004908060.1
1016	1	1	1	1	1	1	1	1	0	1	0	1	1	1	1	1	1	1	1	1	1	1	1	1	1	1	0	1	0	1	1	1	1	1	1	1	1	1	1	1	1		37	Shell		WP_010002054.1	WP_014974670.1	WP_048700118.1	WP_004908984.1
1017	1	1	1	1	1	1	1	1	1	1	0	1	1	1	1	1	1	1	1	1	1	1	1	1	1	1	0	1	1	1	1	1	1	1	1	1	1	1	1	0	0		37	Shell		WP_010002086.1	WP_014974700.1	WP_048700147.1	WP_004903237.1
1018	1	1	1	1	1	1	1	1	1	1	0	1	1	1	1	1	1	1	1	1	1	1	1	1	1	1	0	1	1	1	1	1	1	1	1	1	1	1	1	0	0		37	Shell		WP_010001209.1	WP_014974749.1	WP_048701379.1	WP_004900085.1
1019	1	1	1	1	1	1	1	1	1	1	0	1	1	1	1	1	1	1	1	1	1	1	1	1	1	1	0	1	1	1	1	1	1	1	1	1	1	1	1	0	0		37	Shell		WP_050777359.1	WP_014974754.1	WP_048701432.1	WP_004905163.1
1020	1	1	1	1	1	1	1	1	0	1	1	1	1	1	1	1	1	1	1	1	1	1	1	0	1	1	0	1	1	0	1	1	1	1	1	1	1	1	1	1	1		37	Shell		WP_010001362.1	WP_014974774.1	WP_048700476.1	WP_004907400.1
1021	1	1	1	1	1	1	1	1	1	1	0	1	1	1	1	1	1	1	1	1	1	1	1	1	1	1	0	1	1	1	1	1	1	1	1	1	1	1	1	0	0		37	Shell		WP_010001350.1	WP_014974783.1	WP_048700487.1	WP_004905956.1
1022	1	0	1	1	1	1	1	1	1	1	1	0	1	0	1	1	1	1	1	1	1	0	1	1	1	1	1	1	1	1	1	1	1	1	1	1	1	1	1	1	1		37	Shell		WP_010001345.1	WP_014974787.1	WP_019039889.1	WP_004907413.1
1023	1	1	1	1	1	1	1	1	0	1	0	1	1	1	1	1	1	1	1	1	1	0	1	1	1	1	0	1	1	1	1	1	1	1	1	1	1	1	1	1	1		37	Shell		WP_010001298.1	WP_014974790.1	WP_048700498.1	WP_004907415.1
1024	1	1	1	1	1	1	1	0	0	1	1	1	1	1	1	1	1	1	1	1	1	1	1	1	1	0	1	1	1	1	1	1	1	1	1	1	0	1	1	1	1		37	Shell		WP_014974866.1	WP_012305042.1	WP_050809368.1	WP_050809368.1
1025	1	1	1	1	1	1	1	1	0	0	0	1	1	1	1	1	1	1	1	1	1	1	1	1	1	1	1	1	0	1	1	1	1	1	1	1	1	1	1	1	1		37	Shell		WP_010000073.1	WP_014974669.1	WP_048700181.1	WP_004906658.1
1026	1	1	1	1	1	1	1	1	1	1	0	1	1	1	1	1	1	1	1	1	1	2	1	1	1	1	0	1	1	1	1	1	1	1	1	1	1	1	1	0	0		37	Shell		WP_029508978.1	WP_014974985.1	WP_048700219.1	WP_012305446.1
1027	1	1	1	1	1	1	1	1	0	1	0	1	1	1	1	1	1	1	1	1	1	0	1	1	1	1	0	1	1	1	1	1	1	1	1	1	1	1	1	1	1		37	Shell		WP_010000036.1	WP_014973568.1	WP_029510053.1	WP_004909322.1
1028	2	1	2	1	2	1	2	1	0	2	1	1	1	1	1	2	1	1	1	0	1	2	2	1	1	1	1	2	1	2	0	0	2	2	1	1	1	1	1	1	1		37	Shell		WP_010000607.1	WP_031265664.1	WP_048702079.1	WP_012305160.1
1029	1	1	1	1	1	1	1	0	1	1	1	1	1	1	1	2	1	1	1	0	1	0	1	1	1	0	1	1	1	1	1	1	1	1	1	1	0	1	1	1	1		36	Shell		WP_014973865.1	WP_004905367.1	WP_004901440.1	WP_004905367.1
1030	1	1	1	1	1	1	1	0	1	1	1	1	1	1	1	1	1	1	1	1	1	0	1	1	1	0	1	1	0	1	1	1	1	1	1	1	0	1	1	1	1		36	Shell		WP_014973825.1	WP_012305400.1	WP_004901432.1	WP_004906670.1
1031	1	1	1	1	1	1	1	0	0	1	1	1	1	1	1	1	1	1	1	1	1	1	1	1	1	0	0	1	1	1	1	1	1	1	1	1	0	1	1	1	1		36	Shell		WP_014975060.1	WP_004908339.1	WP_004902324.1	WP_004905110.1
1032	2	1	2	1	1	1	2	1	0	1	0	1	1	1	1	1	1	2	2	2	1	1	1	1	1	1	0	2	1	1	1	1	1	1	2	1	1	1	2	0	0		36	Shell		WP_010000775.1	WP_014973619.1	WP_048700278.1	WP_004908100.1
1033	1	1	1	1	1	1	1	0	1	1	0	1	1	1	1	1	1	1	1	1	1	1	1	1	1	0	0	1	1	1	1	1	1	1	1	1	0	1	1	1	1		36	Shell		WP_014973784.1	WP_004899173.1	WP_004899173.1	WP_004899173.1
1034	1	1	1	1	1	1	1	0	1	1	1	1	1	1	1	1	1	1	1	1	1	1	1	1	1	0	0	1	0	1	1	1	1	1	1	1	0	1	1	1	1		36	Shell		WP_014973785.1	WP_004906825.1	WP_004899165.1	WP_004906825.1
1035	1	1	1	1	1	1	1	0	0	1	1	1	1	1	1	1	1	1	1	1	1	0	1	1	1	0	1	1	1	1	1	1	1	1	1	1	0	1	1	1	1		36	Shell		WP_014973787.1	WP_004906823.1	WP_004899154.1	WP_036069532.1
1036	1	1	1	1	1	1	1	0	0	1	1	1	1	1	1	1	1	1	1	1	1	0	1	1	1	0	1	1	1	1	1	1	1	1	1	1	0	1	1	1	1		36	Shell		WP_014973789.1	WP_004906821.1	WP_004899149.1	WP_004905457.1
1037	1	1	1	1	1	1	1	0	0	1	0	1	1	1	1	1	1	1	1	1	1	1	1	1	1	0	1	1	1	1	1	1	1	1	1	1	0	1	1	1	1		36	Shell		WP_014974958.1	WP_004899573.1	WP_004899573.1	WP_004899573.1
1038	1	0	1	1	1	1	1	1	1	1	1	0	1	0	1	1	1	1	1	1	1	1	1	1	1	1	0	1	0	1	1	1	1	1	1	1	1	1	1	1	1		36	Shell		WP_010000839.1	WP_014973810.1	WP_048700916.1	WP_004906799.1
1039	1	0	1	1	1	1	1	1	1	1	1	0	1	0	1	1	1	1	1	1	1	1	1	0	1	1	1	1	1	1	1	1	1	1	1	1	0	1	1	1	1		36	Shell		WP_014973873.1	WP_048700183.1	WP_004901410.1	WP_004901410.1
1040	1	1	1	1	1	1	1	1	1	1	0	1	1	1	1	1	1	1	1	1	1	1	1	1	1	1	1	1	0	1	1	1	0	1	1	1	1	1	1	0	0		36	Shell		WP_010000096.1	WP_014973892.1	WP_048700779.1	WP_004906626.1
1041	1	0	1	1	1	1	1	1	0	1	0	1	1	1	1	1	1	1	1	1	1	1	1	1	1	1	1	1	1	1	1	1	1	1	1	1	1	1	1	0	0		36	Shell		WP_010000126.1	WP_014973916.1	WP_053089457.1	WP_004906601.1
1042	1	1	1	0	1	1	1	1	1	1	0	1	1	1	1	1	1	1	1	1	1	1	0	0	1	1	0	1	1	1	1	1	1	1	1	1	1	1	1	1	1		36	Shell		WP_010000143.1	WP_014973932.1	WP_029509617.1	WP_004909144.1
1043	1	1	2	1	1	0	1	2	0	1	1	1	1	1	1	1	0	1	1	2	0	1	1	1	1	1	0	2	1	2	1	1	1	1	1	1	1	1	1	1	1		36	Shell		WP_010001426.1	WP_048699687.1	WP_048700694.1	WP_004905822.1
1044	1	1	1	2	1	2	1	1	1	1	0	1	2	1	1	2	1	1	0	1	1	1	2	1	1	1	2	1	1	2	1	1	2	2	0	1	1	1	2	0	0		36	Shell		WP_010001566.1	WP_010386640.1	WP_014974805.1	WP_048701671.1
1045	1	1	1	1	1	1	1	0	0	1	1	1	1	1	1	1	1	1	1	1	1	1	1	1	1	0	0	1	1	2	1	1	1	1	1	1	0	1	1	1	1		36	Shell		WP_014974390.1	WP_004904745.1	WP_004903577.1	WP_004904745.1
1046	1	0	1	1	1	1	1	1	0	1	1	0	1	0	1	0	1	1	1	1	1	3	1	1	1	1	1	1	1	1	1	1	1	1	1	1	1	1	1	1	1		36	Shell		WP_010001558.1	WP_014974794.1	WP_048701663.1	WP_004901684.1
1047	1	0	1	1	1	1	1	1	1	1	1	0	1	0	1	1	1	1	1	1	1	1	1	0	1	1	0	1	1	1	1	1	1	1	1	1	1	1	1	1	1		36	Shell		WP_010001795.1	WP_014974018.1	WP_048701475.1	WP_012305362.1
1048	1	0	1	1	2	1	1	1	1	2	1	0	1	0	2	1	2	1	1	1	2	1	1	0	1	1	0	1	2	1	2	1	1	1	1	1	1	1	1	1	1		36	Shell		WP_010001796.1	WP_014974019.1	WP_048701476.1	WP_004904914.1
1049	1	0	1	1	1	1	1	1	1	1	0	0	1	0	1	1	1	1	1	1	1	2	1	1	1	1	0	1	1	1	1	1	1	1	1	1	1	1	1	1	1		36	Shell		WP_029508909.1	WP_014974140.1	WP_048701344.1	WP_004905271.1
1050	1	1	1	1	1	1	1	1	1	1	0	1	1	1	1	1	1	1	1	1	1	1	1	0	1	1	0	1	1	1	1	1	1	1	1	1	1	1	1	0	0		36	Shell		WP_010000899.1	WP_014974259.1	WP_048700832.1	WP_004905225.1
1051	1	0	1	1	1	1	1	1	0	1	1	0	1	1	1	1	1	1	1	1	1	0	1	1	1	1	0	1	1	1	1	1	1	1	1	1	1	1	1	1	1		36	Shell		WP_010000878.1	WP_014974340.1	WP_029510194.1	WP_004908710.1
1052	1	1	1	1	1	1	1	0	1	1	0	1	1	1	1	1	1	1	1	1	1	1	1	1	1	1	1	1	1	1	1	1	1	1	1	1	0	1	1	0	0		36	Shell		WP_014974284.1	WP_004901678.1	WP_004901678.1	WP_004905703.1
1053	1	1	1	1	1	0	1	1	1	1	0	1	1	1	1	1	1	1	1	1	1	1	1	1	1	1	0	1	1	1	1	1	0	1	1	1	1	0	1	1	1		36	Shell		WP_010001814.1	WP_048701715.1	WP_012305118.1	WP_004899776.1
1054	1	1	1	1	1	1	1	0	1	1	0	1	1	1	1	1	1	1	1	1	1	1	1	0	1	1	1	1	1	1	1	1	1	1	1	1	1	1	1	0	0		36	Shell		WP_010000248.1	WP_014974472.1	WP_004907235.1	WP_004899946.1
1055	1	1	1	1	1	1	1	1	0	1	0	1	1	1	2	1	1	1	1	1	1	1	1	1	1	1	0	1	2	1	1	1	1	1	1	1	1	1	1	0	0		36	Shell		WP_010000446.1	WP_041773156.1	WP_048699754.1	WP_012304951.1
1056	1	0	1	1	1	1	1	1	0	1	0	1	1	1	1	1	1	1	1	1	1	0	1	1	1	1	0	1	1	1	1	1	1	1	1	1	1	1	1	1	1		36	Shell		WP_010002029.1	WP_014974648.1	WP_048700087.1	WP_004908957.1
1057	1	1	1	1	1	1	1	1	1	1	0	1	1	1	1	0	1	1	1	1	1	1	1	0	1	1	1	1	1	1	1	1	1	1	1	1	1	1	1	0	0		36	Shell		WP_010002066.1	WP_014974362.1	WP_029509051.1	WP_004903187.1
1058	1	1	1	1	1	1	1	1	0	1	0	1	1	1	1	1	1	1	1	1	1	1	1	1	1	1	0	1	1	1	1	1	1	1	1	1	1	1	1	0	0		36	Shell		WP_010000866.1	WP_014974685.1	WP_048701727.1	WP_012305069.1
1059	1	1	1	1	1	1	1	1	0	1	0	1	1	1	1	1	1	1	1	1	1	1	1	1	1	1	1	1	1	1	1	1	1	1	1	1	0	1	1	0	0		36	Shell		WP_014974696.1	WP_048700141.1	WP_004909111.1	WP_004903230.1
1060	1	1	1	1	1	1	1	1	0	1	0	1	1	1	1	1	1	1	1	1	1	1	1	1	1	0	1	1	1	1	1	1	1	1	1	1	1	1	1	0	0		36	Shell		WP_010002088.1	WP_014974701.1	WP_048700149.1	WP_004905777.1
1061	1	0	1	1	2	1	1	0	1	1	0	1	2	1	2	1	2	1	1	1	2	2	1	1	1	2	1	1	2	1	2	1	2	1	1	1	1	2	1	0	0		36	Shell		WP_010000489.1	WP_014974766.1	WP_004907855.1	WP_041761578.1
1062	1	1	1	1	1	1	1	0	1	1	1	1	2	1	1	1	1	1	1	1	1	2	1	0	1	0	0	1	1	1	1	1	1	1	1	1	0	1	1	1	1		36	Shell		WP_014974768.1	WP_004900146.1	WP_004900146.1	WP_004900146.1
1063	1	1	1	1	1	1	1	1	1	1	0	1	2	1	1	0	1	1	1	1	1	1	1	1	1	1	0	1	1	1	1	1	1	1	1	1	1	1	1	0	0		36	Shell		WP_010001368.1	WP_014974769.1	WP_048700467.1	WP_004900149.1
1064	1	1	1	1	1	1	1	0	0	1	1	1	1	1	1	1	1	1	1	1	1	2	1	1	1	0	0	1	1	1	1	1	1	1	1	1	0	1	1	1	1		36	Shell		WP_014974879.1	WP_004904378.1	WP_004901316.1	WP_004904378.1
1065	0	1	1	1	1	0	1	1	1	1	1	1	1	1	1	0	1	1	0	1	1	1	1	1	1	1	1	1	1	1	1	1	1	1	0	1	1	1	1	1	1		36	Shell		WP_009999900.1	WP_048700420.1	WP_012305037.1	WP_004903759.1
1066	1	1	1	1	1	1	1	1	1	1	0	1	1	1	1	1	1	1	1	1	1	1	0	1	1	1	1	1	1	1	1	1	1	1	1	1	0	1	1	0	0		36	Shell		WP_041773239.1	WP_048700221.1	WP_004902157.1	WP_004902157.1
1067	1	1	1	1	1	1	1	0	1	1	0	1	1	1	1	2	1	1	1	0	1	0	1	1	1	0	1	1	1	1	1	1	1	1	1	1	0	1	1	1	1		35	Shell		WP_014973864.1	WP_004901442.1	WP_004901442.1	WP_004901442.1
1068	1	1	1	1	1	1	1	0	0	1	0	1	1	1	1	1	1	1	1	1	1	1	1	1	1	0	0	1	1	1	1	1	1	1	1	1	0	1	1	1	1		35	Shell		WP_014974999.1	WP_012305002.1	WP_004902405.1	WP_036069483.1
1069	1	1	1	1	1	1	1	1	0	1	0	1	1	1	1	1	1	1	1	1	1	1	1	1	1	1	1	1	1	1	1	1	0	1	1	1	1	0	1	0	0		35	Shell		WP_010000744.1	WP_014973870.1	WP_048700313.1	WP_004908192.1
1070	1	1	1	1	1	1	1	1	0	1	0	1	1	1	1	1	1	1	1	1	1	1	1	1	1	1	1	1	1	1	1	1	0	1	1	1	1	0	1	0	0		35	Shell		WP_029508927.1	WP_014973871.1	WP_048700311.1	WP_004906211.1
1071	1	1	1	1	1	1	1	1	1	1	0	0	1	0	2	1	2	1	1	1	2	2	1	0	1	1	1	1	1	1	1	2	1	2	1	1	1	1	1	0	0		35	Shell		WP_010000758.1	WP_014974358.1	WP_029510070.1	WP_004904553.1
1072	1	1	1	1	1	1	1	0	0	1	1	1	1	1	1	1	1	1	1	1	1	1	1	0	1	0	1	1	1	1	1	1	1	1	1	1	0	1	1	1	0		35	Shell		WP_041773140.1	WP_004906814.1	WP_004899133.1	WP_036069534.1
1073	2	1	2	1	3	1	2	1	0	2	0	2	1	2	3	0	3	2	1	2	2	2	1	0	2	1	1	2	3	2	2	1	1	1	2	1	1	1	2	0	0		35	Shell		WP_010000240.1	WP_014974386.1	WP_010005033.1	WP_004907223.1
1074	1	1	1	1	1	1	1	1	1	1	0	1	1	1	1	1	1	1	1	1	0	1	1	0	1	1	1	1	1	1	1	1	1	1	1	0	1	1	1	0	0		35	Shell		WP_010000813.1	WP_014973833.1	WP_048700881.1	WP_004906742.1
1075	1	0	1	1	1	1	1	1	1	1	0	1	1	1	1	1	1	1	0	1	1	1	1	1	1	1	1	1	1	1	1	1	1	1	0	1	1	1	1	0	0		35	Shell		WP_010000107.1	WP_014973901.1	WP_048700768.1	WP_012305390.1
1076	1	1	1	1	1	1	1	1	1	1	0	1	1	1	1	1	1	1	1	1	0	1	1	0	1	1	0	1	1	1	1	1	1	1	1	1	1	1	1	0	0		35	Shell		WP_010001235.1	WP_014974026.1	WP_048701490.1	WP_004901913.1
1077	1	1	1	1	0	1	1	1	0	1	0	1	1	1	1	1	1	1	1	1	1	1	1	0	1	1	0	1	1	1	1	1	1	1	1	1	0	1	1	1	1		35	Shell		WP_014974086.1	WP_048701110.1	WP_012305315.1	WP_004905891.1
1078	1	0	1	1	1	1	1	1	1	1	0	0	1	0	1	1	1	1	1	1	1	1	1	1	1	1	1	1	1	1	1	1	1	1	1	1	1	1	1	0	0		35	Shell		WP_010000492.1	WP_014974141.1	WP_048701301.1	WP_041761746.1
1079	1	1	1	1	1	1	1	1	0	1	0	1	1	1	1	1	1	1	1	1	1	1	1	1	1	1	1	1	1	1	1	1	0	1	1	1	1	0	1	0	0		35	Shell		WP_010000920.1	WP_014974232.1	WP_048702027.1	WP_004909370.1
1080	1	1	1	1	2	1	1	0	1	2	0	1	2	1	3	1	3	1	1	1	2	3	1	2	1	0	1	1	2	2	2	2	1	2	1	2	0	1	1	0	0		35	Shell		WP_014974366.1	WP_004899859.1	WP_004906911.1	WP_004909500.1
1081	3	2	2	3	1	1	3	2	1	1	0	1	0	1	3	1	0	3	1	2	1	1	4	2	3	1	3	3	3	1	1	1	0	0	1	1	1	0	1	2	1		35	Shell		WP_010000704.1	WP_014974294.1	WP_048701562.1	WP_048702234.1
1082	1	0	1	2	1	0	1	2	1	1	1	0	2	0	1	2	1	1	1	1	1	0	2	2	1	2	1	1	1	2	1	2	1	2	1	2	2	0	1	2	2		35	Shell		WP_010001075.1	WP_010001439.1	WP_048700711.1	WP_048700985.1
1083	4	3	4	3	4	4	4	1	2	4	0	3	4	3	4	0	3	4	3	3	4	3	2	0	3	2	3	4	4	3	4	3	5	3	3	4	0	5	4	0	0		35	Shell		WP_014973589.1	WP_014974334.1	WP_014974465.1	WP_014974467.1
1084	1	1	1	1	1	1	1	0	1	1	0	1	1	1	1	0	1	1	1	1	1	1	1	0	1	1	1	1	1	1	1	1	1	1	1	1	1	1	1	0	0		35	Shell		WP_010001603.1	WP_014974468.1	WP_004907221.1	WP_004899929.1
1085	2	1	2	2	2	1	2	0	1	2	0	1	2	1	2	1	2	2	2	2	2	2	2	1	2	0	2	2	2	1	2	2	2	2	2	2	0	2	2	0	0		35	Shell		WP_014973591.1	WP_004899297.1	WP_004901528.1	WP_004899297.1
1086	1	0	1	1	1	1	1	1	0	1	0	1	1	1	1	1	1	1	1	1	1	1	1	1	1	1	0	1	1	1	1	1	1	1	1	1	1	1	1	0	0		35	Shell		WP_010002085.1	WP_014974699.1	WP_048700145.1	WP_004909115.1
1087	1	0	1	1	1	1	1	1	1	1	1	0	1	0	1	1	1	1	1	1	1	1	1	0	1	1	1	1	1	1	1	1	1	1	1	1	1	1	1	0	0		35	Shell		WP_010001208.1	WP_014974748.1	WP_048701381.1	WP_004907379.1
1088	1	1	1	1	1	1	1	1	1	1	0	1	1	1	1	0	1	1	1	1	1	2	1	0	1	1	1	1	1	1	1	1	1	1	1	1	0	1	1	0	0		35	Shell		WP_041773168.1	WP_048700594.1	WP_004901255.1	WP_004901255.1
1089	1	1	1	1	1	1	1	1	0	1	0	1	1	1	1	1	1	1	1	1	1	1	1	0	1	1	0	1	1	1	1	1	1	1	1	1	1	1	1	0	0		35	Shell		WP_009999744.1	WP_014974862.1	WP_048700599.1	WP_004907502.1
1090	1	1	1	1	1	1	1	1	0	1	0	1	1	1	1	1	1	1	1	1	1	2	1	0	1	1	1	1	1	1	1	1	1	1	1	1	0	1	1	0	0		35	Shell		WP_014974342.1	WP_048700634.1	WP_004901329.1	WP_004901329.1
1091	1	1	1	1	0	1	1	1	1	1	0	0	1	0	1	1	1	1	1	1	1	1	1	1	1	1	1	1	1	1	1	1	1	1	1	1	1	1	1	0	0		35	Shell		WP_010000349.1	WP_014974979.1	WP_048701609.1	WP_012305140.1
1092	1	0	1	1	1	0	1	0	1	1	1	0	1	0	1	1	1	1	1	1	1	1	1	1	1	0	1	1	1	1	1	1	1	1	1	1	0	1	1	1	1		34	Shell		WP_004908379.1	WP_004902272.1	WP_004902272.1	WP_004908379.1
1093	1	0	1	1	1	0	1	0	1	1	1	0	1	0	1	1	1	1	1	1	1	1	1	1	1	0	1	1	1	1	1	1	1	1	1	1	0	1	1	1	1		34	Shell		WP_012304992.1	WP_036058437.1	WP_036069481.1	WP_036061079.1
1094	1	3	1	1	1	2	1	1	0	3	8	1	0	1	1	3	1	1	1	2	1	0	2	4	1	0	2	1	1	0	1	0	2	2	1	0	1	1	2	1	2		34	Shell		WP_010002111.1	WP_013102139.1	WP_014975123.1	WP_048701169.1
1095	1	1	1	1	1	1	1	0	1	1	0	1	1	1	1	0	1	1	1	1	1	1	1	1	1	0	1	1	1	1	1	1	1	1	1	1	0	1	1	0	0		34	Shell		WP_014975018.1	WP_004908325.1	WP_004902341.1	WP_004905103.1
1096	1	1	1	2	1	1	1	1	0	1	0	1	1	0	2	1	1	1	1	1	1	2	1	1	1	1	0	1	2	1	1	1	1	1	1	1	0	1	1	0	0		34	Shell		WP_014975002.1	WP_012305170.1	WP_004908313.1	WP_012305170.1
1097	1	1	1	1	1	0	1	1	0	1	0	1	1	1	1	1	1	1	1	1	1	1	1	1	1	1	1	1	1	1	1	1	0	1	1	1	1	0	1	0	0		34	Shell		WP_009999938.1	WP_048699862.1	WP_004908288.1	WP_004902414.1
1098	1	1	1	1	0	0	1	1	0	0	1	1	1	1	1	1	1	1	1	1	1	1	1	1	1	1	1	1	1	1	0	1	0	1	1	1	1	0	1	1	1		34	Shell		WP_009999931.1	WP_048699852.1	WP_004908266.1	WP_004906195.1
1099	1	1	1	1	1	0	1	1	0	1	0	1	1	1	1	1	1	1	1	1	1	1	1	0	1	1	0	1	1	1	1	1	1	1	1	1	1	1	1	0	0		34	Shell		WP_010001564.1	WP_048701669.1	WP_004906952.1	WP_004901695.1
1100	2	1	2	1	1	1	2	1	0	1	0	1	2	1	1	0	1	2	2	2	1	2	1	1	2	1	2	2	1	2	1	1	1	0	2	2	0	1	2	0	0		34	Shell		WP_014973605.1	WP_048701141.1	WP_004905907.1	WP_004903286.1
1101	1	1	1	1	1	1	1	0	0	1	0	1	1	1	1	1	1	1	1	1	1	1	1	1	1	0	1	1	1	1	1	1	1	1	1	1	0	1	1	0	0		34	Shell		WP_014973771.1	WP_004906841.1	WP_004899200.1	WP_004904404.1
1102	1	0	1	1	1	1	1	0	0	1	1	1	1	1	1	1	1	1	1	1	1	0	1	1	1	0	1	1	1	1	1	1	0	1	1	1	0	1	1	1	1		34	Shell		WP_014973647.1	WP_004909154.1	WP_004902525.1	WP_004904772.1
1103	2	1	2	1	1	0	2	2	0	1	0	1	1	1	1	0	0	2	2	2	0	0	1	1	2	1	2	2	1	1	1	1	1	1	2	1	1	1	2	1	1		34	Shell		WP_010001429.1	WP_048699684.1	WP_048700697.1	WP_004905817.1
1104	1	1	1	1	2	2	1	0	0	2	1	0	1	0	2	1	2	1	1	1	2	0	1	1	1	0	1	1	1	1	2	2	1	1	1	1	0	2	1	2	2		34	Shell		WP_014973722.1	WP_014973943.1	WP_004908280.1	WP_004909057.1
1105	1	1	1	1	1	1	1	0	0	1	0	1	1	1	1	1	1	1	1	1	1	1	1	1	1	0	1	1	1	1	1	1	1	1	1	1	0	1	1	0	0		34	Shell		WP_014974400.1	WP_004906971.1	WP_004899747.1	WP_004899747.1
1106	1	1	1	1	1	1	1	0	1	1	0	1	1	1	1	0	1	1	1	1	1	1	1	0	1	1	0	1	1	1	1	1	1	1	1	1	1	1	1	0	0		34	Shell		WP_010001604.1	WP_014974466.1	WP_004907216.1	WP_004899924.1
1107	1	1	1	1	1	0	1	1	0	1	0	1	1	1	1	1	1	1	1	1	1	1	1	1	1	1	1	1	1	1	1	1	0	1	1	1	1	0	1	0	0		34	Shell		WP_010001213.1	WP_048701375.1	WP_004905161.1	WP_004900097.1
1108	1	1	1	1	1	1	1	0	0	1	0	1	1	1	1	1	1	1	1	1	1	2	1	1	1	0	1	1	1	1	1	1	1	1	1	1	0	1	1	0	0		34	Shell		WP_014974837.1	WP_004907481.1	WP_004901197.1	WP_004904351.1
1109	1	1	1	1	1	1	1	0	0	1	0	1	1	1	1	1	1	1	1	1	1	1	1	1	1	0	0	1	1	1	1	1	1	1	1	1	0	1	1	0	1		34	Shell		WP_014974847.1	WP_012305047.1	WP_004901217.1	WP_004904355.1
1110	1	1	1	1	1	1	1	1	0	1	0	1	1	1	1	1	1	1	1	1	1	2	1	1	1	1	0	1	1	1	1	1	1	0	1	1	0	1	1	0	0		34	Shell		WP_014974863.1	WP_048700601.1	WP_012305043.1	WP_004901267.1
1111	1	1	1	1	0	1	1	1	1	1	0	1	1	1	1	0	1	1	1	1	1	1	1	0	1	1	0	1	1	1	1	1	1	1	1	1	1	1	1	0	0		34	Shell		WP_019041806.1	WP_014973747.1	WP_048700981.1	WP_012305430.1
1112	2	1	2	1	2	0	2	1	0	2	1	1	1	1	1	2	1	1	1	0	1	1	1	2	1	1	0	2	1	2	0	0	2	2	1	1	1	1	0	1	1		34	Shell		WP_010000608.1	WP_048702077.1	WP_012305159.1	WP_004902864.1
1113	1	0	1	1	1	0	1	0	1	1	0	0	1	0	1	1	1	1	1	1	1	1	1	1	1	0	1	1	1	1	1	1	1	1	1	1	0	1	1	1	1		33	Shell		WP_004908386.1	WP_004902267.1	WP_004902267.1	WP_004908386.1
1114	0	1	1	2	3	1	1	1	0	2	4	1	2	2	2	12	1	2	0	2	2	2	1	1	1	2	2	0	3	3	3	0	4	2	0	0	1	2	0	1	2		33	Shell		WP_033192871.1	WP_014975122.1	WP_048701278.1	WP_012304817.1
1115	1	1	1	1	0	0	1	1	0	0	1	1	1	1	1	1	1	1	1	1	1	1	1	0	1	1	1	1	1	1	0	1	0	1	1	1	1	0	1	1	1		33	Shell		WP_009999928.1	WP_048699848.1	WP_004908262.1	WP_004906201.1
1116	1	1	1	1	1	1	1	0	0	1	1	1	1	1	1	1	1	1	1	1	1	1	1	0	1	0	1	1	1	1	1	1	0	1	1	1	0	0	0	1	1		33	Shell		WP_014973790.1	WP_004906819.1	WP_004899147.1	WP_004905458.1
1117	1	1	1	1	1	1	1	0	0	1	0	1	1	1	1	1	1	1	1	1	1	2	1	1	1	0	0	1	1	1	1	1	1	1	1	1	0	1	1	0	0		33	Shell		WP_014974930.1	WP_004908440.1	WP_004899535.1	WP_004904464.1
1118	1	0	1	1	1	1	1	1	0	1	0	0	1	0	1	1	1	1	1	1	1	1	1	1	1	1	0	1	1	1	1	1	1	1	1	1	1	1	1	0	0		33	Shell		WP_010000840.1	WP_014973809.1	WP_048700918.1	WP_004899106.1
1119	1	1	1	2	2	0	1	1	1	2	0	1	1	1	1	0	1	1	1	2	2	0	1	0	1	0	0	1	1	1	2	1	1	1	1	1	1	1	2	0	1		33	Shell		WP_004902465.1	WP_048700528.1	WP_004899054.1	WP_004899054.1
1120	1	0	1	1	1	1	1	1	0	1	0	0	1	0	1	1	1	1	1	1	1	0	1	1	1	1	0	1	1	1	1	1	1	1	1	1	0	1	1	1	1		33	Shell		WP_014973867.1	WP_048701773.1	WP_004899844.1	WP_004899844.1
1121	1	1	1	1	1	0	1	0	0	1	1	1	1	1	1	1	0	1	1	1	1	0	1	1	1	0	1	1	1	1	0	1	1	1	1	1	0	1	1	1	1		33	Shell		WP_004905806.1	WP_004902877.1	WP_004905806.1	WP_004905806.1
1122	1	1	2	1	1	0	1	2	0	1	0	1	1	1	1	0	0	1	1	2	0	1	1	1	1	1	0	2	1	2	1	1	1	1	1	0	1	1	1	1	1		33	Shell		WP_010001425.1	WP_048699689.1	WP_048700692.1	WP_004905821.1
1123	1	2	1	0	2	1	1	1	0	2	0	2	1	2	1	1	2	1	1	1	2	2	0	0	1	2	0	1	2	1	2	2	1	1	1	1	1	1	1	0	0		33	Shell		WP_010000336.1	WP_014973972.1	WP_048700299.1	WP_036061102.1
1124	3	1	3	0	1	1	3	1	0	1	0	1	1	1	1	1	1	3	2	2	1	2	0	0	3	1	2	3	1	1	1	2	1	1	2	1	0	1	3	0	0		33	Shell		WP_014973974.1	WP_048701591.1	WP_004900446.1	WP_004900446.1
1125	1	1	1	0	1	1	1	1	0	1	0	1	1	1	1	1	1	1	1	1	0	2	0	0	1	1	1	1	1	1	1	1	1	1	1	1	1	1	2	0	0		33	Shell		WP_010000338.1	WP_014973976.1	WP_048701593.1	WP_012305239.1
1126	1	1	1	1	1	1	1	0	1	1	0	1	1	1	1	1	1	1	1	1	1	1	1	0	1	0	1	1	0	1	1	1	1	1	1	1	0	1	1	0	0		33	Shell		WP_014974286.1	WP_012305235.1	WP_004902777.1	WP_004908689.1
1127	1	0	1	1	1	1	1	1	0	1	0	0	1	0	1	1	1	1	1	1	1	0	1	1	1	2	1	1	1	2	1	1	1	1	1	1	1	1	1	0	0		33	Shell		WP_010000702.1	WP_014974399.1	WP_048702208.1	WP_012305233.1
1128	1	1	1	1	1	0	1	0	0	1	0	1	1	1	1	1	1	1	1	1	1	1	1	1	1	0	1	1	1	1	1	1	1	1	1	1	0	1	1	0	0		33	Shell		WP_004906868.1	WP_004899287.1	WP_004904415.1	WP_004906868.1
1129	1	1	1	1	1	0	1	0	0	1	0	1	1	1	1	1	1	1	1	1	1	1	1	1	1	0	1	1	1	1	1	1	1	1	1	1	0	1	1	0	0		33	Shell		WP_004906870.1	WP_004899289.1	WP_004899289.1	WP_004906870.1
1130	1	1	1	1	1	0	1	0	0	1	0	1	1	1	1	1	1	1	1	1	1	1	1	1	1	0	1	1	1	1	1	1	1	1	1	1	0	1	1	0	0		33	Shell		WP_004899292.1	WP_004899292.1	WP_004899292.1	WP_004899292.1
1131	1	1	1	1	1	0	1	0	0	1	0	1	1	1	1	1	1	1	1	1	1	1	1	1	1	0	1	1	1	1	1	1	1	1	1	1	0	1	1	0	0		33	Shell		WP_004906872.1	WP_004899295.1	WP_004904416.1	WP_004906872.1
1132	1	1	1	1	1	0	1	0	0	1	0	1	1	1	1	1	1	1	1	1	1	1	1	1	1	0	1	1	1	1	1	1	1	1	1	1	0	1	1	0	0		33	Shell		WP_004906875.1	WP_004899300.1	WP_004904417.1	WP_004906875.1
1133	1	1	1	1	1	0	1	1	0	1	0	1	1	1	1	1	1	1	1	1	1	1	1	1	1	1	0	1	1	1	1	1	0	1	1	1	1	0	1	0	0		33	Shell		WP_010001211.1	WP_048701377.1	WP_004907382.1	WP_004900094.1
1134	1	0	1	1	1	1	1	1	1	1	0	0	1	0	1	1	1	1	1	1	1	0	1	1	1	2	1	1	1	1	1	1	0	1	1	1	1	0	1	0	0		32	Shell		WP_010000369.1	WP_014975055.1	WP_048701629.1	WP_004899744.1
1135	1	1	1	1	0	0	1	0	1	1	0	1	1	1	1	1	1	1	1	1	1	1	1	1	1	0	1	1	1	1	1	1	1	0	1	1	0	1	1	0	0		32	Shell		WP_004905117.1	WP_004905117.1	WP_004905117.1	WP_004905117.1
1136	1	1	1	2	0	1	1	1	0	1	0	1	1	0	2	1	1	1	1	1	1	1	1	1	1	0	0	1	2	1	1	1	1	1	1	1	0	1	1	0	0		32	Shell		WP_014975003.1	WP_048702221.1	WP_004908315.1	WP_012305169.1
1137	2	1	2	0	2	0	2	1	0	2	1	1	0	1	2	1	2	1	2	1	2	1	0	1	2	1	0	2	2	1	2	2	2	0	2	0	1	1	0	1	1		32	Shell		WP_029508987.1	WP_048701888.1	WP_004901689.1	WP_004908596.1
1138	1	1	1	0	1	1	1	1	0	1	0	0	1	0	1	1	1	1	1	1	1	2	0	0	1	1	1	1	1	1	1	1	1	2	1	1	1	1	1	0	0		32	Shell		WP_010000755.1	WP_014974359.1	WP_048700297.1	WP_004908556.1
1139	1	1	1	1	1	1	1	0	0	1	0	1	1	1	1	0	1	1	1	1	1	2	1	1	1	0	1	1	0	1	1	1	1	1	1	1	0	1	1	0	0		32	Shell		WP_014973792.1	WP_004906816.1	WP_004899142.1	WP_004906816.1
1140	1	1	1	0	1	1	1	0	0	1	0	1	0	1	1	1	1	1	1	1	1	1	0	0	1	0	1	1	1	1	1	1	1	1	1	1	0	1	1	1	1		32	Shell		WP_041773181.1	WP_004906812.1	WP_004899131.1	WP_004905462.1
1141	1	1	1	0	1	1	1	0	0	1	0	1	1	0	1	1	0	1	1	1	1	1	1	1	1	1	1	1	1	1	1	1	1	1	1	1	0	1	1	0	0		32	Shell		WP_014974388.1	WP_012305404.1	WP_004901457.1	WP_004905372.1
1142	1	0	1	1	1	1	1	1	1	1	0	0	1	0	1	1	1	1	1	1	1	1	0	0	1	1	1	1	1	1	1	1	1	1	1	0	1	1	1	0	0		32	Shell		WP_010000806.1	WP_014973838.1	WP_048700875.1	WP_004905442.1
1143	1	1	1	1	1	0	1	0	0	1	0	1	1	1	1	0	1	1	1	1	1	1	1	0	1	0	1	1	1	1	1	1	1	1	0	1	0	1	1	1	1		32	Shell		WP_004906638.1	WP_004901374.1	WP_004905334.1	WP_004906638.1
1144	1	0	1	1	1	0	1	1	1	1	0	0	1	0	1	1	1	1	1	1	1	2	1	1	1	1	1	1	1	1	1	0	0	1	1	1	1	0	1	1	0		32	Shell		WP_010001274.1	WP_048701532.1	WP_012305342.1	WP_004901828.1
1145	1	0	1	1	1	0	1	1	1	1	0	0	1	0	1	1	1	1	1	1	1	2	1	1	1	1	1	1	1	1	1	0	0	1	1	1	2	0	1	1	0		32	Shell		WP_010001275.1	WP_010001445.1	WP_048701534.1	WP_012305341.1
1146	1	0	1	1	1	0	1	2	0	1	0	0	1	0	1	1	1	1	1	1	1	2	1	1	1	0	1	1	1	1	1	0	1	1	1	1	1	2	1	1	0		32	Shell		WP_010000433.1	WP_048700177.1	WP_048701556.1	WP_004903309.1
1147	1	0	1	1	1	1	1	0	0	1	1	0	1	0	1	1	1	1	1	1	1	0	1	1	1	0	1	1	1	1	1	1	1	1	1	0	0	1	1	1	1		32	Shell		WP_014974094.1	WP_004905317.1	WP_004901086.1	WP_004905317.1
1148	1	0	1	1	1	1	1	1	0	1	0	0	1	0	1	1	1	1	1	1	1	0	1	1	1	2	1	1	1	2	1	1	1	1	1	1	0	1	1	0	0		32	Shell		WP_014974398.1	WP_048702209.1	WP_004908672.1	WP_004902765.1
1149	1	0	1	1	1	1	1	1	1	2	0	0	1	0	2	0	2	1	1	1	1	1	1	1	1	0	0	1	2	1	1	1	1	1	1	1	1	1	1	0	0		32	Shell		WP_010001712.1	WP_014974378.1	WP_048702263.1	WP_004906924.1
1150	1	1	1	1	1	1	1	1	2	1	0	1	1	1	1	0	1	1	2	1	1	2	1	0	1	0	2	1	4	1	1	0	1	0	2	2	0	1	2	0	0		32	Shell		WP_014974332.1	WP_048702259.1	WP_004904405.1	WP_004899201.1
1151	1	1	1	1	1	1	1	0	0	1	0	1	1	1	1	0	1	1	1	1	1	0	1	1	1	0	1	1	1	1	1	1	1	1	1	1	0	1	1	0	0		32	Shell		WP_014974404.1	WP_004904015.1	WP_004899757.1	WP_004904015.1
1152	1	1	1	1	1	1	1	1	1	1	0	1	1	1	1	1	1	1	1	1	1	0	1	0	1	1	0	1	1	0	1	1	0	1	1	1	1	0	1	0	0		32	Shell		WP_010000229.1	WP_041773219.1	WP_048701815.1	WP_004899904.1
1153	1	1	1	1	2	1	1	1	0	1	0	1	1	1	2	0	3	1	1	1	1	1	1	0	1	1	0	1	2	2	1	1	0	1	1	1	1	0	1	0	0		32	Shell		WP_010000243.1	WP_014974469.1	WP_048701838.1	WP_004907225.1
1154	1	1	1	0	1	1	1	0	1	1	0	1	1	1	1	0	1	1	1	1	1	1	1	1	1	0	1	1	0	1	1	1	1	1	1	1	0	1	1	0	0		32	Shell		WP_014974684.1	WP_004909090.1	WP_004903202.1	WP_004909090.1
1155	1	0	1	0	1	1	1	0	1	1	1	0	1	0	1	1	1	1	1	1	1	1	1	1	1	0	1	1	1	1	1	1	0	1	1	1	0	0	1	1	1		32	Shell		WP_014974694.1	WP_004903225.1	WP_004903225.1	WP_004903225.1
1156	1	1	1	1	1	1	1	0	0	1	0	0	1	0	1	1	1	1	1	1	1	0	1	1	1	1	1	1	1	1	1	1	0	1	1	1	0	0	1	1	1		32	Shell		WP_014973868.1	WP_004905159.1	WP_004900087.1	WP_004905159.1
1157	1	0	1	1	1	1	1	0	1	1	0	0	1	0	1	1	1	1	1	1	1	1	1	1	1	1	0	1	1	1	1	1	1	1	1	1	0	1	1	0	0		32	Shell		WP_014974986.1	WP_012305447.1	WP_036058425.1	WP_004905057.1
1158	0	1	0	1	1	1	0	0	1	1	1	1	1	1	1	1	1	0	1	0	1	1	1	1	0	1	1	0	1	1	1	1	1	1	1	1	1	1	0	1	1		32	Shell		WP_009999779.1	WP_014974892.1	WP_004907537.1	WP_004901337.1
1159	1	0	2	1	1	1	1	1	0	1	0	1	1	1	2	0	1	1	1	0	1	1	1	2	2	1	0	1	1	1	1	0	1	1	1	0	1	0	2	2	0		31	Shell		WP_010001607.1	WP_013102145.1	WP_048701570.1	WP_004906606.1
1160	1	0	1	1	1	0	1	0	0	1	1	0	1	0	1	1	1	1	1	1	1	0	1	1	1	0	0	1	1	1	1	1	1	1	1	1	0	1	1	1	1		31	Shell		WP_004908382.1	WP_004902270.1	WP_004905127.1	WP_004908382.1
1161	1	1	1	0	1	0	1	1	0	1	0	0	1	0	1	1	1	1	1	1	1	2	0	0	1	1	1	1	1	1	1	1	1	2	1	1	1	1	1	0	0		31	Shell		WP_010000757.1	WP_048700293.1	WP_036061095.1	WP_036058312.1
1162	1	1	1	1	1	1	1	0	0	1	0	1	1	1	1	0	1	1	1	1	1	1	1	0	1	0	1	1	1	1	1	1	1	1	1	1	0	1	0	0	0		31	Shell		WP_014973791.1	WP_004906818.1	WP_004899144.1	WP_004899144.1
1163	1	1	1	1	0	1	1	0	1	0	1	1	1	1	0	1	0	1	1	1	0	1	1	1	1	0	1	1	0	1	0	1	1	1	1	1	0	1	1	1	1		31	Shell		WP_014973829.1	WP_010008817.1	C120C_0379	C122C_1472
1164	1	1	1	1	0	1	1	0	1	0	1	1	1	1	0	1	0	1	1	1	0	1	1	1	1	0	1	1	0	1	0	1	1	1	1	1	0	1	1	1	1		31	Shell		WP_014973842.1	WP_010008093.1	C120C_0362	C122C_1455
1165	1	0	1	1	1	1	1	1	1	1	0	0	1	0	1	1	1	1	1	1	1	0	1	0	1	1	0	1	1	1	1	1	1	1	1	1	0	1	1	0	0		31	Shell		WP_014973866.1	WP_048701776.1	WP_004907026.1	WP_004899846.1
1166	1	1	1	0	1	2	1	1	1	1	0	1	0	1	1	0	1	1	1	1	1	1	0	0	1	1	1	1	1	0	1	1	2	0	1	0	1	2	1	0	1		31	Shell		WP_010000422.1	WP_014974061.1	WP_014974116.1	WP_010006440.1
1167	1	1	1	1	0	1	1	0	1	0	1	1	1	1	0	1	0	1	1	1	0	2	1	1	1	0	1	1	0	1	0	1	1	1	1	1	0	1	1	1	1		31	Shell		WP_014973980.1	WP_010008304.1	C120C_1321	C122C_0495
1168	1	1	1	1	0	1	1	0	1	0	1	1	1	1	0	1	0	1	1	1	0	1	1	1	1	0	1	1	0	1	0	1	1	1	1	1	0	1	1	1	1		31	Shell		WP_014973981.1	WP_010008305.1	C120C_1322	C122C_0494
1169	1	1	1	0	1	0	0	1	0	1	0	1	1	1	1	1	1	1	1	1	1	1	0	1	0	1	0	1	1	1	1	1	0	1	1	1	1	0	1	1	1		31	Shell		WP_010001797.1	WP_048701478.1	WP_012305361.1	WP_004901928.1
1170	1	0	1	1	1	0	1	1	1	1	0	0	1	0	1	1	1	1	1	1	1	2	1	1	1	1	1	1	1	1	1	0	0	1	1	1	2	0	1	0	0		31	Shell		WP_010001276.1	WP_010001446.1	WP_048701536.1	WP_012305340.1
1171	1	1	1	0	2	1	1	1	1	2	0	0	2	0	2	0	2	1	1	1	2	0	0	0	1	1	1	1	1	1	2	1	2	2	1	1	1	2	1	0	0		31	Shell		WP_010000940.1	WP_041773178.1	WP_048700173.1	WP_004908364.1
1172	1	2	1	1	2	0	1	0	0	2	0	2	2	1	2	1	2	0	1	1	2	3	2	2	1	1	0	1	2	2	2	2	0	2	1	2	0	0	0	1	1		31	Shell		WP_004903587.1	WP_004903626.1	WP_004903587.1	WP_004903626.1
1173	1	1	1	1	0	0	1	1	1	0	0	1	1	1	0	1	0	1	1	1	0	1	1	1	1	1	1	1	0	1	0	1	1	1	1	1	1	1	1	1	0		31	Shell		WP_010001430.1	WP_010002201.1	WP_010007413.1	C120C_0102
1174	1	1	1	0	1	0	1	1	0	1	0	1	1	1	1	1	1	1	1	1	1	1	1	1	1	1	1	1	1	1	1	1	0	0	1	1	0	0	1	0	0		31	Shell		WP_048701606.1	WP_012305243.1	WP_004902788.1	WP_004905204.1
1175	1	0	1	1	1	1	1	1	0	2	0	0	1	0	2	0	2	1	1	1	1	0	1	1	1	0	1	1	2	1	1	1	1	1	1	1	1	1	1	0	0		31	Shell		WP_010001714.1	WP_014974380.1	WP_048702262.1	WP_004906928.1
1176	2	2	1	0	2	1	2	1	1	1	0	2	0	1	1	1	0	2	0	1	0	3	3	2	2	1	1	2	4	1	1	1	0	0	1	1	2	0	1	1	0		31	Shell		WP_010000707.1	WP_010001035.1	WP_014974293.1	WP_048702236.1
1177	1	1	1	1	1	1	1	0	0	1	0	1	1	1	1	0	1	1	1	1	1	0	1	1	1	0	0	1	1	1	1	1	1	1	1	1	0	1	1	0	0		31	Shell		WP_014974401.1	WP_004899750.1	WP_004899750.1	WP_004899750.1
1178	1	1	1	1	1	0	1	1	0	1	0	1	1	1	1	1	1	1	0	1	1	1	1	0	1	1	0	1	1	1	1	1	0	1	1	1	1	0	1	0	0		31	Shell		WP_010000246.1	WP_048701842.1	WP_004907226.1	WP_004899938.1
1179	1	0	1	1	1	1	1	0	1	1	0	0	1	0	2	1	2	1	1	1	1	1	1	0	1	1	1	1	1	1	1	0	1	1	1	1	0	1	1	0	0		31	Shell		WP_014974801.1	WP_004900229.1	WP_004909049.1	WP_004900229.1
1180	1	0	1	1	1	1	1	0	1	1	0	0	1	0	1	1	1	1	1	1	1	2	1	1	1	0	1	1	1	1	1	0	1	1	1	1	0	1	1	0	0		31	Shell		WP_014974798.1	WP_012305055.1	WP_004900220.1	WP_004904293.1
1181	1	1	1	1	0	1	1	0	1	0	1	1	1	1	0	1	0	1	1	1	0	1	1	1	1	0	1	1	0	1	0	1	1	1	1	1	0	1	1	1	1		31	Shell		WP_014974841.1	WP_010006698.1	C120C_0872	C122C_0854
1182	1	0	0	1	0	1	1	1	1	0	1	1	1	0	0	1	0	1	1	1	0	1	1	1	1	1	1	1	0	1	0	1	1	1	1	1	1	1	1	1	1		31	Shell		WP_009999832.1	WP_002816013.1	WP_009999832.1	WP_002816013.1
1183	0	1	0	1	1	1	0	1	1	1	1	1	1	1	1	1	1	0	0	0	1	1	1	1	0	1	0	0	1	1	1	1	1	1	0	1	1	1	0	1	1		30	Shell		WP_010001245.1	WP_014974033.1	WP_048701500.1	WP_012305358.1
1184	0	1	0	1	1	1	0	1	1	1	1	1	1	1	1	1	1	0	0	0	1	1	1	1	0	1	0	0	1	1	1	1	1	1	0	1	1	1	0	1	1		30	Shell		WP_010001247.1	WP_014974034.1	WP_048701502.1	WP_012305357.1
1185	1	1	0	1	1	1	0	1	1	1	0	1	1	1	1	1	1	1	1	0	1	2	1	1	0	1	1	0	1	1	1	1	1	0	0	1	1	1	0	0	0		30	Shell		WP_010001256.1	WP_014974043.1	WP_048701513.1	WP_004904883.1
1186	1	0	1	1	1	1	1	0	0	1	0	0	1	0	1	0	1	1	1	0	1	1	1	0	1	0	1	1	2	1	1	1	1	1	1	1	0	1	1	1	1		30	Shell		WP_014973640.1	WP_004899740.1	WP_004899740.1	WP_004899740.1
1187	1	1	1	1	0	1	1	0	1	0	1	1	1	1	0	0	0	1	1	1	0	2	1	1	1	0	1	1	0	1	0	1	1	1	1	1	0	1	1	1	1		30	Shell		WP_041773247.1	WP_010008236.1	C120C_0989	C122C_1142
1188	1	1	1	1	0	1	1	1	0	0	1	1	1	0	0	1	0	1	1	1	0	2	1	1	1	1	0	1	0	1	0	1	1	1	1	1	1	1	1	1	0		30	Shell		WP_010000844.1	WP_014973805.1	WP_048700923.1	C120C_0991
1189	1	3	0	1	1	1	0	1	1	0	1	0	1	2	1	10	0	1	1	4	0	0	1	1	1	1	1	1	1	2	1	0	1	1	1	0	2	0	1	0	1		30	Shell		WP_010000411.1	WP_010001544.1	WP_013102132.1	WP_048701530.1
1190	1	1	1	0	1	0	1	1	0	1	0	0	1	0	1	1	1	1	1	1	1	1	0	0	1	1	0	1	1	1	1	1	1	2	1	1	1	1	1	0	0		30	Shell		WP_010000756.1	WP_048700295.1	WP_004908553.1	WP_004899641.1
1191	2	0	2	2	3	1	2	0	4	4	0	0	3	0	3	1	4	2	2	3	4	1	1	0	2	1	0	2	3	3	3	4	2	1	2	4	0	0	2	0	0		30	Shell		WP_050995379.1	WP_004906656.1	WP_012305016.1	WP_012305377.1
1192	1	0	1	1	1	0	1	1	0	1	0	0	1	0	1	1	1	1	1	1	1	1	1	1	1	1	0	1	1	1	1	1	0	1	1	1	1	0	1	0	0		30	Shell		WP_010001415.1	WP_048700235.1	WP_004909304.1	WP_004902176.1
1193	1	1	1	1	0	1	1	0	0	0	1	1	1	1	0	1	0	1	1	1	0	1	1	1	1	0	1	1	0	1	0	1	1	1	1	1	0	1	1	1	1		30	Shell		WP_014974931.1	C120C_0471	C122C_1565	LEKG_0316
1194	1	0	1	0	1	1	1	0	0	1	0	1	1	1	1	1	1	1	1	1	1	0	1	0	1	1	0	1	1	1	1	1	1	1	1	1	0	1	1	0	0		30	Shell		WP_014973917.1	WP_004906599.1	WP_036058454.1	WP_004904781.1
1195	1	1	1	1	0	1	1	0	0	0	1	1	1	1	0	1	0	1	1	1	0	1	1	1	1	0	1	1	0	1	0	1	1	1	1	1	0	1	1	1	1		30	Shell		WP_014974394.1	C120C_1292	C122C_0524	LEKG_0589
1196	1	1	1	1	0	1	1	0	1	0	1	1	1	1	0	1	0	1	1	1	0	1	1	1	1	0	0	1	0	1	0	1	1	1	1	1	0	1	1	1	1		30	Shell		WP_014973979.1	WP_010008303.1	C120C_1320	C122C_0496
1197	1	1	1	1	0	1	1	0	1	0	1	1	1	1	0	1	0	1	1	1	0	2	1	1	1	0	0	1	0	1	0	1	1	1	1	1	0	1	1	1	1		30	Shell		WP_014973982.1	WP_010008306.1	C120C_1323	C122C_0493
1198	1	1	1	1	0	1	1	0	0	0	1	1	1	1	0	1	0	1	1	1	0	2	1	1	1	0	1	1	0	1	0	1	1	1	1	1	0	1	1	1	1		30	Shell		WP_041773141.1	C120C_1325	C122C_0491	LEKG_0622
1199	0	0	1	1	1	0	0	1	0	1	0	0	1	0	1	1	1	1	0	1	1	2	1	1	0	2	1	1	1	1	1	1	1	1	1	1	1	1	1	1	0		30	Shell		WP_010000432.1	WP_048701554.1	WP_004903312.1	WP_004903312.1
1200	1	0	1	1	1	0	1	0	0	1	0	1	1	1	1	1	1	1	1	1	1	2	1	1	1	0	1	1	1	1	1	2	0	1	1	1	0	0	1	0	0		30	Shell		WP_012305328.1	WP_004903306.1	WP_004905924.1	WP_004907899.1
1201	1	0	1	1	1	1	1	1	0	1	0	0	1	0	1	0	1	1	1	1	0	2	1	1	1	0	1	1	1	1	0	1	1	1	1	1	1	1	1	0	0		30	Shell		WP_010001713.1	WP_050995376.1	WP_002827661.1	WP_002827661.1
1202	1	0	1	1	0	1	1	1	1	0	0	1	1	1	0	1	0	1	1	1	0	1	1	1	1	1	1	1	0	1	0	1	1	1	1	1	1	1	1	0	0		30	Shell		WP_010001827.1	WP_014974408.1	WP_048701686.1	WP_010007574.1
1203	1	0	1	1	1	1	1	0	0	1	0	0	1	0	1	1	1	1	1	1	1	1	1	0	1	1	0	1	1	1	1	1	1	1	1	1	0	1	1	0	0		30	Shell		WP_014974686.1	WP_004909096.1	WP_004903207.1	WP_004905755.1
1204	1	1	1	1	0	1	1	0	0	0	1	1	1	1	0	1	0	1	1	1	0	2	1	1	1	0	1	1	0	1	0	1	1	1	1	1	0	1	1	1	1		30	Shell		WP_014974887.1	C120C_0829	C122C_0763	LEKG_1679
1205	1	1	1	0	1	1	1	1	1	1	0	1	0	1	1	0	1	1	1	1	1	1	0	0	1	1	1	1	1	0	1	1	1	0	1	0	1	1	1	0	0		30	Shell		WP_010001524.1	WP_014973664.1	WP_048700442.1	WP_004902045.1
1206	1	1	1	0	1	1	1	1	1	1	0	1	0	1	1	0	1	1	1	1	1	1	0	0	1	1	1	1	1	0	1	1	1	0	1	0	1	1	1	0	0		30	Shell		WP_010001520.1	WP_014973662.1	WP_029510006.1	WP_004908822.1
1207	1	0	1	1	3	1	1	0	1	3	0	0	1	0	3	0	2	1	3	1	3	0	1	0	1	1	0	1	2	1	3	1	1	1	1	1	1	1	1	0	0		30	Shell		WP_009999943.1	WP_014973590.1	WP_004905090.1	WP_004905432.1
1208	0	1	0	1	0	1	0	1	0	1	1	1	1	1	1	1	1	0	1	0	1	2	1	1	0	1	0	0	1	1	1	1	1	1	1	1	1	1	0	1	1		30	Shell		WP_010000850.1	WP_014973801.1	WP_048700930.1	WP_004906809.1
1209	0	1	0	1	1	1	0	1	0	1	1	1	1	1	1	1	1	0	0	0	1	1	1	1	0	1	0	0	1	1	1	1	1	1	0	1	1	1	0	1	1		29	Shell		WP_010001941.1	WP_041773159.1	WP_048699998.1	WP_004908092.1
1210	2	0	2	1	1	0	2	0	0	1	0	0	1	0	1	1	1	2	2	2	1	1	1	0	2	0	1	2	1	1	1	1	1	1	2	1	0	1	2	0	0		29	Shell		WP_004909101.1	WP_004903220.1	WP_004905764.1	WP_004909101.1
1211	1	0	1	1	1	0	1	0	1	1	0	0	1	0	1	1	1	1	1	1	1	1	1	1	1	0	0	1	1	1	1	1	1	0	1	1	0	1	1	0	0		29	Shell		WP_004908358.1	WP_004902296.1	WP_004905118.1	WP_004908358.1
1212	1	1	1	1	0	1	1	0	1	0	0	1	1	1	0	1	0	1	1	1	0	1	1	1	1	0	0	1	0	1	0	1	1	1	1	1	0	1	1	1	1		29	Shell		WP_014973985.1	WP_010008310.1	C120C_1326	C122C_0490
1213	1	0	1	1	1	0	1	0	0	1	1	0	1	0	1	1	1	1	1	1	1	0	1	1	1	0	0	1	0	1	1	1	0	1	1	1	0	1	1	1	1		29	Shell		WP_012305325.1	WP_004903296.1	WP_004907888.1	WP_040177185.1
1214	1	0	1	1	0	0	1	1	0	0	0	0	1	0	1	2	1	1	1	1	1	1	1	1	1	1	1	1	1	1	1	2	0	1	1	1	1	0	1	0	0		29	Shell		WP_010000324.1	WP_048701527.1	WP_012305294.1	WP_004904688.1
1215	1	1	1	1	0	0	1	0	0	0	0	1	1	1	0	1	0	1	1	1	0	1	1	1	1	0	1	1	1	1	0	1	1	1	1	1	0	1	1	1	1		29	Shell		WP_004906467.1	C120C_0005	C122C_1177	LEKG_0985
1216	1	0	1	1	1	1	1	0	0	1	0	0	1	0	1	0	1	1	1	1	1	0	1	1	1	0	1	1	1	1	1	1	1	1	1	1	0	1	1	0	0		29	Shell		WP_014974403.1	WP_004906974.1	WP_004899755.1	WP_036069274.1
1217	1	1	1	1	2	0	1	1	0	1	0	1	1	1	2	0	3	1	0	1	0	1	0	0	1	1	1	1	2	2	1	1	0	1	1	1	1	0	1	0	0		29	Shell		WP_010000245.1	WP_048701840.1	WP_004904086.1	WP_004906334.1
1218	1	1	1	0	1	1	1	1	0	1	1	1	0	1	1	0	1	1	1	1	1	1	0	0	1	1	0	1	1	0	1	0	1	0	1	0	1	1	1	0	1		29	Shell		WP_010000292.1	WP_014974511.1	WP_048701208.1	WP_004908176.1
1219	1	1	1	0	1	1	1	1	1	1	0	1	0	1	1	0	1	1	1	1	1	1	0	0	1	1	0	1	1	0	1	1	1	0	1	0	1	1	1	0	0		29	Shell		WP_010001526.1	WP_014973665.1	WP_048700440.1	WP_004908816.1
1220	1	1	1	0	1	1	1	1	1	1	0	1	0	1	1	0	1	1	1	1	1	1	0	0	1	1	0	1	1	0	1	1	1	0	1	0	1	1	1	0	0		29	Shell		WP_010001521.1	WP_014973663.1	WP_048700444.1	WP_004908818.1
1221	1	1	1	0	1	1	1	1	1	1	0	1	0	1	1	0	1	1	1	1	1	1	0	0	1	1	0	1	1	0	1	1	1	0	1	0	1	1	1	0	0		29	Shell		WP_010001519.1	WP_014973661.1	WP_048700447.1	WP_004902050.1
1222	1	1	1	1	1	0	1	0	1	0	1	1	1	1	0	1	0	1	1	1	0	1	1	1	1	0	1	1	0	1	0	1	0	1	1	1	0	0	1	1	1		29	Shell		WP_004902897.1	WP_010007383.1	C120C_0900	C122C_1313
1223	1	0	1	1	1	1	1	0	1	1	0	0	0	0	1	0	1	1	1	1	1	0	1	1	1	0	1	1	1	1	1	1	1	1	1	1	0	1	1	0	0		29	Shell		WP_014974690.1	WP_004909100.1	WP_004903216.1	WP_004903216.1
1224	1	1	1	0	1	1	1	1	1	1	0	1	0	1	1	0	1	1	1	1	1	0	0	0	1	1	1	1	1	0	1	1	1	0	1	0	1	1	1	0	0		29	Shell		WP_010000345.1	WP_014974361.1	WP_048701605.1	WP_012305234.1
1225	1	1	1	1	1	1	1	0	0	1	0	1	1	1	1	0	1	1	1	1	1	2	0	0	1	0	0	1	1	1	1	1	1	0	1	1	0	1	1	0	0		29	Shell		WP_014974393.1	WP_004909575.1	WP_004903660.1	WP_004906315.1
1226	0	1	1	1	1	1	0	1	0	2	2	1	1	2	2	1	1	1	1	1	0	1	1	1	1	0	0	0	3	1	0	0	3	2	0	0	1	0	1	1	3		29	Shell		WP_010001724.1	WP_006844813.1	WP_048701171.1	WP_004909691.1
1227	0	0	0	2	1	4	0	1	0	1	1	2	2	1	2	0	1	2	0	2	0	2	1	1	3	2	1	0	2	1	0	2	3	1	0	0	1	1	1	2	2		29	Shell		WP_003130773.1	WP_010277799.1	WP_014975081.1	WP_014975090.1
1228	0	1	0	1	1	1	0	1	1	1	0	1	1	1	1	1	1	0	0	0	1	1	1	1	0	1	0	0	1	1	1	1	1	1	0	1	1	1	0	1	1		29	Shell		WP_010000788.1	WP_014973774.1	WP_048700947.1	WP_004906836.1
1229	0	1	0	1	1	1	0	1	0	1	1	1	1	1	1	1	1	0	0	0	1	2	1	1	0	1	0	0	1	1	1	1	1	1	0	1	1	1	0	1	1		29	Shell		WP_010001189.1	WP_050995377.1	WP_048701404.1	WP_004905150.1
1230	0	1	0	1	1	1	0	1	0	1	1	1	1	1	1	1	1	0	0	0	1	1	1	1	0	1	0	0	1	1	1	0	1	1	0	1	1	1	0	1	1		28	Shell		WP_010001945.1	WP_014974575.1	WP_029509142.1	WP_004900420.1
1231	1	1	1	1	0	0	1	0	0	1	0	1	1	1	1	0	1	1	1	0	1	1	1	1	1	1	1	1	1	1	1	0	0	0	1	1	1	0	1	0	0		28	Shell		WP_009999985.1	WP_012304994.1	WP_004905115.1	WP_004908355.1
1232	1	1	1	1	0	1	1	0	0	0	1	1	1	1	0	1	0	1	1	1	0	3	1	1	1	0	0	1	0	1	0	1	1	1	1	1	0	1	1	0	1		28	Shell		WP_041773248.1	C120C_0984	C122C_1143	LEKG_0026
1233	1	0	1	2	0	1	1	0	1	0	0	0	2	0	0	2	0	1	1	1	0	1	2	2	1	1	1	1	0	2	0	2	1	2	1	2	0	1	1	1	1		28	Shell		WP_014975056.1	WP_010008472.1	C120C_1008	C122C_1125
1234	1	0	1	1	2	0	1	0	0	2	0	0	0	0	2	0	2	1	1	1	2	0	1	0	1	1	1	1	2	1	2	1	1	1	1	1	1	1	1	0	0		28	Shell		WP_010001405.1	WP_004908559.1	WP_004908758.1	WP_004899644.1
1235	1	0	1	1	0	1	1	0	1	0	1	1	1	0	0	1	0	1	1	1	0	0	1	1	1	0	1	1	0	1	0	1	1	1	1	1	0	1	1	1	1		28	Shell		WP_014974385.1	WP_010007925.1	C120C_1839	C122C_0004
1236	1	0	1	1	0	1	1	0	0	0	1	1	1	0	0	1	0	1	1	1	0	1	1	1	1	0	1	1	0	1	0	1	1	1	1	1	0	1	1	1	1		28	Shell		WP_041773213.1	C120C_1841	C122C_0002	LEKG_0160
1237	1	1	1	0	0	1	1	0	1	1	0	0	1	1	1	0	1	1	1	1	1	1	0	1	1	0	1	1	1	1	1	0	1	0	1	1	0	1	1	0	0		28	Shell		WP_014975005.1	WP_004908149.1	WP_004904190.1	WP_004908149.1
1238	1	1	1	1	0	0	1	1	0	0	0	1	1	1	1	0	1	1	1	1	1	1	1	0	1	1	1	1	1	1	0	1	0	1	1	0	1	0	1	0	0		28	Shell		WP_009999929.1	WP_048699850.1	WP_004906198.1	WP_004906198.1
1239	1	1	1	0	0	1	1	0	1	1	0	1	1	1	1	1	1	1	1	1	0	1	0	0	1	0	0	1	1	1	1	0	1	1	1	1	0	1	1	0	0		28	Shell		WP_014973782.1	WP_004906830.1	WP_004904398.1	WP_004906830.1
1240	1	1	1	0	1	0	1	1	1	1	0	1	0	1	1	0	1	1	1	1	1	1	0	0	1	1	1	1	1	0	1	0	1	0	1	0	1	1	1	0	0		28	Shell		WP_010000969.1	WP_048700331.1	WP_004908487.1	WP_004899583.1
1241	1	1	1	0	1	1	1	1	0	1	0	1	0	1	1	0	1	1	1	1	1	1	0	0	1	1	1	1	1	0	1	0	1	0	1	0	1	1	1	0	0		28	Shell		WP_010000987.1	WP_014974947.1	WP_048700359.1	WP_012305029.1
1242	1	0	1	1	1	0	1	0	0	1	0	0	1	0	1	1	1	1	1	1	1	0	1	0	1	0	0	1	1	1	1	1	1	1	1	1	0	1	1	0	1		28	Shell		WP_004906761.1	WP_004899048.1	WP_004899048.1	WP_004906761.1
1243	1	0	1	1	1	0	1	0	0	1	0	0	1	0	0	1	1	1	1	1	1	0	1	1	1	0	1	1	1	1	1	1	1	1	1	1	0	1	1	0	0		28	Shell		WP_004899041.1	WP_004905583.1	WP_004905583.1	WP_004905583.1
1244	1	1	1	0	1	1	1	1	1	1	0	1	0	1	1	0	1	1	1	1	1	1	0	0	1	1	0	1	1	0	1	0	1	0	1	0	1	1	1	0	0		28	Shell		WP_010000420.1	WP_014974115.1	WP_048700795.1	WP_004902522.1
1245	1	0	1	0	0	0	1	0	0	1	0	1	1	1	1	1	1	1	1	1	1	2	1	1	1	0	0	1	1	1	1	1	1	1	1	1	0	0	1	0	0		28	Shell		WP_004907251.1	WP_004904117.1	WP_004907251.1	WP_040176792.1
1246	1	1	1	1	0	1	1	0	0	0	0	1	1	1	0	1	0	1	1	1	0	2	1	1	1	0	0	1	0	1	0	1	1	1	1	1	0	1	1	1	1		28	Shell		WP_014973983.1	C120C_1324	C122C_0492	LEKG_0621
1247	1	1	1	0	1	0	1	1	0	1	0	1	0	1	1	0	1	1	1	1	1	1	0	0	1	1	1	1	1	0	1	1	1	0	1	0	1	1	1	0	0		28	Shell		WP_010001262.1	WP_048701517.1	WP_012305351.1	WP_004901864.1
1248	0	0	1	1	1	0	0	1	0	1	0	0	1	0	1	1	1	1	0	1	1	1	1	1	0	1	0	1	1	1	1	1	1	1	1	1	1	1	0	1	0		28	Shell		WP_010000430.1	WP_048701551.1	WP_004903313.1	WP_004903313.1
1249	1	1	1	0	1	1	1	1	0	1	0	1	0	1	1	0	1	1	1	1	1	1	0	0	1	1	1	1	1	0	1	0	1	0	1	0	1	1	1	0	0		28	Shell		WP_010000506.1	WP_014974132.1	WP_010000506.1	WP_004901010.1
1250	1	1	1	1	0	0	1	1	0	0	0	1	1	1	0	1	0	1	1	1	0	1	1	0	1	1	1	1	0	1	0	1	1	1	1	1	1	1	1	0	0		28	Shell		WP_050777357.1	WP_048702020.1	C120C_0059	C122C_1231
1251	1	1	1	1	0	0	1	0	0	0	1	1	1	1	0	1	0	1	1	1	0	1	1	1	1	0	0	1	1	1	0	1	0	1	1	1	0	1	1	1	1		28	Shell		WP_004906466.1	C120C_0006	C122C_1178	LEKG_0984
1252	1	1	1	1	1	1	1	0	0	1	0	1	1	1	1	0	1	1	1	1	1	0	1	0	1	0	0	1	1	1	0	1	1	0	1	1	0	1	1	0	0		28	Shell		WP_014974402.1	WP_004899753.1	WP_004899753.1	WP_004899753.1
1253	1	1	1	0	1	1	1	1	0	1	0	1	0	1	1	0	1	1	1	1	1	1	0	0	1	1	1	1	1	0	1	0	1	0	1	0	1	1	1	0	0		28	Shell		WP_010002051.1	WP_014974667.1	WP_010002051.1	WP_004903157.1
1254	1	0	1	0	1	1	1	0	1	1	0	0	1	0	1	1	1	1	1	1	1	0	1	1	1	0	1	1	1	1	1	1	0	1	1	1	0	0	1	0	0		28	Shell		WP_014974695.1	WP_004909109.1	WP_004903228.1	WP_004905767.1
1255	1	1	1	0	1	1	1	1	0	1	0	1	0	1	1	0	1	1	1	1	1	1	0	0	1	1	1	1	1	0	1	0	1	0	1	0	1	1	1	0	0		28	Shell		WP_010001355.1	WP_014974780.1	WP_048700483.1	WP_004905953.1
1256	1	1	1	0	1	1	1	1	0	1	0	1	0	1	1	0	1	1	1	1	1	1	0	0	1	1	1	1	1	0	1	0	1	0	1	0	1	1	1	0	0		28	Shell		WP_010001292.1	WP_014974989.1	WP_019040110.1	WP_004907417.1
1257	1	1	1	0	1	1	1	1	1	1	0	1	0	1	1	0	1	1	1	1	1	1	0	0	1	1	0	1	1	0	1	0	1	0	1	0	1	1	1	0	0		28	Shell		WP_010000072.1	WP_014973872.1	WP_048700179.1	WP_004906660.1
1258	1	0	1	1	1	1	1	0	1	1	0	0	1	0	1	0	1	1	1	1	1	0	1	0	1	0	1	1	1	0	1	1	1	1	1	1	0	1	1	0	0		28	Shell		WP_014973592.1	WP_004905433.1	WP_036058394.1	WP_004905433.1
1259	1	1	1	0	1	1	1	1	0	1	0	1	0	0	1	1	1	1	1	1	1	0	0	0	1	1	1	1	1	0	1	0	1	1	1	0	1	1	1	0	0		28	Shell		WP_010000674.1	WP_014974975.1	WP_048701924.1	WP_004902775.1
1260	1	0	1	1	1	1	1	1	0	1	0	0	1	0	1	1	1	1	1	1	1	0	1	0	1	0	0	1	1	1	1	2	0	1	1	1	1	0	1	0	0		28	Shell		WP_010000022.1	WP_014974338.1	WP_048699949.1	WP_004909567.1
1261	0	1	0	2	1	1	0	1	1	1	1	1	1	1	1	1	1	0	0	0	1	2	2	1	0	1	0	0	1	1	1	1	0	1	0	1	1	0	0	1	1		28	Shell		WP_010000347.1	WP_014974287.1	WP_048701608.1	WP_012305132.1
1262	0	1	0	1	1	1	0	1	0	1	0	1	1	1	1	1	1	0	1	0	1	1	1	1	0	1	0	0	1	1	1	1	1	1	1	1	1	1	0	0	0		28	Shell		WP_010000849.1	WP_014973802.1	WP_048700928.1	WP_004906807.1
1263	0	1	0	1	0	0	0	1	1	1	1	1	1	1	1	1	1	0	0	0	1	1	1	1	0	1	0	0	1	1	1	1	1	1	0	1	1	1	0	1	1		28	Shell		WP_010000921.1	WP_048702029.1	WP_004909374.1	WP_004906111.1
1264	1	1	0	1	1	1	0	1	1	1	0	1	1	1	1	1	1	1	1	0	1	1	0	1	0	1	0	0	1	1	1	0	1	0	0	1	1	1	0	0	0		27	Shell		WP_010001259.1	WP_014974044.1	WP_048701515.1	WP_012305353.1
1265	0	1	0	1	1	0	0	1	1	1	1	1	1	1	1	1	1	0	0	0	1	2	1	1	0	1	0	0	1	1	1	1	0	1	0	1	1	0	0	1	1		27	Shell		WP_009999899.1	WP_048700417.1	WP_004903761.1	WP_004903761.1
1266	0	1	0	1	1	1	0	1	1	1	1	1	1	1	1	1	1	0	0	0	1	1	1	1	0	0	0	0	0	1	1	1	1	1	0	1	0	1	0	1	1		27	Shell		WP_014973807.1	WP_048700920.1	WP_012305418.1	WP_004899108.1
1267	0	1	0	1	1	1	0	0	1	1	1	1	1	1	1	1	1	0	0	0	1	1	1	1	0	0	0	0	1	1	1	1	1	1	0	1	0	1	0	1	1		27	Shell		WP_014973844.1	WP_004905436.1	WP_004901538.1	WP_004905436.1
1268	0	1	1	1	1	1	0	0	1	1	0	1	1	1	1	1	1	0	1	0	1	0	1	1	0	0	0	1	1	1	1	0	0	1	1	1	0	0	1	1	1		27	Shell		WP_014973862.1	WP_004906679.1	WP_004901447.1	WP_004901447.1
1269	1	0	1	0	1	0	1	0	1	1	0	0	1	0	1	1	1	1	1	1	1	1	0	0	1	0	1	1	1	1	1	1	1	0	1	1	0	1	1	0	0		27	Shell		WP_004901613.1	WP_004901613.1	WP_004906374.1	WP_004901613.1
1270	1	1	1	1	0	0	1	0	0	0	1	1	1	1	0	0	0	1	1	1	0	1	1	0	1	0	1	1	0	1	0	1	1	1	1	1	0	1	1	1	1		27	Shell		C120C_0981	C122C_1146	LEKG_0023	KSL4_1849
1271	2	1	2	0	1	0	2	1	0	1	0	1	0	1	1	0	1	2	2	1	1	2	0	0	2	1	1	2	1	0	1	1	1	0	2	0	0	1	2	0	0		27	Shell		WP_048701965.1	WP_004907595.1	WP_004900800.1	WP_004904642.1
1272	2	1	2	0	1	0	2	1	0	1	0	1	0	1	1	0	1	2	2	1	1	2	0	0	2	1	2	2	1	0	1	1	1	0	2	0	0	1	2	0	0		27	Shell		WP_048701967.1	WP_012305269.1	WP_004900797.1	WP_004900797.1
1273	1	1	1	0	0	1	1	0	1	1	0	0	1	1	1	0	1	1	1	1	1	1	0	1	1	0	0	1	1	1	1	0	1	0	1	1	0	1	1	0	0		27	Shell		WP_014975007.1	WP_004908145.1	WP_004904194.1	WP_004908145.1
1274	1	1	1	0	1	0	1	0	0	1	1	1	0	1	1	1	1	1	1	1	1	0	0	1	1	0	1	1	1	0	1	1	1	0	1	0	0	0	0	1	1		27	Shell		WP_004899675.1	WP_004899675.1	WP_004899675.1	WP_004899675.1
1275	1	1	1	0	1	0	1	0	0	1	1	1	0	1	1	1	1	1	1	1	1	0	0	1	1	0	1	1	1	0	1	1	1	0	1	0	0	0	0	1	1		27	Shell		WP_004908609.1	WP_004899669.1	WP_004899669.1	WP_004908609.1
1276	1	1	1	0	1	0	1	0	0	1	1	1	0	1	1	1	1	1	1	1	1	0	0	1	1	0	1	1	1	0	1	1	1	0	1	0	0	0	0	1	1		27	Shell		WP_004908604.1	WP_004899667.1	WP_004904599.1	WP_004908604.1
1277	1	1	1	0	1	0	1	0	0	1	1	1	0	1	1	1	1	1	1	1	1	0	0	1	1	0	1	1	1	0	1	1	1	0	1	0	0	0	0	1	1		27	Shell		WP_004908601.1	WP_004899664.1	WP_004904597.1	WP_004908601.1
1278	1	0	1	1	0	1	1	1	0	0	0	1	1	1	0	1	0	1	1	1	0	1	1	1	1	1	1	1	0	1	0	1	0	1	1	1	1	0	1	0	0		27	Shell		WP_010000773.1	WP_014973620.1	WP_048700276.1	C120C_1949
1279	1	0	1	0	1	0	1	1	0	1	0	0	1	0	1	0	1	1	1	1	1	1	0	0	1	1	0	1	1	1	1	1	1	0	1	1	1	1	1	0	0		27	Shell		WP_010001031.1	WP_048701149.1	WP_012305324.1	WP_004903294.1
1280	1	0	1	0	1	0	1	1	0	1	0	0	1	0	1	0	1	1	1	1	1	1	0	0	1	1	1	1	1	1	1	1	1	0	1	1	0	1	1	0	0		27	Shell		WP_048701147.1	WP_004907886.1	WP_004903291.1	WP_004905911.1
1281	1	1	1	1	0	0	1	0	1	0	1	1	1	1	0	1	0	1	0	1	0	1	1	1	1	0	1	1	0	1	0	0	1	1	0	1	0	1	1	1	1		27	Shell		WP_010007918.1	C120C_0502	C122C_1596	LEKG_0286
1282	1	1	1	0	1	1	1	1	1	1	0	1	0	1	1	0	1	0	1	1	1	1	0	0	1	1	1	0	1	0	1	0	1	0	1	0	1	1	1	0	0		27	Shell		WP_010001015.1	WP_014974914.1	WP_010001015.1	WP_004899507.1
1283	1	1	1	0	1	1	1	1	0	1	0	1	0	1	1	0	1	1	1	1	1	1	0	0	1	1	0	1	1	0	1	0	1	0	1	0	1	1	1	0	0		27	Shell		WP_010001021.1	WP_014974908.1	WP_048700403.1	WP_004899498.1
1284	1	1	1	0	1	1	1	1	0	1	0	1	0	1	1	0	1	1	1	1	1	0	0	0	1	1	1	1	1	0	1	0	1	0	1	0	1	1	1	0	0		27	Shell		WP_010000068.1	WP_014973857.1	WP_048700858.1	WP_004906690.1
1285	2	0	2	0	2	2	2	0	1	2	0	0	2	0	1	0	1	2	2	2	2	1	0	0	1	0	1	2	2	2	0	1	2	1	2	1	0	1	2	0	0		27	Shell		WP_014975051.1	WP_041773150.1	WP_004901681.1	WP_004901681.1
1286	0	0	1	1	1	0	0	1	0	1	0	0	1	0	2	1	2	1	0	1	2	2	0	1	0	1	0	1	1	1	2	1	1	1	1	1	1	2	0	1	0		27	Shell		WP_029508908.1	WP_048701549.1	WP_004908661.1	WP_012305329.1
1287	1	1	1	0	1	1	1	1	0	1	0	1	0	1	1	0	1	1	1	1	1	1	0	0	1	1	0	1	1	0	1	0	1	0	1	0	1	1	1	0	0		27	Shell		WP_010000536.1	WP_014974098.1	WP_048701334.1	WP_012305312.1
1288	1	1	1	0	1	1	1	1	0	1	0	1	0	1	1	0	1	1	1	1	1	1	0	0	1	1	0	1	1	0	1	0	1	0	1	0	1	1	1	0	0		27	Shell		WP_029508911.1	WP_041773146.1	WP_048701348.1	WP_004901075.1
1289	1	0	1	1	0	1	1	1	1	0	1	0	1	0	0	1	0	0	1	1	0	0	1	0	1	1	0	1	0	1	0	1	1	1	1	1	1	1	1	1	1		27	Shell		WP_010000939.1	WP_014974249.1	WP_048702053.1	WP_010006682.1
1290	1	2	0	2	1	1	1	1	0	2	0	1	0	1	2	0	0	1	0	1	1	0	4	2	1	2	2	1	3	1	0	1	0	0	1	0	2	0	1	1	0		27	Shell		WP_004912974.1	WP_010001878.1	WP_014974296.1	WP_014974296.1
1291	1	1	1	0	1	0	1	1	0	1	0	1	0	1	1	0	1	1	1	1	1	1	0	0	1	1	1	1	1	0	1	0	1	0	1	0	1	1	1	0	0		27	Shell		WP_009999972.1	WP_048699895.1	WP_004902344.1	WP_004902344.1
1292	1	0	1	1	0	1	1	1	0	0	0	0	1	0	0	1	0	1	1	1	0	1	1	1	1	1	1	1	0	1	0	1	1	1	1	1	1	1	1	0	0		27	Shell		WP_010000228.1	WP_014974458.1	WP_048701813.1	C120C_0628
1293	1	1	1	1	0	1	1	0	1	0	0	1	1	0	0	1	0	1	1	1	0	0	1	1	1	0	0	1	0	1	0	1	1	1	1	1	0	1	1	1	1		27	Shell		WP_014974570.1	WP_010007915.1	C120C_1592	C122C_1878
1294	1	1	1	1	0	1	1	0	1	0	0	1	1	1	0	1	0	1	1	1	0	1	1	1	1	0	0	1	0	1	0	1	1	1	1	1	0	1	1	0	0		27	Shell		WP_014974615.1	WP_010007911.1	C120C_1807	C122C_1922
1295	1	1	1	1	0	1	1	0	0	0	0	1	1	1	0	1	0	1	1	1	0	1	1	1	1	0	1	1	0	1	0	1	1	1	1	1	0	1	1	0	0		27	Shell		WP_014974683.1	C120C_1747	C122C_1982	LEKG_1451
1296	1	1	1	0	1	0	1	1	0	1	0	1	0	1	1	0	1	1	1	1	1	1	0	0	1	1	1	1	1	0	1	0	1	0	1	0	1	1	1	0	0		27	Shell		WP_009999760.1	WP_048700616.1	WP_004901299.1	WP_004901299.1
1297	1	1	1	0	1	0	1	1	0	1	0	1	0	1	1	0	1	0	1	0	1	1	0	0	1	1	1	1	1	1	1	1	1	0	1	0	1	1	0	0	0		26	Shell		WP_010001561.1	WP_048701665.1	WP_004906949.1	WP_004901690.1
1298	0	2	0	2	2	1	0	1	0	1	1	1	3	1	1	4	1	1	0	0	0	2	1	2	0	1	0	0	2	3	1	0	3	4	0	0	2	0	1	0	2		26	Shell		WP_010001838.1	WP_010002132.1	WP_013102142.1	WP_048700317.1
1299	1	1	1	1	0	0	1	0	0	0	0	0	1	1	0	0	0	1	1	1	0	2	1	1	1	0	1	1	0	1	0	1	1	1	1	1	0	1	1	1	1		26	Shell		C120C_1041	C122C_0075	LEKG_0083	KSL4_1910
1300	1	0	1	1	1	0	1	0	1	1	0	0	0	0	1	0	1	1	1	1	1	0	1	0	1	0	0	1	1	1	1	1	1	1	1	1	0	1	1	0	0		26	Shell		WP_004908562.1	WP_004899646.1	WP_004904568.1	WP_004908562.1
1301	1	0	1	1	1	0	1	1	1	1	0	0	1	0	0	0	1	1	1	1	1	0	0	0	1	1	1	1	0	1	0	1	1	1	1	1	0	1	1	0	0		26	Shell		WP_048700304.1	WP_004900630.1	WP_004908756.1	WP_040176963.1
1302	1	1	1	0	1	0	1	0	0	1	1	1	0	1	1	1	1	1	1	1	1	0	0	1	1	0	0	1	1	0	1	1	1	0	1	0	0	0	0	1	1		26	Shell		WP_004908616.1	WP_004899674.1	WP_004904602.1	WP_004908616.1
1303	1	0	1	2	1	1	1	0	1	1	0	0	1	0	1	0	1	1	1	1	1	1	2	0	1	0	0	1	1	0	1	0	1	0	1	1	0	1	1	0	0		26	Shell		WP_041773175.1	WP_004899628.1	WP_004899628.1	WP_004904536.1
1304	1	0	1	0	2	1	1	1	1	2	0	0	0	0	2	0	2	1	1	1	2	1	0	0	1	1	1	1	1	0	1	0	2	0	1	0	1	2	1	0	0		26	Shell		WP_010000448.1	WP_050995384.1	WP_048699802.1	WP_004906969.1
1305	1	1	0	4	2	0	0	1	0	0	0	1	0	0	0	2	1	0	1	3	0	2	2	1	0	1	0	0	1	1	1	1	4	3	0	2	2	2	1	1	2		26	Shell		WP_010000671.1	WP_010001633.1	WP_048701079.1	WP_004903743.1
1306	1	0	1	1	0	0	1	0	0	0	1	0	1	0	0	1	0	1	1	1	0	1	1	1	1	0	1	1	0	1	0	1	1	1	1	1	0	1	1	1	1		26	Shell		C120C_1278	C122C_1096	LEKG_0570	KSL4_1222
1307	1	0	1	1	1	1	1	0	0	1	0	0	1	0	0	1	1	1	0	1	1	1	1	0	1	0	1	1	0	1	0	0	1	1	1	1	1	1	1	0	0		26	Shell		WP_003130771.1	WP_014974365.1	WP_004902859.1	WP_004909599.1
1308	1	0	1	0	1	0	1	1	0	1	0	1	0	1	1	0	1	1	1	1	1	1	0	0	1	1	1	1	1	0	1	0	1	0	1	0	1	1	1	0	0		26	Shell		WP_010000567.1	WP_048702003.1	WP_004904614.1	WP_004900733.1
1309	1	1	1	1	1	0	1	2	0	1	0	1	0	0	2	0	1	1	1	1	1	0	1	0	1	1	0	1	0	0	1	1	1	0	1	0	2	1	1	0	0		26	Shell		WP_010000680.1	WP_010001289.1	WP_010003202.1	WP_048701916.1
1310	1	0	1	0	1	1	1	0	0	1	0	0	1	0	1	1	1	1	1	1	1	0	0	1	1	0	1	1	1	0	1	1	1	0	1	1	0	1	1	0	0		26	Shell		WP_050995378.1	WP_004909278.1	WP_004902138.1	WP_004905052.1
1311	0	1	0	1	1	1	0	0	0	1	1	1	1	1	1	1	1	0	0	0	1	2	1	1	0	1	0	0	1	1	1	0	1	1	0	1	0	1	0	1	1		26	Shell		WP_014974576.1	WP_004908088.1	WP_004900423.1	WP_004904243.1
1312	0	1	0	1	1	1	0	1	0	1	1	1	1	1	1	0	1	0	0	0	1	2	1	1	0	1	0	0	1	1	1	1	0	1	0	1	1	0	0	1	1		26	Shell		WP_010000251.1	WP_014974474.1	WP_048701846.1	WP_004904099.1
1313	0	0	0	1	1	1	0	1	1	1	1	0	1	0	1	1	1	0	0	0	1	0	1	1	0	1	0	0	1	1	1	1	1	1	0	1	1	1	0	1	1		26	Shell		WP_010000958.1	WP_014973631.1	WP_048700262.1	WP_004899597.1
1314	1	1	1	1	0	1	1	1	0	0	0	1	1	0	0	2	0	1	1	0	0	0	1	0	1	1	1	1	0	1	0	0	1	2	1	1	1	1	1	0	0		25	Shell		WP_010001833.1	WP_014974328.1	WP_048701679.1	C120C_0544
1315	0	1	0	1	1	1	0	1	0	1	0	1	1	1	1	1	1	0	0	0	1	1	1	1	0	1	0	0	1	1	1	0	1	1	0	1	1	1	0	0	0		25	Shell		WP_010001943.1	WP_014974574.1	WP_048700001.1	WP_004908090.1
1316	1	1	1	0	1	0	1	2	0	1	0	1	0	1	1	0	1	1	0	0	1	1	0	0	1	2	1	1	1	0	1	1	1	0	0	0	1	1	1	0	0		25	Shell		WP_010001954.1	WP_029509400.1	WP_048700010.1	WP_004900450.1
1317	0	1	0	1	1	1	0	0	1	1	0	1	1	1	1	1	1	0	0	0	1	1	1	0	0	0	0	0	1	1	1	1	1	1	0	1	0	1	0	1	1		25	Shell		WP_014973843.1	WP_004906727.1	WP_004901542.1	WP_004901542.1
1318	1	1	1	0	1	1	1	0	0	1	0	1	0	1	1	0	1	1	1	1	1	1	0	0	1	0	1	1	1	0	1	0	1	0	1	0	0	1	1	0	0		25	Shell		WP_014973554.1	WP_004902304.1	WP_004902304.1	WP_004905116.1
1319	1	0	1	1	0	1	1	0	1	0	0	0	1	0	0	1	0	1	1	1	0	0	1	1	1	0	0	1	0	1	0	1	1	1	1	1	0	1	1	1	1		25	Shell		WP_014973551.1	WP_010008298.1	C120C_0808	C122C_0045
1320	1	1	1	0	0	0	1	1	0	0	0	1	1	1	1	0	1	1	1	1	1	1	0	0	1	1	1	1	1	1	0	0	0	0	1	1	1	0	1	0	0		25	Shell		WP_009999933.1	WP_048699854.1	WP_004908271.1	WP_004906191.1
1321	1	1	1	0	1	0	1	0	0	1	0	1	0	1	1	1	1	1	1	1	1	0	0	1	1	0	0	1	1	0	1	1	1	0	1	0	0	0	0	1	1		25	Shell		WP_004908613.1	WP_004899671.1	WP_004904600.1	WP_004908613.1
1322	1	1	1	0	1	0	1	0	0	1	1	1	0	1	1	1	1	1	0	1	1	0	0	1	1	0	0	1	1	0	1	1	1	0	1	0	0	0	0	1	1		25	Shell		WP_004899665.1	WP_004899665.1	WP_004904598.1	WP_004899665.1
1323	1	1	1	0	1	0	1	0	0	1	0	1	0	1	1	1	1	1	1	1	1	0	0	1	1	0	0	1	1	0	1	1	1	0	1	0	0	0	0	1	1		25	Shell		WP_004908598.1	WP_004899662.1	WP_004904596.1	WP_004908598.1
1324	1	0	1	0	1	0	1	1	0	1	0	0	1	0	1	0	1	1	1	1	0	1	0	0	1	1	1	1	1	1	1	1	0	0	1	1	1	0	1	0	0		25	Shell		WP_010001030.1	WP_048701145.1	WP_012305323.1	WP_012305323.1
1325	1	0	1	0	1	0	1	1	0	1	0	0	1	0	1	0	1	1	1	1	1	0	0	0	1	1	0	1	1	1	1	1	1	0	1	1	0	1	1	0	0		25	Shell		WP_048701143.1	WP_004907884.1	WP_004903288.1	WP_004905909.1
1326	1	1	1	0	1	1	1	1	0	0	0	1	0	1	0	1	0	1	1	1	0	1	0	0	1	1	1	1	0	0	0	1	1	0	1	1	1	1	1	0	0		25	Shell		WP_010001002.1	WP_014974926.1	WP_048700375.1	WP_004899525.1
1327	1	1	1	0	1	1	1	0	0	1	0	1	0	1	1	0	1	1	1	1	1	1	0	0	1	0	1	1	1	0	1	0	1	0	1	0	0	1	1	0	0		25	Shell		WP_014974387.1	WP_004906683.1	WP_004901454.1	WP_004905370.1
1328	1	0	1	1	1	0	1	0	0	1	0	0	1	0	1	0	1	1	1	1	1	0	1	0	1	0	0	1	1	0	1	1	1	1	1	1	0	1	1	0	0		25	Shell		WP_004906774.1	WP_004899082.1	WP_004899082.1	WP_004906774.1
1329	1	0	1	0	1	0	1	1	0	1	0	1	0	1	1	0	1	1	1	1	1	1	0	0	1	1	0	1	1	0	1	0	1	0	1	0	1	1	1	0	0		25	Shell		WP_010000424.1	WP_048700794.1	WP_004909146.1	WP_004902513.1
1330	1	1	1	0	0	1	1	0	0	0	0	1	1	1	0	1	0	1	1	1	0	2	1	0	1	0	1	1	0	1	0	1	1	1	1	1	0	1	1	0	0		25	Shell		WP_014973973.1	C120C_1313	C122C_0503	LEKG_0610
1331	1	0	0	1	1	1	1	0	0	1	0	0	1	0	1	0	1	1	0	1	1	1	1	0	1	0	1	1	1	1	1	1	0	1	0	1	0	1	1	0	0		25	Shell		WP_041773152.1	WP_004901626.1	WP_004901626.1	WP_004905670.1
1332	1	0	1	1	0	1	1	0	0	0	0	1	1	1	0	1	0	1	1	1	0	1	1	1	1	0	1	1	0	0	0	1	0	1	1	1	0	0	1	1	1		25	Shell		WP_014974641.1	C120C_0566	C122C_0635	LEKG_1103
1333	1	0	1	0	1	1	1	0	1	1	0	0	1	0	1	1	1	1	2	1	1	0	0	0	1	0	0	1	1	0	1	1	1	0	2	1	0	1	1	0	0		25	Shell		WP_014974978.1	WP_004909281.1	WP_004902139.1	WP_004905053.1
1334	0	2	0	1	2	2	0	0	0	1	1	2	2	3	2	2	1	0	1	0	0	2	1	1	0	0	0	0	2	2	0	1	1	1	0	1	0	0	1	1	2		25	Shell		WP_014975114.1	WP_015007090.1	WP_004903361.1	WP_012304808.1
1335	0	1	0	1	1	1	0	1	1	1	0	1	0	1	1	0	1	0	0	0	1	1	0	1	1	2	1	0	2	1	1	0	2	1	0	0	2	1	0	1	0		25	Shell		WP_010001062.1	WP_010002065.1	WP_004906279.1	WP_048700128.1
1336	0	1	0	1	1	1	0	1	0	1	0	1	1	1	1	0	1	0	0	0	1	1	1	1	0	1	0	0	1	1	1	0	1	1	0	1	1	1	0	0	0		24	Shell		WP_010001942.1	WP_014974573.1	WP_048699999.1	WP_004904241.1
1337	0	2	0	1	1	1	0	0	1	1	0	2	1	2	1	1	1	0	0	0	1	2	0	1	0	1	0	0	1	1	1	0	2	1	0	1	1	2	0	0	0		24	Shell		WP_010001949.1	WP_014974508.1	WP_004908084.1	WP_004900434.1
1338	1	1	1	1	0	0	1	1	0	0	0	1	1	1	0	1	0	1	1	0	0	1	1	1	1	0	0	1	0	1	0	1	0	1	1	1	1	0	1	0	0		24	Shell		WP_050777355.1	WP_048701597.1	C120C_0553	C122C_0647
1339	1	0	1	1	0	1	1	0	0	0	1	0	1	0	0	1	0	1	1	0	0	1	1	1	1	0	1	1	0	1	0	1	0	1	1	1	0	0	1	1	1		24	Shell		WP_014973863.1	C120C_0333	C122C_1426	KSL4_0299
1340	1	0	1	1	0	1	1	0	0	0	1	0	1	0	0	1	0	1	0	1	0	1	1	1	1	1	1	1	0	1	0	1	0	1	0	1	1	0	0	1	1		24	Shell		WP_010000803.1	WP_014975028.1	C120C_0995	C122C_1135
1341	0	0	0	1	1	1	1	0	1	1	0	0	1	0	1	0	1	0	1	1	1	1	1	1	0	0	0	0	1	1	1	1	1	0	1	1	0	1	1	0	0		24	Shell		WP_014975016.1	WP_004902345.1	WP_004902345.1	WP_004905101.1
1342	1	1	1	0	0	1	0	0	0	1	0	0	1	1	1	0	1	1	1	1	1	1	0	1	0	0	0	1	1	1	1	0	1	0	1	1	0	1	1	0	0		24	Shell		WP_014975006.1	WP_004908143.1	WP_004904195.1	WP_004908143.1
1343	1	2	1	0	1	1	1	1	0	0	0	2	0	2	0	1	0	1	1	1	0	1	0	0	1	1	0	1	0	0	0	1	1	0	1	1	1	1	1	0	0		24	Shell		WP_010001003.1	WP_014974925.1	WP_048700377.1	WP_004899523.1
1344	1	0	1	1	1	0	1	0	0	1	0	0	1	0	1	0	1	1	0	1	1	0	1	0	1	0	1	1	1	0	1	1	1	1	0	1	0	1	1	0	0		24	Shell		WP_004906778.1	WP_004899084.1	WP_004905551.1	WP_004906778.1
1345	1	0	1	0	1	0	1	1	0	1	0	0	1	0	0	1	0	1	1	1	0	0	0	0	1	1	0	1	1	1	1	1	1	1	1	0	1	1	1	0	0		24	Shell		WP_010001422.1	WP_048700688.1	WP_004902926.1	WP_004905819.1
1346	1	1	1	0	1	1	1	0	1	1	0	0	1	0	2	0	1	1	1	1	1	0	1	0	1	0	0	1	1	0	1	0	1	0	2	0	0	1	1	0	0		24	Shell		WP_014974121.1	WP_004901020.1	WP_012305336.1	WP_004901020.1
1347	1	0	1	0	1	1	1	1	0	1	0	0	0	0	1	0	1	1	1	1	1	0	0	0	1	1	1	1	1	0	1	0	1	0	1	0	1	1	1	0	0		24	Shell		WP_010000589.1	WP_014974201.1	WP_048701970.1	WP_036060975.1
1348	1	0	1	0	1	1	1	1	0	1	0	0	0	0	1	0	1	1	1	1	1	0	0	0	1	1	1	1	1	0	1	0	1	0	1	0	1	1	1	0	0		24	Shell		WP_010000903.1	WP_014974255.1	WP_048700158.1	WP_004908751.1
1349	1	1	1	1	0	0	1	1	0	0	0	1	1	1	0	1	0	1	1	1	0	1	1	0	1	1	1	1	0	1	0	0	0	1	1	0	1	0	1	0	0		24	Shell		WP_010000233.1	WP_048701820.1	C120C_1487	C122C_0556
1350	1	0	1	0	1	1	1	1	1	1	0	0	0	0	1	0	1	1	1	1	1	0	0	0	1	1	1	1	1	0	1	0	1	0	1	0	0	1	1	0	0		24	Shell		WP_014974515.1	WP_010003148.1	WP_004908171.1	WP_004903513.1
1351	1	0	1	1	0	1	1	0	0	0	0	0	1	0	0	1	0	1	1	1	0	1	1	1	1	1	0	1	0	1	0	1	1	1	1	1	0	1	1	0	0		24	Shell		WP_014973641.1	C120C_0920	C122C_1293	LEKG_1837
1352	1	0	1	0	1	0	1	1	0	1	0	0	0	0	1	0	1	1	1	1	1	1	0	0	2	1	1	1	1	1	1	2	0	0	1	0	1	0	1	0	0		24	Shell		WP_010001555.1	WP_048701661.1	WP_041761659.1	WP_004901671.1
1353	0	1	0	1	1	0	0	1	0	3	1	3	1	2	2	0	1	1	1	1	0	0	2	2	1	1	1	0	2	0	0	0	3	0	0	0	2	0	0	2	4		24	Shell		WP_010001731.1	WP_010001742.1	WP_048701192.1	WP_012304802.1
1354	0	2	0	1	1	0	0	1	0	1	0	2	1	2	1	1	1	0	0	0	1	1	1	1	0	1	0	0	1	1	1	0	1	1	0	1	1	1	0	0	0		24	Shell		WP_010000988.1	WP_048700361.1	WP_004899551.1	WP_004899551.1
1355	1	1	0	3	1	1	1	1	1	1	0	1	0	0	2	0	0	1	0	0	0	1	3	1	1	0	1	1	2	1	0	1	0	0	0	0	1	0	0	1	0		23	Shell		WP_010001865.1	WP_014974303.1	WP_041761873.1	WP_041761703.1
1356	1	1	0	3	1	1	1	1	1	1	0	1	0	0	2	0	0	1	0	0	0	1	4	2	1	0	2	1	1	1	0	1	0	0	0	0	1	0	0	1	0		23	Shell		WP_010001866.1	WP_014974302.1	WP_012305181.1	WP_012305181.1
1357	1	0	1	1	0	0	1	0	1	0	1	0	1	0	0	1	0	0	1	0	1	0	1	2	1	0	1	1	0	1	1	1	0	1	0	1	0	0	1	1	1		23	Shell		WP_040177195.1	WP_040177195.1	WP_010006962.1	C120C_1405
1358	1	0	1	1	0	1	1	0	1	0	0	0	1	0	0	1	0	1	1	1	0	0	1	1	1	1	1	1	0	1	0	1	0	1	1	1	0	0	1	0	0		23	Shell		WP_014975057.1	WP_010008471.1	C120C_1007	C122C_1126
1359	1	0	1	1	0	1	1	1	0	0	0	0	1	0	0	1	0	1	1	1	0	0	1	1	1	1	1	1	0	1	0	1	0	1	1	1	0	0	1	0	0		23	Shell		WP_014975052.1	WP_053089465.1	C120C_1012	C122C_1121
1360	1	0	1	0	0	0	1	0	1	0	0	0	1	0	0	1	0	3	1	2	0	2	1	1	1	0	1	1	1	1	0	0	2	1	1	1	0	2	2	0	0		23	Shell		WP_004905079.1	WP_010008481.1	C120C_1044	C122C_0043
1361	2	0	1	1	1	1	1	0	0	0	0	1	1	2	1	0	0	1	1	1	0	1	1	0	1	0	1	1	1	0	0	0	0	0	0	0	1	0	1	1	1		23	Shell		WP_010000734.1	WP_014975118.1	WP_012304982.1	WP_004903349.1
1362	1	0	1	0	1	0	1	1	0	1	0	0	0	0	1	0	1	1	1	1	1	1	0	0	1	1	0	1	1	0	1	1	1	0	1	0	0	1	1	0	0		23	Shell		WP_048701963.1	WP_004907598.1	WP_004900803.1	WP_004904643.1
1363	1	0	1	0	1	0	1	1	0	1	0	0	0	0	1	0	1	1	1	1	1	1	0	0	1	1	0	1	1	0	1	1	1	0	1	0	0	1	1	0	0		23	Shell		WP_048701968.1	WP_004907590.1	WP_004900794.1	WP_004904640.1
1364	1	0	3	0	2	1	1	0	1	0	0	0	1	0	2	0	1	2	0	2	1	1	0	0	2	0	1	2	1	1	0	1	1	1	1	0	0	0	2	0	0		23	Shell		WP_010276791.1	WP_004908253.1	WP_012304958.1	WP_004901110.1
1365	1	0	1	0	1	1	1	1	0	1	0	0	0	0	1	0	1	1	1	1	1	0	0	0	1	1	0	1	1	0	1	0	1	0	1	0	1	1	1	0	0		23	Shell		WP_010000746.1	WP_014973580.1	WP_048700309.1	WP_004906214.1
1366	1	0	1	0	1	0	1	1	1	1	0	0	0	0	1	0	1	1	1	1	1	0	0	0	1	1	0	1	1	0	1	0	1	0	1	0	1	1	1	0	0		23	Shell		WP_010000065.1	WP_048700860.1	WP_004906695.1	WP_004901493.1
1367	1	2	1	0	0	0	1	1	0	0	0	2	0	1	1	0	1	1	2	1	0	1	0	0	1	1	0	1	1	0	1	0	1	0	2	0	1	1	1	0	0		23	Shell		WP_010000679.1	WP_048701917.1	WP_004907649.1	WP_004904679.1
1368	0	0	0	1	1	1	1	0	0	1	1	0	1	0	1	1	1	0	0	1	1	1	1	1	0	0	0	0	1	1	1	1	0	1	0	1	0	0	0	1	1		23	Shell		WP_014974027.1	WP_004901910.1	WP_004901910.1	WP_004901910.1
1369	1	0	1	0	1	0	1	1	0	1	0	0	0	0	1	0	1	1	1	1	1	0	0	0	1	1	1	1	1	0	1	0	1	0	1	0	1	1	1	0	0		23	Shell		WP_010001264.1	WP_048701521.1	WP_012305349.1	WP_004901858.1
1370	1	0	1	1	0	0	1	1	0	0	3	1	0	1	1	0	1	2	1	2	0	1	0	0	1	0	1	1	0	1	0	1	2	0	0	1	0	0	0	3	3		23	Shell		WP_048699739.1	WP_012305288.1	WP_004907775.1	C120C_1623
1371	1	0	1	0	1	0	1	0	0	1	0	0	0	0	1	0	1	1	1	1	1	0	0	0	1	0	1	1	1	1	1	1	1	0	1	1	0	1	1	0	0		23	Shell		WP_004899862.1	WP_004899862.1	WP_004899862.1	WP_004899862.1
1372	2	1	2	0	2	1	0	1	0	0	1	1	1	1	0	1	0	1	0	1	0	0	1	1	0	0	0	2	1	1	0	0	1	1	0	0	0	0	2	1	1		23	Shell		WP_014974276.1	WP_048702257.1	WP_004901721.1	WP_004902621.1
1373	2	1	2	0	2	1	0	1	0	0	1	1	1	1	1	1	0	1	0	2	0	0	0	1	1	0	0	2	1	1	0	0	1	1	0	0	0	0	2	0	1		23	Shell		WP_035427983.1	WP_048702115.1	WP_012304953.1	WP_004902976.1
1374	1	0	1	1	0	1	1	0	0	0	1	0	1	0	0	0	0	1	1	1	0	0	1	1	1	0	1	1	0	1	0	1	0	1	1	1	0	0	1	1	1		23	Shell		WP_014974369.1	C120C_0632	C122C_0569	LEKG_1170
1375	1	1	1	0	0	0	1	3	0	0	0	1	1	1	0	0	0	1	1	1	0	1	0	0	1	1	1	1	0	1	0	1	0	1	1	1	1	0	1	0	0		23	Shell		WP_010001428.1	WP_048699685.1	WP_048699837.1	WP_048700696.1
1376	1	0	1	0	1	0	1	1	0	1	0	0	0	0	1	0	1	1	1	1	1	0	0	0	1	1	1	1	1	0	1	0	1	0	1	0	1	1	1	0	0		23	Shell		WP_009999782.1	WP_048702062.1	WP_004907541.1	WP_004901344.1
1377	1	1	1	1	1	1	1	0	0	0	0	1	1	1	0	0	0	1	1	1	0	1	1	1	1	0	1	1	0	1	0	0	0	0	1	1	0	0	1	0	0		23	Shell		WP_041773112.1	WP_004901467.1	C120C_0909	C122C_1304
1378	1	1	1	1	1	1	1	0	0	0	0	1	1	1	0	0	0	1	1	1	0	1	1	1	1	0	1	1	0	1	0	0	0	0	1	1	0	0	1	0	0		23	Shell		WP_014973602.1	WP_004901472.1	C120C_0907	C122C_1306
1379	1	1	1	1	1	1	1	0	0	0	0	1	1	1	0	0	0	1	1	1	0	1	1	1	1	0	1	1	0	1	0	0	0	0	1	1	0	0	1	0	0		23	Shell		WP_014973599.1	WP_004901478.1	C120C_0904	C122C_1309
1380	1	1	1	1	1	1	1	0	0	0	0	1	1	1	0	0	0	1	1	1	0	2	1	1	1	0	1	1	0	1	0	0	0	0	1	1	0	0	1	0	0		23	Shell		WP_014973597.1	WP_004901482.1	C120C_0902	C122C_1311
1381	0	1	0	1	0	1	0	0	1	0	1	1	1	1	0	1	0	0	1	0	0	1	1	1	0	0	1	0	0	1	0	1	1	1	1	1	0	1	0	1	1		23	Shell		WP_050995382.1	WP_029508691.1	WP_050994445.1	WP_050792010.1
1382	0	1	0	1	1	0	0	1	0	0	1	1	1	1	1	1	2	0	0	0	0	1	1	1	0	1	0	0	1	2	0	1	0	1	0	1	1	0	0	1	1		23	Shell		WP_010000241.1	WP_010005031.1	WP_041762144.1	WP_004903828.1
1383	2	0	1	2	0	0	1	0	0	1	0	0	1	0	1	1	0	1	1	0	1	1	1	0	1	0	1	1	1	1	1	1	0	1	1	1	0	0	0	0	0		23	Shell		WP_012304993.1	WP_004906069.1	WP_040176504.1	WP_040189641.1
1384	1	0	1	0	1	0	1	1	0	1	0	0	0	0	1	0	1	0	1	0	1	1	0	0	1	1	0	1	1	1	1	1	1	0	1	0	1	1	0	0	0		22	Shell		WP_010001562.1	WP_048701667.1	WP_004905711.1	WP_004901693.1
1385	1	1	0	3	1	1	1	1	1	1	0	1	0	0	2	0	0	1	0	0	0	1	4	2	1	0	1	1	3	1	0	1	0	0	0	0	1	0	0	0	0		22	Shell		WP_010001860.1	WP_014974306.1	WP_048702225.1	WP_012305177.1
1386	1	1	0	3	1	1	1	1	1	1	0	1	0	0	2	0	0	1	0	0	0	1	4	2	1	0	3	1	1	1	0	1	0	0	0	0	1	0	0	0	0		22	Shell		WP_010001864.1	WP_014974304.1	WP_012305179.1	WP_012305179.1
1387	1	0	1	1	0	1	1	0	0	0	1	0	1	0	0	1	0	1	1	0	0	0	1	0	1	0	1	1	0	1	0	1	0	1	1	1	0	0	1	1	1		22	Shell		WP_014973639.1	C120C_0918	C122C_1295	KSL4_0692
1388	1	1	1	0	0	1	1	1	0	0	0	1	1	1	0	0	0	0	1	1	0	1	0	0	1	1	0	1	0	1	0	0	1	0	1	1	1	1	1	0	0		22	Shell		WP_010000393.1	WP_014975038.1	WP_048701574.1	C120C_1003
1389	1	0	1	1	0	1	1	0	1	0	0	0	1	0	0	0	0	1	1	1	0	0	1	1	1	1	1	1	0	1	0	1	0	1	1	1	0	0	1	0	0		22	Shell		WP_014975054.1	WP_010008474.1	C120C_1010	C122C_1123
1390	1	0	1	1	0	1	1	0	0	0	0	0	1	0	0	1	0	1	1	1	0	0	1	1	1	1	1	1	0	1	0	1	0	1	1	1	0	0	1	0	0		22	Shell		WP_014975053.1	C120C_1011	C122C_1122	LEKG_0054
1391	1	1	1	1	0	0	1	0	0	0	1	1	1	1	0	0	0	1	0	1	0	1	1	1	1	0	0	1	0	1	0	0	1	1	0	1	0	1	1	0	0		22	Shell		C120C_0503	C122C_1597	LEKG_0285	KSL4_0468
1392	1	1	1	1	0	1	1	0	0	0	0	1	1	1	0	0	0	1	1	1	0	1	0	0	1	0	1	1	0	1	0	1	0	1	1	1	0	0	1	0	0		22	Shell		WP_014974951.1	C120C_0485	C122C_1579	LEKG_0302
1393	1	0	1	0	1	0	1	1	0	1	0	0	0	0	1	0	1	1	1	1	1	0	0	0	1	1	0	1	1	0	1	0	1	0	1	0	1	1	1	0	0		22	Shell		WP_010001263.1	WP_048701519.1	WP_012305350.1	WP_004901861.1
1394	0	1	0	0	1	0	1	1	0	0	0	2	0	1	0	0	1	1	1	1	1	1	2	0	0	1	0	0	0	0	0	0	1	0	1	1	3	1	1	1	1		22	Shell		WP_010000666.1	WP_010001152.1	WP_010001627.1	WP_048701069.1
1395	0	1	1	2	1	0	1	1	0	0	0	0	0	0	0	0	2	1	1	2	1	2	1	1	0	1	0	0	0	1	0	1	2	0	0	0	1	1	1	0	1		22	Shell		WP_010001129.1	WP_048701043.1	WP_004903848.1	WP_004907145.1
1396	1	0	0	3	0	1	1	1	0	0	0	1	0	1	2	0	0	1	0	1	0	0	3	2	1	2	1	1	4	1	0	1	0	0	1	0	1	0	1	0	0		22	Shell		WP_010000700.1	WP_014974295.1	WP_048702233.1	WP_012305188.1
1397	1	1	1	0	0	0	1	0	1	0	0	1	1	1	0	0	0	1	1	1	0	1	0	0	1	0	1	1	0	1	0	1	1	0	1	1	0	1	1	0	0		22	Shell		WP_010006703.1	C120C_0761	C122C_1782	LEKG_1033
1398	2	1	2	0	2	1	0	1	0	0	1	1	1	1	0	1	0	1	0	1	0	0	0	1	1	0	0	2	1	1	0	0	1	1	0	0	0	0	2	0	1		22	Shell		WP_015007081.1	WP_048702106.1	WP_004901756.1	WP_004902988.1
1399	1	1	1	0	1	1	1	0	1	1	0	1	0	1	0	0	0	1	1	1	1	1	0	0	1	0	1	1	1	0	1	0	0	0	1	0	0	0	1	0	0		22	Shell		WP_014974312.1	WP_004902438.1	WP_004902438.1	WP_024047184.1
1400	1	1	1	1	1	1	1	0	0	0	0	1	1	1	0	0	0	1	1	1	0	1	1	1	1	0	0	1	0	1	0	0	0	0	1	1	0	0	1	0	0		22	Shell		WP_014973603.1	WP_004901470.1	C120C_0908	C122C_1305
1401	0	1	0	1	1	0	0	0	0	1	3	2	1	1	1	0	1	0	1	1	0	0	1	1	1	1	0	0	2	0	0	0	1	1	0	0	1	0	0	2	2		22	Shell		WP_010001744.1	WP_012304938.1	WP_004903703.1	WP_004906031.1
1402	0	1	0	0	1	0	0	1	0	1	0	1	1	0	1	1	1	0	1	0	1	0	0	0	0	1	0	0	1	1	1	1	1	1	1	1	1	1	0	0	0		22	Shell		WP_010000341.1	WP_048701599.1	WP_004906692.1	WP_004901487.1
1403	0	1	0	1	0	0	0	1	1	0	1	1	1	1	0	1	0	0	0	0	0	1	1	1	0	1	0	0	0	1	0	1	1	1	0	1	1	1	0	1	1		22	Shell		WP_010000554.1	WP_053089460.1	WP_010008635.1	WP_013103873.1
1404	0	1	0	2	0	0	0	1	0	0	1	1	2	1	1	2	1	0	0	0	0	1	2	0	0	1	0	0	1	2	1	1	0	1	0	2	1	0	0	1	1		22	Shell		WP_010000678.1	WP_048701919.1	WP_004907660.1	WP_004904684.1
1405	0	1	0	1	0	1	0	1	0	0	1	1	1	1	0	1	0	0	0	0	0	1	1	1	0	1	0	0	0	1	0	1	1	1	0	1	1	1	0	1	1		22	Shell		WP_010000972.1	WP_041773237.1	WP_048700336.1	WP_013975315.1
1406	1	2	0	2	1	1	1	1	1	1	0	1	0	0	2	0	0	1	0	0	0	2	3	1	1	0	3	1	3	1	0	1	0	0	0	0	1	0	0	0	0		22	Shell		WP_010001043.1	WP_014974313.1	WP_048702215.1	WP_012305166.1
1407	1	1	0	3	1	1	1	1	1	1	0	1	0	0	2	0	0	1	0	0	0	2	4	2	1	0	3	1	3	1	0	1	0	0	0	0	1	0	0	0	0		22	Shell		WP_010001049.1	WP_014974310.1	WP_004906403.1	WP_010291586.1
1408	1	1	0	3	1	1	1	1	1	1	0	1	0	0	2	0	0	1	0	0	0	2	4	2	1	0	2	1	3	1	0	1	0	0	0	0	1	0	0	0	0		22	Shell		WP_010001051.1	WP_014974309.1	WP_048702223.1	WP_012305172.1
1409	1	1	0	3	1	1	1	1	1	0	0	1	0	0	2	0	0	1	0	0	0	1	4	1	1	0	3	1	1	0	0	1	0	0	0	0	1	0	0	1	0		21	Shell		WP_010001869.1	WP_014974299.1	WP_048702228.1	WP_012305183.1
1410	1	0	0	0	1	1	1	1	0	1	0	0	0	0	0	1	0	1	1	0	0	1	1	0	1	1	0	0	0	1	0	1	1	0	0	1	1	1	1	0	1		21	Shell		WP_050777361.1	WP_014974057.1	WP_048701538.1	WP_004901820.1
1411	0	0	0	0	1	1	0	1	1	1	0	0	1	0	1	1	1	0	0	0	1	1	0	0	0	1	0	0	1	1	1	1	1	1	0	1	1	1	0	0	0		21	Shell		WP_050777364.1	WP_041773153.1	WP_048700654.1	WP_004907486.1
1412	1	1	1	1	0	0	1	0	0	0	1	1	1	0	0	1	0	1	1	0	0	0	1	0	1	0	0	1	0	1	0	1	1	2	1	1	0	0	1	0	0		21	Shell		C120C_0537	C122C_0663	KSL4_0985	CBL91694.1
1413	1	0	1	0	1	1	1	0	0	1	0	0	0	0	1	0	1	0	0	1	1	0	0	1	1	0	1	1	1	0	1	0	1	1	0	1	0	1	1	0	0		21	Shell		WP_014975026.1	WP_004908361.1	WP_004902294.1	WP_004905119.1
1414	1	0	1	1	0	1	1	0	0	0	0	0	1	0	0	1	0	1	1	1	0	1	1	0	1	1	0	1	0	1	0	1	0	1	1	1	0	0	1	0	0		21	Shell		WP_014975058.1	C120C_1006	C122C_1127	LEKG_0049
1415	0	0	0	1	1	1	0	0	0	1	0	0	1	0	1	1	1	0	1	1	1	1	1	1	0	0	0	0	1	1	1	1	0	1	1	1	0	0	0	0	0		21	Shell		WP_014974633.1	WP_004905114.1	WP_004902313.1	WP_004905114.1
1416	1	1	1	0	0	0	1	1	0	0	0	1	0	1	0	0	1	1	1	1	1	1	0	0	1	1	1	1	1	0	0	0	0	0	1	0	1	0	1	0	0		21	Shell		WP_009999934.1	WP_048699856.1	WP_004906189.1	WP_004908273.1
1417	1	0	1	1	0	0	1	0	0	0	0	0	0	0	0	1	0	1	1	1	0	1	1	1	1	0	1	1	0	1	0	0	1	1	1	1	0	1	1	0	0		21	Shell		C120C_1920	C122C_1678	LEKG_0206	KSL4_0540
1418	1	0	1	0	1	1	1	0	0	1	0	0	0	0	1	0	1	1	1	1	1	0	0	0	1	0	1	1	1	0	1	0	1	0	1	0	0	1	1	0	0		21	Shell		WP_014973615.1	WP_004908529.1	WP_004899622.1	WP_004904533.1
1419	1	0	1	0	1	0	1	1	0	1	0	0	0	0	1	0	1	1	1	1	1	0	0	0	1	1	1	1	1	0	1	0	0	0	1	0	1	0	1	0	0		21	Shell		WP_010000976.1	WP_048700342.1	WP_012305026.1	WP_004899571.1
1420	1	0	1	0	1	1	1	0	0	1	0	0	0	0	1	0	1	1	1	1	1	0	0	0	1	0	1	1	1	0	1	0	1	0	1	0	0	1	1	0	0		21	Shell		WP_014973841.1	WP_012305410.1	WP_004901544.1	WP_004901544.1
1421	1	0	1	0	0	0	1	1	0	1	0	0	0	0	1	0	1	1	1	1	1	0	0	0	1	1	1	1	1	0	1	0	1	0	1	0	0	1	1	0	0		21	Shell		WP_048701523.1	WP_012305348.1	WP_004904872.1	WP_004907949.1
1422	1	1	1	0	0	0	1	1	1	0	0	1	0	1	0	0	0	1	1	1	0	1	0	0	1	1	1	1	0	0	0	0	1	0	1	0	1	1	1	0	0		21	Shell		WP_010000893.1	WP_048700824.1	WP_010007064.1	C120C_0027
1423	2	1	2	0	2	0	0	1	0	0	1	1	1	1	0	1	0	1	0	1	0	1	0	1	0	0	0	2	1	1	0	0	1	1	0	0	0	0	2	0	1		21	Shell		WP_048702129.1	WP_004901759.1	WP_004902990.1	WP_004902990.1
1424	2	1	2	0	1	0	0	1	0	0	1	1	1	1	0	1	0	1	0	1	0	1	0	1	0	0	0	2	0	1	0	0	1	1	0	0	0	0	2	1	1		21	Shell		WP_048702097.1	WP_004901769.1	C122C_1764	LEKG_1073
1425	2	1	2	0	2	0	0	1	0	0	1	1	1	1	0	1	0	1	0	1	0	0	0	1	0	0	0	2	1	1	0	0	1	1	0	0	0	0	2	1	1		21	Shell		WP_048702095.1	WP_004901771.1	WP_004903003.1	WP_004903003.1
1426	2	1	2	0	2	0	0	1	0	0	1	1	1	1	0	1	0	1	0	1	0	0	0	1	0	0	0	2	1	1	0	0	1	1	0	0	0	0	2	1	1		21	Shell		WP_048702093.1	WP_002814593.1	WP_004903004.1	WP_004903004.1
1427	1	0	1	0	1	0	1	0	1	1	0	0	0	0	1	0	1	1	1	1	1	0	0	0	1	0	1	1	1	0	1	0	1	0	1	0	0	1	1	0	0		21	Shell		WP_012305090.1	WP_004900405.1	WP_004904238.1	WP_004908096.1
1428	1	0	1	2	0	1	1	0	1	0	0	0	2	0	0	1	0	1	0	1	0	1	2	2	1	0	1	1	0	2	0	0	1	0	0	2	0	1	1	0	0		21	Shell		WP_014973549.1	WP_010006688.1	C120C_1201	C122C_1075
1429	1	0	1	0	1	1	1	0	0	1	0	0	0	0	1	0	1	1	1	1	1	0	0	0	1	0	1	1	1	0	1	0	1	0	1	0	0	1	1	0	0		21	Shell		WP_014974976.1	WP_004902137.1	WP_004902137.1	WP_004902137.1
1430	1	0	1	0	0	0	1	0	0	1	0	0	1	0	1	1	0	1	1	1	1	0	0	0	1	0	1	1	1	1	1	0	0	1	1	1	0	0	1	0	0		21	Shell		WP_004906441.1	WP_004906441.1	WP_004906441.1	WP_040190225.1
1431	0	1	0	2	1	2	0	0	1	1	0	1	2	1	1	1	1	0	0	0	1	0	2	1	0	0	0	0	1	2	0	2	0	1	0	2	0	0	1	0	0		21	Shell		WP_014974323.1	WP_014974353.1	WP_012305157.1	WP_004902871.1
1432	0	1	0	1	1	0	0	0	1	3	0	3	2	2	2	0	1	1	0	2	0	0	1	1	1	1	0	0	2	0	0	0	3	1	0	0	0	0	0	1	1		21	Shell		WP_012304820.1	WP_012304936.1	WP_004903706.1	WP_004906025.1
1433	0	2	0	0	1	1	0	0	1	0	1	2	1	2	1	1	1	0	1	1	0	1	1	1	0	0	0	0	1	1	0	0	0	0	0	0	1	0	0	1	1		21	Shell		WP_010001614.1	WP_014975088.1	WP_004909462.1	WP_004903679.1
1434	1	0	1	1	0	2	0	0	0	0	0	0	3	1	0	1	0	0	1	0	0	1	1	0	1	0	1	1	0	1	0	2	1	2	1	1	0	1	1	0	0		21	Shell		WP_014975037.1	WP_014975082.1	C120C_1074	KSL4_0006
1435	1	1	0	3	1	1	1	1	0	1	0	1	0	0	2	0	0	1	0	0	0	0	3	2	1	0	2	1	3	1	0	1	0	0	0	0	2	0	0	1	0		21	Shell		WP_010000696.1	WP_010001874.1	WP_014974298.1	WP_048702231.1
1436	0	0	0	1	1	0	0	0	0	1	0	1	1	1	1	1	1	0	0	0	1	0	1	1	0	1	0	0	1	1	1	1	1	1	0	1	0	1	0	0	0		21	Shell		WP_012305326.1	WP_004903298.1	WP_004905920.1	WP_004907891.1
1437	0	1	0	1	0	1	0	1	0	0	0	1	1	1	0	1	0	0	0	0	0	2	1	1	0	1	0	0	0	1	0	1	1	1	0	1	1	1	0	1	1		21	Shell		WP_010000923.1	WP_014974234.1	WP_048702033.1	WP_013102374.1
1438	1	1	0	3	1	1	1	1	0	1	0	1	0	0	2	0	0	1	0	0	0	1	3	2	1	0	3	1	3	1	0	1	0	0	0	0	1	0	0	0	0		21	Shell		WP_010001053.1	WP_014974307.1	WP_048702224.1	WP_012305176.1
1439	0	1	0	0	1	0	1	0	1	0	1	2	0	1	0	0	1	1	0	0	1	1	1	0	0	1	0	0	0	0	1	0	0	0	0	1	1	1	1	1	2		20	Shell		WP_010001629.1	WP_004900875.1	WP_004907814.1	WP_040177067.1
1440	0	0	0	1	1	0	0	1	0	1	0	0	1	0	1	0	1	1	0	0	1	0	1	1	0	0	0	0	2	1	1	1	1	1	0	1	1	1	0	0	0		20	Shell		WP_010001719.1	WP_048699830.1	WP_004906913.1	WP_004901604.1
1441	1	0	1	0	1	1	1	0	0	1	0	0	0	0	0	0	1	1	1	1	1	0	0	0	1	1	0	1	1	0	0	0	1	0	1	0	1	1	1	0	0		20	Shell		WP_009999978.1	WP_014975023.1	WP_004902327.1	WP_004905109.1
1442	1	1	1	0	0	0	1	1	0	0	0	1	0	1	0	0	0	1	1	1	0	1	0	0	1	1	1	1	0	0	0	1	1	0	1	0	0	1	1	0	0		20	Shell		WP_048699792.1	C120C_0516	C122C_1610	LEKG_0272
1443	1	0	1	1	1	0	1	0	0	0	0	0	1	0	0	1	0	1	1	1	0	1	1	0	1	0	0	1	0	1	0	0	0	1	1	0	0	0	1	1	1		20	Shell		WP_004902892.1	C120C_0506	C122C_1600	LEKG_0282
1444	1	0	1	1	0	0	1	0	0	0	0	0	1	0	0	0	0	1	1	1	0	0	1	0	1	0	1	1	0	1	0	1	1	1	1	1	0	1	1	0	0		20	Shell		C120C_0394	C122C_1487	LEKG_0390	KSL4_0359
1445	1	0	1	0	0	1	1	0	0	0	0	0	1	0	0	1	0	1	1	1	0	1	0	0	1	0	0	1	0	1	0	1	1	1	1	1	0	1	1	0	0		20	Shell		WP_050995381.1	C120C_1316	C122C_0500	LEKG_0613
1446	1	1	1	0	0	1	1	0	0	1	0	1	0	1	1	0	0	1	1	1	1	1	0	0	1	0	0	1	0	0	1	0	1	0	1	0	0	0	1	0	0		20	Shell		WP_014974106.1	WP_012305310.1	WP_040177153.1	WP_040190399.1
1447	0	0	0	1	0	0	0	1	0	0	2	1	0	1	1	0	1	1	1	1	0	1	1	0	0	0	0	0	0	1	0	1	2	0	0	1	1	0	1	2	2		20	Shell		WP_010000634.1	WP_048699737.1	WP_012305286.1	WP_004907767.1
1448	1	1	1	0	1	0	1	0	0	0	0	1	0	1	1	0	1	1	1	1	1	0	0	0	1	0	1	1	1	0	1	0	0	0	1	0	0	0	1	0	0		20	Shell		WP_004906921.1	WP_004901622.1	WP_004905668.1	WP_004906921.1
1449	1	0	1	0	1	0	1	0	0	1	0	0	0	0	1	0	1	1	1	1	1	0	0	0	1	1	0	1	1	0	1	0	1	0	1	0	0	1	1	0	0		20	Shell		WP_004908678.1	WP_004902769.1	WP_004902769.1	WP_004908678.1
1450	2	1	2	0	2	0	0	1	0	0	1	1	1	1	0	1	0	1	0	1	0	0	0	1	0	0	0	2	1	1	0	0	1	1	0	0	0	0	2	0	1		20	Shell		WP_048702120.1	WP_004901739.1	WP_004902969.1	WP_004902969.1
1451	2	1	2	0	2	0	0	1	0	0	1	1	1	1	0	1	0	1	0	1	0	0	0	1	0	0	0	2	1	1	0	0	1	1	0	0	0	0	2	0	1		20	Shell		WP_048702113.1	WP_004901746.1	WP_004902979.1	WP_004902979.1
1452	2	1	2	0	2	0	0	1	0	0	1	1	1	1	0	1	0	1	0	1	0	0	0	1	0	0	0	2	1	1	0	0	1	1	0	0	0	0	2	0	1		20	Shell		WP_048702111.1	WP_004901749.1	WP_036058529.1	WP_036058529.1
1453	2	1	2	0	2	0	0	1	0	0	1	1	1	1	0	1	0	1	0	1	0	0	0	1	0	0	0	2	1	1	0	0	1	1	0	0	0	0	2	0	1		20	Shell		WP_048702100.1	WP_004901764.1	WP_004902998.1	WP_004902998.1
1454	2	1	2	0	2	0	0	1	0	0	1	1	1	1	0	1	0	1	0	1	0	0	0	1	0	0	0	2	1	1	0	0	1	1	0	0	0	0	2	0	1		20	Shell		WP_048702099.1	WP_004901767.1	WP_004903000.1	WP_004903000.1
1455	1	1	1	0	2	0	0	1	0	0	1	1	1	1	0	1	0	0	0	1	0	0	0	2	0	0	0	1	1	2	0	0	1	1	0	0	0	0	1	1	1		20	Shell		WP_048702087.1	WP_004901789.1	WP_004903021.1	WP_004903021.1
1456	1	1	1	0	1	0	0	1	0	0	1	1	0	1	0	0	0	1	1	1	0	1	0	2	0	0	0	1	0	1	0	0	0	1	1	0	0	0	2	1	1		20	Shell		WP_048702082.1	WP_036058403.1	C122C_1753	LEKG_1089
1457	1	0	1	0	1	0	1	0	0	1	0	0	0	0	1	0	1	1	1	1	1	0	0	0	1	0	1	1	1	0	1	0	1	0	1	1	0	0	1	0	0		20	Shell		WP_004908093.1	WP_004900409.1	WP_004904239.1	WP_004908093.1
1458	1	0	1	0	1	0	1	1	0	1	0	0	0	0	1	0	1	1	0	1	1	0	0	0	1	1	0	1	1	0	1	0	1	0	0	0	1	1	1	0	0		20	Shell		WP_009999777.1	WP_048700641.1	WP_012305039.1	WP_004901334.1
1459	1	0	1	0	0	0	1	1	0	1	0	0	0	0	1	0	0	1	1	1	1	0	0	0	1	1	1	1	0	0	1	0	1	0	1	0	1	1	1	0	0		20	Shell		WP_009999784.1	WP_048702059.1	WP_041761554.1	WP_040176553.1
1460	1	0	1	0	1	1	1	0	0	1	0	0	0	0	1	0	1	0	1	1	1	0	0	0	1	0	2	1	1	0	1	0	1	0	1	0	0	1	1	0	0		20	Shell		WP_014973643.1	WP_004902091.1	WP_004902091.1	WP_004902091.1
1461	1	0	1	1	1	1	1	0	0	0	0	0	1	0	0	0	0	1	1	1	0	1	1	1	1	0	1	1	0	1	0	0	0	0	1	1	0	0	1	0	0		20	Shell		WP_014973601.1	WP_036058398.1	C120C_0906	C122C_1307
1462	1	1	1	0	0	0	1	0	0	1	0	1	0	1	1	0	0	1	1	1	1	1	0	0	1	0	0	1	1	0	1	1	0	0	1	0	0	0	1	0	0		20	Shell		WP_004906440.1	WP_004906440.1	WP_040176892.1	WP_004906440.1
1463	0	1	0	1	1	2	0	1	0	1	0	0	2	1	1	0	1	1	0	2	0	1	0	0	1	0	0	0	2	1	0	0	0	1	0	0	1	0	0	1	1		20	Shell		WP_010001886.1	WP_014975077.1	WP_014975099.1	WP_048699704.1
1464	0	0	0	1	1	1	0	0	0	1	0	0	1	0	1	1	1	0	0	0	1	1	1	1	0	0	0	0	1	1	1	1	1	1	0	1	0	1	0	0	0		20	Shell		WP_014974800.1	WP_004909647.1	WP_004902132.1	WP_004905050.1
1465	0	0	0	1	1	0	0	0	0	1	1	0	1	0	1	1	0	0	0	0	1	0	1	1	0	0	0	0	1	1	1	1	1	1	0	1	0	1	0	1	1		20	Shell		WP_012305143.1	WP_004902941.1	WP_004905825.1	WP_040176905.1
1466	0	1	0	1	1	1	0	1	0	1	0	1	0	1	1	2	1	0	0	0	1	0	1	1	0	1	0	0	1	0	1	0	1	0	0	0	1	1	0	0	0		20	Shell		WP_010000683.1	WP_014974177.1	WP_048701912.1	WP_004903580.1
1467	1	1	0	3	1	1	1	1	0	1	0	1	0	0	2	0	0	1	0	0	0	1	3	1	1	0	1	1	3	0	0	1	0	0	0	0	1	0	0	0	0		20	Shell		WP_010001048.1	WP_014974311.1	WP_048702222.1	WP_012305171.1
1468	1	1	0	3	1	1	1	1	0	1	0	1	0	0	2	0	0	1	0	0	0	0	3	1	1	0	2	1	0	1	0	1	0	0	0	0	1	0	0	0	0		19	Shell		WP_010001863.1	WP_014974305.1	WP_012305178.1	WP_012305178.1
1469	0	0	1	0	0	0	0	1	1	0	0	0	0	0	0	1	0	1	3	0	0	1	0	1	1	1	1	0	0	1	0	0	2	1	3	1	1	1	2	0	0		19	Shell		WP_009999987.1	WP_048699917.1	WP_029508570.1	C120C_1032
1470	1	0	1	0	1	0	1	0	0	1	0	0	0	0	1	0	1	1	1	1	1	1	0	0	1	0	1	1	1	0	1	0	0	0	1	0	0	0	1	0	0		19	Shell		WP_004902763.1	WP_004902763.1	WP_004902763.1	WP_004902763.1
1471	1	0	1	0	1	0	1	0	0	1	0	0	0	0	1	0	1	1	1	1	1	1	0	0	1	0	1	1	1	0	1	0	0	0	1	0	0	0	1	0	0		19	Shell		WP_004908667.1	WP_004902761.1	WP_004905183.1	WP_004908667.1
1472	1	0	1	0	1	0	1	0	0	1	0	0	0	0	1	0	1	1	1	1	1	0	0	0	1	0	0	1	1	0	1	0	1	0	1	0	0	1	1	0	0		19	Shell		WP_012305385.1	WP_004902518.1	WP_004904771.1	WP_004909152.1
1473	0	1	1	1	0	0	0	1	0	0	0	1	1	1	0	0	0	1	0	1	0	2	0	0	0	1	0	1	0	1	0	1	0	0	0	1	1	2	1	0	1		19	Shell		WP_010001934.1	WP_048699987.1	C122C_0397	LEKG_0716
1474	1	0	1	0	1	1	1	0	0	1	0	0	0	0	1	0	1	1	1	1	0	0	0	0	1	0	0	1	1	0	1	0	1	0	1	0	0	1	1	0	0		19	Shell		WP_014974253.1	WP_004905259.1	WP_004900649.1	WP_004905259.1
1475	1	0	1	1	0	0	1	0	0	0	0	0	1	0	0	1	0	1	1	1	0	1	0	0	1	0	1	1	0	1	0	1	0	1	1	1	0	0	1	0	0		19	Shell		C120C_0004	C122C_1176	LEKG_0986	KSL4_1587
1476	2	1	2	0	2	0	0	1	0	0	1	1	1	1	0	1	0	1	0	1	0	0	0	1	0	0	0	2	1	1	0	0	1	1	0	0	0	0	2	0	0		19	Shell		WP_048702121.1	WP_004901735.1	WP_004902964.1	WP_004902964.1
1477	2	1	2	0	1	0	0	1	0	0	1	1	1	1	0	1	0	1	0	1	0	0	0	1	0	0	0	2	0	1	0	0	1	1	0	0	0	0	2	0	1		19	Shell		WP_048702117.1	WP_004901740.1	C122C_1744	LEKG_1053
1478	2	1	2	0	2	0	0	1	0	0	1	1	1	1	0	1	0	1	0	1	0	0	0	1	0	0	0	2	1	1	0	0	0	1	0	0	0	0	2	0	1		19	Shell		WP_048702110.1	WP_004901752.1	WP_004902985.1	WP_004902985.1
1479	2	1	2	0	1	0	0	1	0	0	1	1	1	1	0	1	0	1	0	1	0	0	0	1	0	0	0	2	0	1	0	0	1	1	0	0	0	0	1	0	1		19	Shell		WP_048702108.1	WP_004901754.1	C122C_1738	LEKG_1059
1480	2	1	2	0	1	0	0	1	0	0	1	1	1	0	0	1	0	1	0	1	0	1	0	2	0	0	0	1	0	1	0	0	1	1	0	0	0	0	0	1	1		19	Shell		WP_048702089.1	WP_004901788.1	C122C_1761	LEKG_1081
1481	2	1	2	0	1	0	0	0	0	0	1	1	1	1	0	1	0	1	0	1	0	0	0	1	0	0	0	2	0	2	0	0	1	1	0	0	0	0	1	1	1		19	Shell		WP_004901793.1	C122C_1758	LEKG_1084	KSL4_0090
1482	1	1	1	0	1	0	0	1	0	0	1	1	1	1	0	1	0	1	0	1	0	0	0	2	0	0	0	0	0	1	0	0	1	1	0	0	0	0	1	1	1		19	Shell		WP_048702086.1	WP_004901797.1	C122C_1757	LEKG_1085
1483	2	1	2	0	2	0	0	1	0	0	1	1	1	1	0	1	0	1	0	1	0	0	0	2	0	0	0	2	1	2	0	0	1	1	0	0	0	0	0	0	1		19	Shell		WP_048702084.1	WP_004901799.1	WP_004903034.1	WP_036069642.1
1484	1	0	1	0	0	0	1	1	1	0	0	0	0	0	0	0	0	1	1	1	0	0	0	0	1	1	1	1	1	0	0	1	1	0	1	0	1	1	1	0	0		19	Shell		WP_010000392.1	WP_048701576.1	WP_004906415.1	WP_010006955.1
1485	0	1	0	1	0	0	1	1	1	0	1	1	0	0	0	0	1	1	0	1	1	1	1	0	0	0	0	0	0	0	0	0	1	0	0	0	1	1	1	2	3		19	Shell		WP_010000642.1	WP_048699743.1	WP_004907113.1	WP_052437255.1
1486	0	1	0	1	0	0	1	1	1	1	3	2	0	2	0	0	1	0	0	1	0	0	1	1	0	0	1	0	0	0	1	0	1	0	0	0	0	0	1	2	1		19	Shell		WP_048700514.1	WP_004908203.1	WP_040189723.1	WP_010008533.1
1487	0	2	0	1	0	0	1	1	1	1	1	1	0	1	1	0	1	0	0	1	2	0	1	1	0	0	1	0	0	0	1	0	0	0	0	0	1	0	2	0	0		19	Shell		WP_004911673.1	WP_048700524.1	WP_004908227.1	WP_004908227.1
1488	1	0	1	1	1	1	1	0	0	0	0	0	1	0	0	0	0	1	1	1	0	1	1	0	1	0	1	1	0	1	0	0	0	0	1	1	0	0	1	0	0		19	Shell		WP_014973600.1	WP_036058399.1	C120C_0905	C122C_1308
1489	1	0	1	2	1	2	1	0	0	1	0	0	0	0	1	1	0	2	0	1	0	0	0	0	1	1	1	1	2	0	0	0	2	0	0	0	0	0	2	1	0		19	Shell		WP_013102134.1	WP_015007076.1	WP_013102083.1	WP_004903681.1
1490	0	0	1	0	1	1	0	1	1	0	0	1	1	1	1	0	1	1	1	3	0	1	0	0	1	0	0	0	0	1	0	0	1	1	0	0	0	0	1	0	0		19	Shell		WP_015007062.1	WP_048699807.1	WP_004909679.1	WP_004903713.1
1491	0	0	1	0	1	1	0	1	1	1	0	0	1	1	1	0	1	1	0	2	0	1	0	0	1	0	1	0	0	1	0	0	1	1	0	0	0	0	1	0	0		19	Shell		WP_004909683.1	WP_004909683.1	WP_004909683.1	WP_004903715.1
1492	0	0	1	0	1	1	0	1	1	1	0	0	1	1	1	0	1	1	0	1	0	1	0	0	1	0	1	0	0	1	0	0	1	1	0	0	0	0	1	0	0		19	Shell		WP_015007061.1	WP_048699809.1	WP_012304798.1	WP_004903717.1
1493	0	1	0	1	1	1	1	1	0	1	1	1	0	0	1	0	0	0	0	0	0	2	0	1	0	0	1	0	0	0	0	1	1	1	0	2	0	1	0	1	0		19	Shell		WP_050995383.1	WP_048702127.1	WP_012305224.1	WP_004902687.1
1494	0	0	0	1	1	0	0	1	0	1	0	0	1	0	1	0	1	0	0	0	1	0	1	0	0	1	0	0	1	1	1	1	1	1	0	1	1	1	0	0	0		19	Shell		WP_010000557.1	WP_048701129.1	WP_004907682.1	WP_004903624.1
1495	1	1	0	2	2	1	0	0	0	0	0	2	2	1	2	0	0	1	1	0	0	0	2	1	0	0	1	0	1	0	0	0	0	0	0	1	1	0	0	1	1		19	Shell		WP_002816169.1	WP_014975102.1	WP_012304965.1	WP_012305223.1
1496	0	0	0	1	1	0	0	0	0	1	0	0	1	0	1	1	1	0	0	0	1	1	1	1	0	0	0	0	1	1	1	1	1	1	0	1	0	1	0	0	0		19	Shell		WP_012305137.1	WP_004903803.1	WP_004905833.1	WP_004909621.1
1497	0	0	0	0	1	0	0	1	1	1	0	0	1	0	1	0	1	0	0	0	1	0	0	0	0	1	0	0	1	1	1	1	1	1	0	1	1	1	0	0	0		18	Shell		WP_010001548.1	WP_048701652.1	WP_004905688.1	WP_004901660.1
1498	0	0	0	0	1	0	0	1	1	1	0	0	1	0	1	0	1	0	0	0	1	0	0	0	0	1	0	0	1	1	1	1	1	1	0	1	1	1	0	0	0		18	Shell		WP_010001550.1	WP_048701655.1	WP_004906942.1	WP_004901662.1
1499	0	0	0	1	1	1	0	0	1	1	0	0	0	0	1	0	1	0	0	0	1	0	0	1	1	1	0	0	2	1	1	0	1	1	0	0	1	0	0	1	0		18	Shell		WP_003643772.1	WP_003643772.1	WP_004909084.1	WP_004903184.1
1500	0	0	0	1	0	1	0	0	0	0	1	0	1	0	0	0	1	0	1	0	0	0	0	1	0	0	0	0	1	1	0	1	1	1	1	1	0	1	1	1	1		18	Shell		WP_014973942.1	WP_036069410.1	WP_004909060.1	PB1E_1565
1501	1	0	0	1	0	1	0	0	0	0	1	0	1	0	0	1	0	1	1	0	0	0	1	1	0	0	0	0	0	1	0	1	1	1	0	1	0	1	0	1	1		18	Shell		WP_014974053.1	C122C_0421	PB1A_1520	WP_010016871.1
1502	0	1	0	1	0	0	0	0	0	0	1	1	1	1	0	1	0	1	1	0	0	1	1	0	0	0	0	0	0	1	0	1	0	1	1	1	0	0	0	1	1		18	Shell		C122C_1140	WP_014947355.1	WP_010015500.1	WP_025267961.1
1503	0	1	0	1	0	0	0	1	0	0	0	1	1	1	0	0	0	0	1	1	0	2	1	0	0	1	0	0	0	1	0	0	1	1	1	1	1	1	0	0	0		18	Shell		WP_029508935.1	WP_048700289.1	LEKG_0018	WP_010015490.1
1504	1	1	1	0	0	0	1	1	0	0	0	1	0	1	0	1	0	2	1	2	0	1	0	1	1	1	0	1	0	0	0	0	0	0	1	0	0	0	2	0	0		18	Shell		WP_048701826.1	C120C_1491	C122C_0082	C122C_0552
1505	1	1	1	0	0	0	1	2	0	0	0	0	1	0	0	0	0	1	1	1	0	1	0	0	1	1	0	1	0	1	0	0	0	1	1	1	0	0	1	0	0		18	Shell		WP_048699682.1	WP_048700699.1	C120C_1272	C122C_1102
1506	1	0	1	0	0	0	1	0	0	0	0	0	0	0	1	0	2	1	2	3	0	1	0	0	1	1	1	1	0	1	0	1	1	0	0	1	0	0	1	0	0		18	Shell		WP_012305290.1	WP_004907103.1	WP_004907629.1	C120C_1284
1507	1	0	1	0	0	0	1	0	0	0	0	0	1	0	0	1	0	1	1	1	0	0	0	0	1	0	0	1	0	1	0	1	1	1	1	1	0	1	1	0	0		18	Shell		C120C_1314	C122C_0502	LEKG_0611	KSL4_1259
1508	0	0	0	1	0	0	0	1	0	0	0	1	0	1	1	0	1	1	1	1	0	1	1	0	0	0	0	0	0	1	0	1	2	0	0	1	0	0	1	2	2		18	Shell		WP_048699798.1	WP_012305287.1	WP_004907772.1	C122C_0809
1509	1	1	1	0	0	0	1	0	1	0	0	1	0	1	0	0	0	1	1	1	0	1	0	0	1	0	1	1	0	0	0	0	1	0	1	0	0	1	1	0	0		18	Shell		WP_010006851.1	C120C_0683	C122C_1174	LEKG_0987
1510	1	0	1	1	0	0	0	2	0	0	0	0	0	1	0	0	0	1	1	1	0	0	1	2	1	1	0	1	1	0	0	0	1	1	0	0	0	0	0	3	1		18	Shell		WP_048699729.1	WP_048699832.1	WP_004906273.1	C120C_1081
1511	2	1	2	0	2	0	0	1	0	0	0	1	1	1	0	1	0	1	0	1	0	0	0	0	0	0	0	2	1	1	0	0	1	1	0	0	0	0	2	0	1		18	Shell		WP_048702104.1	WP_004901761.1	WP_004902991.1	WP_004902991.1
1512	1	1	1	0	0	0	1	1	0	0	0	1	0	1	0	0	0	1	1	1	0	1	0	0	1	1	1	1	0	0	0	0	0	0	1	0	1	0	1	0	0		18	Shell		WP_010000234.1	WP_048701821.1	C120C_1488	C122C_0555
1513	1	1	1	0	1	1	1	0	0	0	0	1	1	1	0	0	0	1	0	1	0	2	0	0	1	0	0	1	0	1	0	0	0	0	1	1	0	0	1	0	0		18	Shell		WP_014973598.1	WP_004901480.1	C120C_0903	C122C_1310
1514	0	1	0	1	1	1	0	0	0	0	0	1	1	1	0	0	0	0	1	0	0	0	1	0	1	1	0	0	0	1	0	1	0	1	1	1	0	0	1	1	0		18	Shell		WP_014974395.1	WP_004902855.1	C120C_0313	PB1E_1677
1515	0	0	0	0	1	0	0	1	1	1	0	0	1	0	1	0	1	0	0	0	1	1	0	0	0	1	0	0	1	1	1	1	1	1	0	1	0	1	0	0	0		18	Shell		WP_048701650.1	WP_012305125.1	WP_004901658.1	WP_004901658.1
1516	1	1	1	0	1	0	0	1	0	0	1	1	1	1	0	1	0	0	0	0	0	0	0	1	0	0	0	1	1	1	0	0	1	1	0	0	0	0	2	0	1		18	Shell		WP_048702102.1	WP_004901763.1	WP_004906172.1	KSL4_0078
1517	1	1	1	0	0	0	1	0	0	0	0	1	0	1	1	0	1	1	1	0	1	1	0	0	1	0	1	1	1	0	0	0	0	0	1	0	0	0	1	0	0		18	Shell		WP_004908593.1	WP_004904589.1	WP_004908593.1	WP_004908593.1
1518	0	0	0	1	0	0	0	0	0	1	1	0	1	0	1	1	0	0	0	0	0	0	1	1	0	0	0	0	1	1	1	1	1	1	0	1	0	1	0	1	1		18	Shell		WP_012305145.1	WP_004905820.1	WP_004905820.1	WP_048801741.1
1519	0	0	0	1	1	0	0	0	1	1	0	0	1	0	1	1	1	1	0	0	1	0	0	1	0	1	0	0	1	1	1	1	0	1	0	1	0	0	0	0	0		18	Shell		WP_041761520.1	WP_004899630.1	WP_004904542.1	WP_004908542.1
1520	2	0	1	1	1	0	1	0	0	0	0	1	1	1	1	0	0	0	1	0	0	1	2	0	1	0	0	1	1	0	0	0	0	0	0	0	1	0	0	1	1		18	Shell		WP_010000739.1	WP_041762229.1	WP_004903338.1	WP_004903338.1
1521	0	0	0	0	1	0	0	1	1	1	0	0	1	0	1	0	1	0	0	0	1	0	0	1	0	1	0	0	1	0	1	1	1	0	0	1	1	1	0	0	0		17	Shell		WP_010001383.1	WP_048702144.1	WP_004908857.1	WP_004902117.1
1522	0	0	0	0	1	0	0	1	1	1	0	0	1	0	1	0	1	0	0	0	1	0	0	0	0	1	0	0	1	1	1	1	0	1	0	1	1	1	0	0	0		17	Shell		WP_010001551.1	WP_048701656.1	WP_004906943.1	WP_004901664.1
1523	0	1	0	1	0	0	0	0	1	0	1	1	1	1	0	1	0	0	0	0	0	1	1	1	0	0	0	0	0	1	0	1	0	1	0	1	0	0	0	1	1		17	Shell		WP_010006839.1	WP_025267864.1	WP_025267864.1	WP_025267864.1
1524	0	0	0	1	0	1	0	0	0	0	1	0	1	0	0	1	0	0	0	0	0	1	1	1	0	2	0	0	0	1	0	1	1	1	0	1	0	1	0	1	1		17	Shell		WP_014973808.1	WP_013103553.1	WP_013103553.1	WP_029509431.1
1525	1	0	1	0	0	0	1	0	0	0	0	0	1	0	0	1	0	1	1	0	0	1	0	0	1	0	1	1	0	1	0	0	1	1	1	1	0	1	0	0	0		17	Shell		C120C_0782	C122C_0702	KSL4_0115	CBL91685.1
1526	0	1	1	0	0	0	1	0	0	0	0	1	2	1	0	0	0	1	2	1	0	1	0	0	1	0	1	1	0	0	0	0	2	0	2	0	0	1	1	0	0		17	Shell		C120C_1059	C122C_0055	LEKG_0109	KSL4_1929
1527	0	0	0	1	0	1	0	0	0	0	0	0	1	0	0	1	0	1	1	1	0	1	1	1	0	0	0	0	0	1	0	0	1	1	1	1	0	1	1	0	0		17	Shell		WP_041773196.1	C122C_1629	LEKG_0253	PB1E_0978
1528	0	0	0	0	0	1	0	0	0	0	0	0	1	0	0	1	0	1	1	1	0	0	1	1	0	0	0	0	0	1	0	0	1	1	1	1	0	1	1	1	1		17	Shell		WP_014974090.1	C122C_1627	LEKG_0255	PB1E_0976
1529	1	0	1	0	0	0	1	1	0	0	0	0	0	0	0	0	0	1	1	1	0	0	0	0	1	1	1	1	0	0	0	1	1	0	1	0	1	1	1	0	0		17	Shell		WP_010001424.1	WP_048700690.1	C120C_1276	C122C_1098
1530	0	1	0	0	1	0	1	0	1	1	0	1	0	1	1	0	1	0	1	1	1	1	0	0	0	0	1	0	1	0	1	0	0	0	1	0	0	0	0	0	0		17	Shell		WP_004903584.1	WP_004903584.1	WP_004904747.1	WP_004904747.1
1531	1	1	1	0	0	0	1	0	0	0	0	1	0	1	0	0	0	1	1	1	0	1	0	0	1	0	0	1	0	0	0	1	1	0	1	0	0	1	1	0	0		17	Shell		C120C_0684	C122C_1173	LEKG_0988	KSL4_1592
1532	1	0	1	0	0	0	1	1	0	0	0	1	0	1	0	0	0	1	1	1	0	1	0	0	1	1	1	1	0	0	0	0	1	0	1	0	0	1	0	0	0		17	Shell		WP_048700328.1	C120C_0685	C122C_1172	LEKG_0989
1533	2	0	2	0	1	0	1	0	0	0	0	0	2	1	0	1	0	1	1	1	0	0	0	0	1	0	0	2	0	2	0	0	1	2	1	0	0	0	1	0	0		17	Shell		WP_004901736.1	C120C_0700	C122C_0144	LEKG_1005
1534	1	0	1	0	1	1	1	0	0	1	0	0	0	0	0	0	0	1	0	1	1	0	0	1	1	0	1	1	0	0	1	0	1	0	1	0	0	1	0	0	0		17	Shell		WP_014974457.1	WP_004902417.1	WP_040176518.1	WP_040189696.1
1535	2	1	1	0	1	0	0	1	0	0	1	1	0	1	0	1	0	0	0	1	0	0	0	1	0	0	0	1	0	0	0	0	1	1	0	0	0	0	1	1	1		17	Shell		WP_048702090.1	WP_004901786.1	LEKG_1078	KSL4_1200
1536	1	1	1	0	0	0	1	1	0	0	0	1	0	1	0	0	0	1	1	1	0	1	0	0	1	1	1	1	0	0	0	0	0	0	1	0	0	0	1	0	0		17	Shell		WP_019039971.1	C120C_1215	C122C_0907	LEKG_1581
1537	1	0	1	0	0	0	1	0	0	1	0	0	1	0	0	0	0	1	1	1	0	0	0	1	1	1	1	1	1	0	0	1	0	0	1	0	0	0	1	0	0		17	Shell		WP_004906202.1	WP_048801888.1	C120C_1221	C122C_0900
1538	1	1	1	0	0	1	1	0	1	0	0	1	0	1	0	0	0	1	1	1	0	0	0	0	1	0	0	1	0	0	0	0	1	0	1	0	0	1	1	0	0		17	Shell		WP_014974840.1	WP_010006696.1	C120C_0873	C122C_0855
1539	0	2	0	1	0	0	1	1	1	1	0	3	0	3	0	0	1	0	0	1	0	0	1	1	0	0	0	0	0	0	1	0	1	0	0	0	0	0	1	2	1		17	Shell		WP_048700512.1	WP_004908201.1	WP_040189724.1	WP_010008532.1
1540	0	2	0	2	0	0	1	0	2	1	3	2	0	1	1	0	1	0	0	1	0	0	2	2	0	0	1	0	0	0	0	0	0	0	0	0	0	0	1	1	1		17	Shell		WP_004908207.1	WP_004908207.1	WP_010008535.1	WP_033192957.1
1541	0	3	0	1	0	0	1	1	1	1	1	1	0	0	1	0	1	0	0	1	1	0	1	1	0	0	0	0	0	0	1	0	0	0	0	0	1	0	1	0	0		17	Shell		WP_009999909.1	WP_048700518.1	WP_012305011.1	WP_004908218.1
1542	0	2	0	1	0	0	1	1	0	1	1	1	0	1	1	0	1	0	0	1	2	0	1	1	0	0	0	0	0	0	1	0	0	0	0	0	1	0	1	0	0		17	Shell		WP_009999912.1	WP_048700522.1	WP_012305010.1	WP_004908224.1
1543	0	2	0	1	0	0	1	0	1	1	1	1	0	1	1	0	1	0	0	1	2	0	1	1	0	0	0	0	0	0	1	0	0	0	0	0	1	0	1	0	0		17	Shell		WP_009999917.1	WP_004908230.1	WP_004908230.1	WP_004908230.1
1544	0	1	0	0	1	0	0	1	0	1	0	1	0	1	1	0	1	0	1	1	2	0	0	0	0	0	1	0	1	0	2	0	0	0	1	0	1	0	2	0	0		17	Shell		WP_009999918.1	WP_048700526.1	WP_004909042.1	WP_004902463.1
1545	1	1	1	0	0	1	1	0	1	0	0	1	0	1	0	0	0	1	0	1	0	1	0	0	1	0	1	1	0	0	0	0	1	0	0	0	0	1	1	0	0		17	Shell		WP_014974337.1	WP_010006817.1	C120C_1184	C122C_1058
1546	0	0	1	0	1	1	0	1	1	1	0	0	1	1	1	0	1	1	0	2	0	0	0	0	1	0	0	0	0	1	0	0	1	1	0	0	0	0	1	0	0		17	Shell		WP_013102138.1	WP_048699813.1	WP_004909688.1	WP_004903719.1
1547	1	0	1	1	0	1	0	0	0	0	0	2	0	1	1	0	0	1	1	1	0	0	1	1	1	0	0	0	1	0	0	1	1	0	0	0	0	0	1	0	0		17	Shell		WP_012304962.1	WP_012304962.1	WP_036069670.1	C120C_0640
1548	1	0	1	1	0	1	0	0	0	0	0	2	0	1	1	0	0	1	1	1	0	0	2	1	1	0	0	0	1	0	0	1	1	0	0	0	0	0	1	0	0		17	Shell		WP_013102149.1	WP_012304961.1	WP_004906327.1	C120C_0641
1549	0	1	0	1	0	1	0	0	0	0	1	1	1	1	0	1	0	0	0	0	0	2	1	1	0	0	0	0	0	1	0	1	0	1	0	1	0	0	0	1	1		17	Shell		WP_041773176.1	WP_002816104.1	WP_002816104.1	WP_002816104.1
1550	0	1	0	1	0	1	0	0	0	0	1	1	1	1	0	1	0	0	0	0	0	1	1	1	0	0	0	0	0	1	0	1	0	1	0	1	0	0	0	1	1		17	Shell		WP_041773212.1	WP_025267896.1	WP_011679469.1	WP_042252855.1
1551	0	1	0	1	0	0	0	1	1	0	0	1	1	1	0	1	0	0	0	0	0	2	1	1	0	0	0	0	0	1	0	1	0	1	0	1	0	0	0	1	1		17	Shell		WP_048699904.1	WP_010006875.1	WP_014324120.1	WP_036092864.1
1552	0	1	0	1	0	0	0	0	0	0	1	1	1	1	0	1	0	0	0	0	0	2	1	0	0	0	0	0	0	1	0	1	1	1	0	1	0	1	0	1	1		17	Shell		WP_013102403.1	WP_013102403.1	WP_025268166.1	WP_036091212.1
1553	1	1	1	0	0	0	1	1	0	0	0	1	0	0	0	1	0	1	1	0	0	1	0	0	1	1	1	1	0	0	0	0	0	0	1	0	1	0	1	0	0		17	Shell		WP_010000339.1	WP_048701595.1	C120C_0535	C122C_0665
1554	0	0	0	0	1	0	0	1	0	1	0	0	1	0	1	1	1	0	0	0	1	0	0	0	0	1	0	0	1	1	1	1	1	0	0	1	1	1	0	0	0		17	Shell		WP_009999762.1	WP_048700660.1	WP_004907518.1	WP_004901301.1
1555	2	1	2	0	2	0	0	1	1	0	0	1	0	0	0	1	0	1	0	0	0	0	1	1	0	0	0	2	1	1	0	0	1	1	0	0	0	0	2	0	0		17	Shell		WP_048702241.1	WP_004899715.1	WP_004902809.1	WP_004902809.1
1556	2	1	2	0	2	0	0	1	0	0	0	1	0	0	0	1	0	1	0	0	0	1	1	1	0	0	0	2	1	2	0	0	1	1	0	0	0	0	2	0	0		17	Shell		WP_048702242.1	WP_004899712.1	WP_004902807.1	WP_004902807.1
1557	1	0	1	0	1	0	1	0	1	1	0	0	0	0	1	0	1	1	1	0	1	0	0	0	0	0	1	1	1	0	1	0	0	0	1	0	0	0	1	0	0		17	Shell		WP_004901429.1	WP_004901429.1	WP_004901429.1	WP_004901429.1
1558	1	0	1	0	1	0	1	0	0	1	0	0	0	0	1	0	1	1	0	0	1	0	0	0	1	0	1	1	1	0	1	0	1	0	0	0	0	1	1	0	0		17	Shell		WP_004906491.1	WP_004902738.1	WP_004906491.1	WP_004908639.1
1559	0	1	0	2	1	0	0	1	0	0	0	1	0	0	2	0	0	1	0	0	0	1	3	2	1	0	2	1	3	1	0	1	0	0	0	0	1	0	0	0	0		17	Shell		WP_010001052.1	WP_048702249.1	WP_012305175.1	WP_012305214.1
1560	0	0	0	0	1	0	0	0	1	1	0	0	1	0	1	1	1	0	0	0	1	2	0	0	0	2	0	0	1	1	1	1	0	0	0	1	1	0	0	0	0		16	Shell		WP_010001756.1	WP_004901999.1	WP_004901999.1	WP_004901999.1
1561	0	1	0	2	1	0	0	1	0	1	0	1	0	0	2	0	0	1	0	0	0	1	2	1	1	0	0	1	2	0	0	1	0	0	0	0	1	0	0	0	0		16	Shell		WP_010001870.1	WP_048702250.1	WP_012305205.1	WP_041761691.1
1562	0	1	0	0	1	0	0	1	0	1	0	1	0	1	1	0	1	0	0	0	1	1	0	0	0	1	0	0	1	0	1	0	1	0	0	0	1	1	0	0	0		16	Shell		WP_010681805.1	WP_019040305.1	WP_004907464.1	WP_004901166.1
1563	0	1	0	0	1	0	0	1	0	1	0	1	0	1	1	0	1	0	0	0	1	1	0	0	0	1	0	0	1	0	1	0	1	0	0	0	1	1	0	0	0		16	Shell		WP_010681807.1	WP_048700558.1	WP_004907465.1	WP_004901170.1
1564	1	1	0	1	1	1	0	0	0	0	0	1	1	2	1	0	0	0	1	0	0	1	2	0	0	0	0	0	1	0	0	0	0	0	0	0	1	0	0	1	1		16	Shell		WP_019040645.1	WP_014975107.1	WP_012304970.1	WP_036058603.1
1565	1	0	1	0	0	0	1	0	0	0	0	0	1	0	0	0	0	1	1	0	0	0	0	0	1	0	1	1	0	1	0	1	1	0	1	1	0	1	1	0	0		16	Shell		C120C_0794	C122C_0274	KSL4_1779	CBL92402.1
1566	1	1	1	0	0	0	1	0	0	0	0	1	1	1	0	0	0	1	1	0	0	2	0	0	1	0	1	1	0	0	0	0	0	0	1	1	0	0	1	0	0		16	Shell		C120C_0558	C122C_0642	KSL4_1006	CBL91715.1
1567	1	1	0	1	1	1	0	0	0	0	0	1	1	1	1	0	0	0	1	0	0	1	1	0	0	0	0	0	1	0	0	0	0	0	0	0	1	0	0	1	1		16	Shell		WP_004903368.1	WP_002816182.1	WP_002816182.1	WP_004903368.1
1568	1	1	1	0	0	0	1	0	0	0	0	1	1	1	0	0	0	1	1	0	0	1	0	0	1	0	1	1	0	0	0	0	0	0	1	1	0	0	1	0	0		16	Shell		C120C_0562	C122C_0638	KSL4_1009	CBL91719.1
1569	2	0	3	0	0	1	2	0	0	0	0	0	0	0	0	0	0	2	2	3	0	0	1	0	2	0	3	2	1	0	0	0	1	0	2	0	0	1	3	0	0		16	Shell		WP_014973859.1	WP_004905801.1	C120C_0343	C120C_0892
1570	1	0	1	0	0	0	1	0	0	0	0	0	1	0	0	0	0	1	1	1	0	0	0	0	1	0	1	1	0	1	0	0	1	0	1	1	0	1	1	0	0		16	Shell		C120C_1911	C122C_1687	LEKG_0197	KSL4_0549
1571	0	2	0	0	0	1	0	0	0	0	1	1	1	1	0	0	0	1	1	1	0	0	0	0	0	0	0	0	0	1	0	0	0	1	1	1	1	0	0	1	1		16	Shell		WP_010000782.1	WP_014973614.1	C122C_1650	LEKG_0232
1572	2	0	1	0	0	1	1	0	1	0	0	0	0	0	0	0	0	1	1	1	0	1	0	0	1	0	1	1	0	0	0	0	1	0	1	0	0	1	1	0	0		16	Shell		WP_014974289.1	WP_010007018.1	C120C_0532	C122C_1631
1573	0	0	0	1	0	1	0	0	0	0	0	0	1	0	0	1	0	1	1	1	0	0	1	1	0	0	0	0	0	1	0	0	1	1	1	1	0	1	1	0	0		16	Shell		WP_014974089.1	C122C_1628	LEKG_0254	PB1E_0977
1574	1	0	1	1	0	0	0	0	0	0	0	0	1	0	0	1	0	0	0	1	0	0	1	1	0	0	0	1	0	1	0	1	1	1	1	1	0	1	0	0	0		16	Shell		LEKG_0691	KSL4_1351	PB1A_1513	PL111_1913
1575	2	1	2	0	1	0	0	1	0	0	1	1	0	0	0	1	0	1	0	1	0	0	0	0	0	0	0	2	1	1	0	0	1	1	0	0	0	0	2	0	0		16	Shell		WP_048702123.1	WP_004902963.1	WP_004906143.1	C122C_1771
1576	2	1	2	0	1	0	0	0	0	0	0	1	0	1	0	1	0	1	0	1	0	0	0	1	0	0	0	2	0	1	0	0	1	1	0	0	0	0	1	0	1		16	Shell		WP_004901748.1	C122C_1741	LEKG_1056	KSL4_0071
1577	1	1	1	0	0	0	1	1	0	0	0	1	0	1	0	0	0	1	1	1	0	1	0	0	1	1	0	1	0	0	0	0	0	0	1	0	0	0	1	0	0		16	Shell		WP_048701823.1	C120C_1489	C122C_0554	LEKG_1185
1578	1	1	1	0	0	0	1	1	0	0	0	1	0	1	0	0	0	1	1	1	0	1	0	0	1	1	0	1	0	0	0	0	0	0	1	0	0	0	1	0	0		16	Shell		WP_048701825.1	C120C_1490	C122C_0553	LEKG_1186
1579	1	1	1	0	0	0	1	1	0	0	0	1	0	1	0	0	0	1	1	1	0	1	0	0	1	1	0	1	0	0	0	0	0	0	1	0	0	0	1	0	0		16	Shell		WP_048701828.1	C120C_1492	C122C_0551	LEKG_1188
1580	0	0	0	1	0	1	0	0	1	0	1	0	1	0	0	1	0	0	0	0	0	0	1	1	0	0	0	0	0	1	0	1	1	1	0	1	0	1	0	1	1		16	Shell		WP_014974250.1	WP_029508564.1	WP_013974981.1	WP_013102358.1
1581	0	1	0	2	0	0	0	0	0	0	0	1	0	0	0	0	1	0	0	1	0	1	1	1	0	0	0	0	0	1	1	1	1	0	0	1	1	0	0	1	1		16	Shell		WP_010000610.1	WP_036060998.1	WP_040190143.1	LEKG_1287
1582	0	0	0	0	1	0	0	1	0	1	0	0	0	0	1	0	1	0	1	1	1	1	0	0	0	1	2	0	1	0	1	0	1	0	1	0	0	1	0	0	0		16	Shell		WP_053089450.1	WP_012305092.1	WP_004900397.1	WP_004900397.1
1583	0	2	0	1	0	0	1	1	1	1	1	1	0	1	1	0	1	0	0	1	1	0	1	1	0	0	0	0	0	0	0	0	0	0	0	0	0	0	1	0	0		16	Shell		WP_048700649.1	WP_004908212.1	WP_004908212.1	WP_004908212.1
1584	0	1	0	0	1	1	0	0	0	1	0	1	1	1	1	0	1	0	0	1	1	1	0	0	0	0	0	0	1	0	1	0	0	0	0	0	0	1	1	0	0		16	Shell		WP_014974803.1	WP_004907426.1	WP_004900222.1	WP_004904294.1
1585	0	1	0	1	2	1	0	1	1	1	0	1	0	1	0	0	0	0	0	1	1	0	1	1	0	0	0	0	0	0	2	0	0	0	0	0	1	0	1	0	0		16	Shell		WP_009999926.1	WP_014973947.1	WP_048699846.1	WP_004901115.1
1586	0	1	0	1	1	1	1	1	0	1	0	1	0	0	1	0	0	0	0	0	0	0	0	1	0	0	1	0	0	0	0	1	1	1	0	1	0	1	0	0	0		16	Shell		WP_014974315.1	WP_048702069.1	WP_012305225.1	WP_004902690.1
1587	0	1	0	1	0	1	1	1	0	1	0	1	1	0	1	0	0	0	0	0	0	1	0	1	0	0	0	0	0	0	0	1	1	1	0	1	0	1	0	0	0		16	Shell		WP_014974316.1	WP_048702068.1	WP_012305226.1	WP_048801442.1
1588	1	0	1	0	0	0	1	0	0	0	0	0	0	0	0	0	0	1	1	1	0	0	0	0	1	0	0	1	0	1	0	1	1	1	1	1	0	1	1	0	0		16	Shell		C120C_1187	C122C_1061	LEKG_1881	KSL4_0636
1589	1	0	1	0	0	0	1	0	0	1	0	0	0	0	1	0	0	1	1	1	1	1	0	0	1	0	1	1	0	0	1	0	0	0	1	0	0	0	1	0	0		16	Shell		WP_012305134.1	WP_040176891.1	WP_040190223.1	WP_048801748.1
1590	1	0	1	0	0	0	1	0	0	1	0	0	0	0	1	0	0	1	1	1	1	0	0	0	1	0	1	1	1	0	1	0	0	0	1	0	0	0	1	0	0		16	Shell		WP_012305133.1	WP_004906438.1	WP_004906438.1	WP_040190222.1
1591	0	1	0	1	0	1	0	0	0	0	1	1	1	0	0	1	0	0	0	0	0	0	1	1	0	0	0	0	0	1	0	0	1	1	0	1	0	1	0	1	1		16	Shell		WP_014974569.1	WP_013102585.1	WP_013102585.1	WP_025268481.1
1592	0	1	0	0	1	0	0	0	0	1	0	1	1	1	1	0	1	0	0	0	1	1	0	0	0	1	0	0	1	0	1	1	0	0	0	1	1	0	0	0	0		16	Shell		WP_010000165.1	WP_012305375.1	WP_004902005.1	WP_004904954.1
1593	0	1	0	2	0	0	0	0	0	0	1	1	2	1	0	1	0	0	0	0	0	0	2	1	0	0	0	0	0	2	0	0	1	2	0	2	0	1	0	1	1		16	Shell		WP_013102815.1	WP_013102815.1	WP_011679084.1	WP_025268336.1
1594	0	0	0	0	1	0	0	1	0	1	0	0	1	0	1	0	1	0	0	0	1	0	0	1	0	1	0	0	1	0	1	1	1	0	0	1	1	1	0	0	0		16	Shell		WP_010000368.1	WP_048701627.1	WP_004906967.1	WP_004899742.1
1595	0	1	0	1	0	0	0	0	0	0	1	1	1	1	0	1	0	0	0	0	0	2	1	1	0	0	0	0	0	1	0	1	0	1	0	1	0	0	0	1	1		16	Shell		WP_010290287.1	WP_010290287.1	WP_010290287.1	WP_050891379.1
1596	0	1	0	1	0	0	0	0	0	0	1	1	1	1	0	1	0	0	0	0	0	1	1	1	0	0	0	0	0	1	0	1	0	1	0	1	0	0	0	1	1		16	Shell		WP_011679109.1	WP_036089441.1	WP_042252406.1	WP_050891667.1
1597	0	1	0	1	0	0	0	0	0	0	1	1	1	1	0	1	0	0	0	0	0	1	1	1	0	0	0	0	0	1	0	1	0	1	0	1	0	0	0	1	1		16	Shell		WP_011679143.1	WP_036089551.1	WP_011679143.1	WP_011679143.1
1598	0	1	0	1	0	0	0	0	0	0	1	1	1	1	0	1	0	0	0	0	0	1	1	1	0	0	0	0	0	1	0	1	0	1	0	1	0	0	0	1	1		16	Shell		WP_025267737.1	WP_036089709.1	WP_011679202.1	WP_050891382.1
1599	2	1	2	0	2	0	0	1	0	0	0	1	0	0	0	1	0	1	0	0	0	1	1	0	0	0	0	2	1	1	0	0	1	1	0	0	0	0	2	0	0		16	Shell		WP_048702238.1	WP_004899726.1	WP_004902819.1	WP_004902819.1
1600	2	1	2	0	1	0	0	1	0	0	0	1	0	0	0	1	0	1	0	0	0	1	1	1	0	0	0	2	0	1	0	0	1	1	0	0	0	0	3	0	0		16	Shell		WP_048702243.1	WP_004899710.1	C122C_0726	KSL4_1637
1601	2	2	1	0	2	0	0	1	0	0	0	1	0	0	0	1	0	1	0	0	0	0	1	1	0	0	0	1	1	2	0	0	1	1	0	0	0	0	2	0	0		16	Shell		WP_048702244.1	WP_004899709.1	WP_004902803.1	WP_004902803.1
1602	2	1	2	0	2	0	0	1	0	0	0	1	0	0	0	1	0	1	0	0	0	1	1	0	0	0	0	2	1	2	0	0	1	1	0	0	0	0	2	0	0		16	Shell		WP_053089467.1	WP_004899721.1	WP_004902815.1	WP_004902815.1
1603	0	1	0	0	1	0	0	0	1	1	0	1	0	1	1	0	1	0	1	0	1	0	0	0	0	0	1	0	1	0	1	0	1	0	1	0	0	1	0	0	0		16	Shell		WP_004904444.1	WP_004899478.1	WP_004904444.1	WP_004904444.1
1604	1	0	1	0	1	0	1	0	0	1	0	0	0	0	1	0	1	1	1	0	1	0	0	0	0	0	1	1	1	0	1	0	0	0	1	0	0	0	1	0	0		16	Shell		WP_004906664.1	WP_004901423.1	WP_004905356.1	WP_004906664.1
1605	1	0	1	0	1	0	1	0	0	1	0	0	0	0	1	0	1	1	1	0	1	0	0	0	0	0	1	1	1	0	1	0	0	0	1	0	0	0	1	0	0		16	Shell		WP_004906666.1	WP_004901426.1	WP_004905358.1	WP_004906666.1
1606	0	0	0	1	0	0	0	0	0	0	2	1	0	1	1	0	1	0	1	0	0	1	1	0	0	0	0	0	0	1	0	0	2	0	0	1	1	0	1	2	2		16	Shell		WP_010000629.1	WP_012305283.1	WP_004907753.1	PB1E_0722
1607	0	1	0	2	1	0	0	0	0	0	0	1	0	0	2	0	0	1	0	0	0	1	2	1	1	1	3	1	1	1	0	0	0	0	0	0	2	0	0	0	0		16	Shell		WP_010000697.1	WP_010001875.1	WP_012305186.1	WP_041761885.1
1608	1	1	0	1	1	1	0	0	0	0	0	1	1	2	1	0	0	0	1	0	0	1	2	0	0	0	0	0	1	0	0	0	0	0	0	0	1	0	0	1	1		16	Shell		WP_010000716.1	WP_014975105.1	WP_012304968.1	WP_004903395.1
1609	1	1	0	1	1	1	0	0	0	0	0	1	1	2	1	0	0	0	1	0	0	1	1	0	0	0	0	0	1	0	0	0	0	0	0	0	1	0	0	1	1		16	Shell		WP_010000717.1	WP_014975106.1	WP_041762205.1	WP_036058606.1
1610	1	1	0	1	1	1	0	0	0	0	0	1	1	1	1	0	0	0	1	0	0	1	2	0	0	0	0	0	1	0	0	0	0	0	0	0	1	0	0	1	1		16	Shell		WP_010000719.1	WP_002816174.1	WP_010000719.1	WP_004903389.1
1611	1	1	0	1	1	1	0	0	0	0	0	1	1	1	1	0	0	0	1	0	0	1	2	0	0	0	0	0	1	0	0	0	0	0	0	0	1	0	0	1	1		16	Shell		WP_010000722.1	WP_014975108.1	WP_010000722.1	WP_004903385.1
1612	1	1	0	1	1	1	0	0	0	0	0	1	1	2	1	0	0	0	1	0	0	1	1	0	0	0	0	0	1	0	0	0	0	0	0	0	1	0	0	1	1		16	Shell		WP_010000723.1	WP_014975109.1	WP_012304972.1	WP_004903383.1
1613	1	1	0	1	1	1	0	0	0	0	0	1	1	2	1	0	0	0	1	0	0	1	2	0	0	0	0	0	1	0	0	0	0	0	0	0	1	0	0	1	1		16	Shell		WP_010000725.1	WP_010000725.1	WP_041762213.1	WP_004903379.1
1614	1	1	0	1	1	1	0	0	0	0	0	1	1	2	1	0	0	0	1	0	0	1	2	0	0	0	0	0	1	0	0	0	0	0	0	0	1	0	0	1	1		16	Shell		WP_010000727.1	WP_014975111.1	WP_012304975.1	WP_004903371.1
1615	1	1	0	1	1	1	0	0	0	0	0	1	1	2	1	0	0	0	1	0	0	1	2	0	0	0	0	0	1	0	0	0	0	0	0	0	1	0	0	1	1		16	Shell		WP_010000728.1	WP_014975112.1	WP_012304976.1	WP_004903369.1
1616	1	0	0	1	1	1	0	0	0	0	0	1	1	2	2	0	0	0	1	0	0	1	2	0	0	1	0	0	1	0	0	0	0	0	0	0	1	0	0	1	1		16	Shell		WP_010000733.1	WP_014975117.1	WP_012304952.1	WP_014975117.1
1617	1	1	0	1	1	1	0	0	0	0	0	1	1	2	1	0	0	0	1	0	0	1	1	0	0	0	0	0	1	0	0	0	0	0	0	0	1	0	0	1	1		16	Shell		WP_002816178.1	WP_014975110.1	WP_041762211.1	WP_004905792.1
1618	0	1	0	0	1	0	0	1	0	1	0	1	0	1	1	0	1	0	0	0	1	1	0	0	0	1	0	0	1	0	1	0	1	0	0	0	1	1	0	0	0		16	Shell		WP_010001001.1	WP_048700374.1	WP_004904458.1	WP_004899527.1
1619	0	1	0	1	1	0	0	1	0	0	0	1	0	1	1	1	0	0	0	0	0	0	2	1	0	1	1	1	1	0	0	1	0	0	0	0	1	0	0	0	0		16	Shell		WP_010001036.1	WP_048701560.1	WP_012305196.1	WP_004902625.1
1620	0	0	0	1	0	0	0	1	0	0	1	0	1	0	0	1	0	0	0	0	0	0	0	1	0	1	0	0	0	1	0	0	1	1	0	1	1	1	0	1	1		15	Shell		WP_010001438.1	WP_048700709.1	WP_013102245.1	WP_013102245.1
1621	0	0	0	0	1	0	0	1	0	1	0	0	1	0	1	1	1	0	0	0	1	0	0	0	0	1	0	0	1	1	1	1	0	0	0	1	1	0	0	0	0		15	Shell		WP_010001554.1	WP_048701659.1	WP_004906945.1	WP_004901668.1
1622	0	1	0	1	1	0	0	1	0	1	0	0	0	1	2	1	0	0	0	0	0	0	1	0	0	1	0	0	2	0	0	0	1	1	0	0	1	1	0	0	0		15	Shell		WP_010002105.1	WP_048701295.1	WP_012304939.1	WP_012304948.1
1623	0	1	0	1	0	0	0	0	1	0	0	1	1	1	0	1	0	0	0	0	0	0	1	1	0	0	0	0	0	1	0	1	0	1	0	1	0	0	0	1	1		15	Shell		WP_010006695.1	WP_025268578.1	WP_036092771.1	WP_042251961.1
1624	0	1	0	0	0	0	0	0	1	0	1	1	2	0	0	2	0	0	0	0	0	2	1	1	0	0	0	0	0	2	0	1	0	3	0	2	0	0	0	1	1		15	Shell		WP_010007398.1	WP_010290893.1	WP_025267979.1	WP_010290893.1
1625	1	0	1	1	0	0	1	0	1	0	0	0	1	0	0	0	0	0	0	0	0	1	1	0	1	0	1	1	0	1	0	0	1	0	0	1	0	1	0	0	0		15	Shell		WP_010007437.1	C120C_1029	KSL4_1898	CBL90717.1
1626	0	1	0	3	0	1	0	0	0	0	1	0	1	0	0	2	0	0	0	0	0	0	1	2	0	0	0	0	1	1	0	1	0	1	0	1	0	0	0	1	1		15	Shell		WP_014973607.1	WP_004906447.1	WP_014325154.1	WP_036092596.1
1627	0	1	0	0	1	0	0	0	0	1	0	1	0	1	1	0	1	0	1	1	1	1	0	0	0	0	1	0	1	0	1	0	0	0	1	0	0	0	0	0	0		15	Shell		WP_004902247.1	WP_004902247.1	WP_004902247.1	WP_004902247.1
1628	0	1	0	1	0	0	0	1	0	0	0	1	1	1	0	0	0	0	1	1	0	2	1	0	0	1	0	0	0	1	0	0	0	0	1	1	1	0	0	0	0		15	Shell		WP_010000784.1	WP_048700287.1	LEKG_0017	WP_010015489.1
1629	1	0	1	0	0	1	1	0	1	0	0	0	0	0	0	0	0	1	1	1	0	0	0	0	1	0	1	1	0	0	0	0	1	0	1	0	0	1	1	0	0		15	Shell		WP_014975047.1	WP_029508587.1	C120C_1021	C122C_1116
1630	1	1	1	0	0	0	1	0	0	1	0	1	1	1	0	0	0	1	1	1	0	0	0	0	1	0	0	1	0	0	0	0	1	0	1	0	0	0	0	0	0		15	Shell		WP_048801812.1	C120C_1057	C122C_0057	LEKG_0107
1631	1	0	1	1	0	0	1	0	0	0	0	0	1	0	0	0	0	1	1	1	0	0	1	0	1	0	1	1	0	0	0	0	0	0	1	1	0	0	1	0	0		15	Shell		C120C_0810	C122C_0039	LEKG_0131	KSL4_2077
1632	1	0	0	1	1	1	0	0	0	0	0	1	1	0	1	0	0	0	1	1	0	1	2	0	0	0	0	0	1	0	0	0	0	0	0	0	1	0	0	1	1		15	Shell		WP_010000738.1	WP_014975120.1	WP_041762227.1	WP_004903343.1
1633	1	0	1	0	0	0	1	1	0	0	0	0	0	0	0	0	0	1	1	1	0	1	0	0	1	1	1	1	0	0	0	0	0	0	1	0	1	0	1	0	0		15	Shell		WP_010001290.1	WP_048700504.1	C120C_1907	C122C_1689
1634	1	1	1	0	0	0	1	0	0	0	0	1	0	1	0	0	0	1	1	1	0	1	0	0	1	0	1	1	0	0	0	0	0	0	1	0	0	0	1	0	0		15	Shell		C120C_0361	C122C_1454	LEKG_0423	KSL4_0326
1635	1	0	1	0	1	0	1	0	1	0	0	0	0	0	0	0	1	1	1	1	0	0	0	1	1	0	1	1	0	0	0	0	0	0	1	0	1	0	0	0	0		15	Shell		WP_010001611.1	WP_004903708.1	WP_004909420.1	WP_010008480.1
1636	1	0	1	0	1	0	1	0	0	0	0	0	0	0	0	0	0	1	1	1	1	0	0	0	1	0	1	1	0	0	0	0	1	0	1	0	0	1	1	0	0		15	Shell		WP_004902832.1	WP_040176925.1	C120C_0315	C122C_1410
1637	1	0	1	0	0	0	1	1	1	0	0	0	0	0	0	0	0	1	1	1	0	1	0	0	1	0	1	1	0	0	0	0	0	0	1	0	1	0	1	0	0		15	Shell		WP_010000952.1	WP_048700164.1	WP_010006960.1	C120C_0259
1638	1	0	1	0	0	0	1	1	0	0	0	0	0	0	0	0	0	1	1	1	0	0	0	0	1	1	0	1	0	0	0	0	1	0	1	0	1	1	1	0	0		15	Shell		WP_010000200.1	WP_048701795.1	C120C_0129	C122C_0298
1639	0	0	1	1	0	0	1	1	0	0	0	0	0	0	0	0	0	1	0	1	1	0	0	1	0	1	0	0	0	0	0	1	1	0	0	1	1	1	1	0	0		15	Shell		WP_010001132.1	WP_048701048.1	WP_052437263.1	C122C_0797
1640	1	0	1	0	0	0	1	0	0	0	0	0	0	0	0	0	0	1	0	1	0	0	1	0	1	0	1	1	1	0	0	0	1	0	1	1	0	1	1	0	0		15	Shell		WP_004906413.1	C120C_0713	C122C_0131	LEKG_1017
1641	1	0	1	0	0	1	1	1	0	0	0	0	0	0	0	0	0	1	1	1	0	1	0	0	2	1	0	1	0	0	0	0	0	0	1	0	1	0	1	0	0		15	Shell		WP_029508902.1	WP_014975085.1	WP_048701620.1	C120C_0751
1642	1	0	1	0	0	1	1	1	0	0	0	0	0	0	0	0	0	1	1	1	0	1	0	0	2	1	1	1	0	0	0	0	0	0	1	0	0	0	1	0	0		15	Shell		WP_014975086.1	WP_048701622.1	C120C_0752	C120C_1065
1643	2	2	2	0	1	0	0	0	0	0	1	1	1	0	0	1	0	1	0	1	0	0	0	0	0	0	0	2	0	1	0	0	1	1	0	0	0	0	1	0	0		15	Shell		WP_004901727.1	C122C_1772	LEKG_1043	KSL4_0669
1644	1	1	1	0	0	0	1	1	0	0	0	1	0	1	0	0	0	1	1	1	0	0	0	0	1	1	0	1	0	0	0	0	0	0	1	0	0	0	1	0	0		15	Shell		WP_048701833.1	C120C_1493	C122C_0550	LEKG_1189
1645	0	0	0	1	0	1	0	0	1	0	1	0	1	0	0	1	0	0	0	0	0	0	1	0	0	0	0	0	0	1	0	1	1	1	0	1	0	1	0	1	1		15	Shell		WP_014974247.1	WP_010006686.1	WP_013102361.1	WP_013102361.1
1646	0	0	0	1	0	1	0	0	1	0	1	0	1	0	0	1	0	0	0	0	0	0	1	0	0	0	0	0	0	1	0	1	1	1	0	1	0	1	0	1	1		15	Shell		WP_014974248.1	WP_010006684.1	WP_013102360.1	WP_013102360.1
1647	1	0	1	0	0	0	1	1	0	0	1	0	0	1	0	1	0	1	0	1	0	0	0	0	1	0	1	1	0	0	1	0	0	0	0	0	0	0	0	1	1		15	Shell		WP_048699747.1	WP_040189864.1	C120C_1226	C122C_0895
1648	1	1	1	0	0	1	1	0	0	0	0	1	0	1	0	0	0	1	1	1	0	1	0	0	1	0	0	1	0	0	0	0	0	0	1	0	0	0	1	0	0		15	Shell		WP_014973642.1	C120C_0921	C122C_1292	LEKG_1836
1649	1	0	1	0	0	0	1	1	1	0	0	0	0	0	0	0	0	1	1	1	0	0	0	0	1	2	1	1	0	0	0	0	0	0	1	0	1	0	1	0	0		15	Shell		WP_010001432.1	WP_048700703.1	WP_010007380.1	C120C_0957
1650	0	0	1	0	0	1	0	1	0	0	0	0	1	0	1	0	0	1	0	1	0	1	0	0	1	0	1	0	1	1	0	0	1	1	0	0	0	0	1	0	0		15	Shell		WP_015007059.1	WP_010383508.1	WP_012304944.1	WP_004906019.1
1651	0	0	1	0	1	1	0	0	1	0	0	0	0	0	1	0	1	1	0	1	1	0	0	0	1	0	0	0	0	0	0	1	1	1	0	0	1	0	1	0	0		15	Shell		WP_003108064.1	WP_013102148.1	WP_004907787.1	WP_004903891.1
1652	0	1	0	1	0	1	0	0	1	0	0	1	1	1	0	1	0	0	0	0	0	1	1	1	0	0	0	0	0	1	0	1	0	1	0	1	0	0	0	0	0		15	Shell		WP_041773165.1	WP_010007083.1	WP_014324999.1	WP_036091759.1
1653	0	0	0	1	0	1	0	0	1	0	1	0	1	0	0	1	0	0	0	0	0	0	1	0	0	0	0	0	0	1	0	1	1	1	0	1	0	1	0	1	1		15	Shell		WP_041773200.1	WP_010006679.1	WP_013102357.1	WP_013102357.1
1654	0	0	0	1	0	0	0	0	0	0	1	0	1	0	0	1	0	0	0	0	0	1	1	0	0	0	1	0	0	1	0	1	1	1	0	1	0	1	0	1	1		15	Shell		WP_053216564.1	WP_013975207.1	WP_013103394.1	WP_011679100.1
1655	0	0	0	1	0	0	0	0	0	0	1	0	1	0	0	1	0	0	0	0	0	1	1	1	0	0	0	0	0	1	0	1	1	1	0	1	0	1	0	1	1		15	Shell		WP_013975209.1	WP_013103390.1	WP_025267674.1	WP_036089418.1
1656	0	0	0	1	1	0	0	1	0	0	0	0	0	0	1	1	2	0	0	0	1	1	1	1	0	1	0	0	1	1	0	0	2	0	0	1	0	0	0	0	0		15	Shell		WP_048701031.1	WP_012305291.1	WP_004903898.1	WP_004904675.1
1657	0	0	0	1	0	1	0	1	0	0	0	0	1	0	0	1	0	0	0	0	0	0	0	0	0	1	0	0	0	1	0	1	1	1	0	1	1	1	0	1	1		15	Shell		WP_010000374.1	WP_014974252.1	WP_048701643.1	WP_013102356.1
1658	0	1	0	1	0	0	0	0	0	0	0	1	1	1	0	1	0	0	0	0	0	1	1	1	0	0	0	0	0	1	0	1	0	1	0	1	0	0	0	1	1		15	Shell		WP_011680232.1	WP_011680232.1	WP_011680232.1	WP_050891886.1
1659	1	0	1	0	1	0	1	1	1	1	0	0	0	0	0	0	0	0	1	0	1	0	0	0	1	1	0	1	0	0	1	0	0	0	0	1	0	0	1	0	0		15	Shell		WP_048701543.1	WP_004903320.1	WP_040177198.1	WP_040177198.1
1660	0	1	0	1	0	0	0	0	0	0	1	1	1	1	0	1	0	0	0	0	0	0	1	1	0	0	0	0	0	1	0	1	0	1	0	1	0	0	0	1	1		15	Shell		WP_025267932.1	WP_036090459.1	WP_042252927.1	WP_050891507.1
1661	0	0	0	1	0	0	0	0	0	0	1	1	1	1	0	1	0	0	0	0	0	1	1	1	0	0	0	0	0	1	0	1	0	1	0	1	0	0	0	1	1		15	Shell		WP_038534110.1	WP_036092869.1	WP_042251850.1	WP_050892228.1
1662	2	1	2	0	1	0	0	1	0	0	0	1	0	0	0	1	0	1	0	0	0	0	1	0	0	0	0	2	1	1	0	0	1	1	0	0	0	0	2	0	0		15	Shell		WP_048702240.1	WP_004902811.1	WP_004902811.1	C122C_0722
1663	1	0	1	0	1	0	1	0	0	1	0	0	0	0	1	0	1	1	1	0	1	0	0	0	0	0	0	1	1	0	1	0	0	0	1	0	0	0	1	0	0		15	Shell		WP_004906662.1	WP_004901419.1	WP_004905354.1	WP_004906662.1
1664	1	0	1	0	1	0	1	0	0	1	0	0	0	0	1	0	1	1	1	0	1	0	0	0	0	0	0	1	1	0	1	0	0	0	1	0	0	0	1	0	0		15	Shell		WP_004906668.1	WP_004901430.1	WP_004905360.1	WP_004906668.1
1665	0	0	0	1	1	0	0	0	1	1	0	0	1	0	1	0	1	0	0	0	1	0	1	1	0	0	0	0	1	1	1	1	0	0	0	1	0	0	0	0	0		15	Shell		WP_004908838.1	WP_004902095.1	WP_004905017.1	WP_004908838.1
1666	1	0	0	0	1	0	1	0	0	1	0	0	0	0	1	0	0	0	1	0	1	0	0	0	1	0	1	0	1	0	1	0	1	0	1	0	0	1	1	0	0		15	Shell		WP_012305141.1	WP_004902945.1	WP_004905827.1	WP_040176903.1
1667	0	0	0	1	0	0	0	1	0	0	0	0	1	0	0	1	0	0	0	0	0	1	1	1	0	1	0	0	0	1	0	1	0	1	0	1	1	0	0	1	1		15	Shell		WP_010000682.1	WP_010000682.1	WP_010000682.1	WP_010286910.1
1668	1	1	0	1	1	1	0	0	0	0	0	0	1	2	1	0	0	0	1	0	0	1	2	0	0	0	0	0	1	0	0	0	0	0	0	0	1	0	0	1	1		15	Shell		WP_010000715.1	WP_041773257.1	WP_041762202.1	WP_004903397.1
1669	1	1	0	1	1	1	0	0	0	0	0	1	1	1	1	0	0	0	1	0	0	1	1	0	0	0	0	0	1	0	0	0	0	0	0	0	1	0	0	0	1		15	Shell		WP_010000730.1	WP_014975113.1	WP_012304977.1	WP_004903363.1
1670	1	0	0	1	1	1	0	0	0	0	0	1	1	2	1	0	0	0	1	0	0	1	1	0	0	0	0	0	1	0	0	0	0	0	0	0	1	0	0	1	1		15	Shell		WP_010000731.1	WP_014975115.1	WP_041762216.1	WP_004903356.1
1671	1	0	0	1	1	1	0	0	0	0	0	1	1	1	1	0	0	0	1	0	0	1	1	0	0	0	0	0	1	0	0	0	0	0	0	0	1	0	0	1	1		15	Shell		WP_010000736.1	WP_014975119.1	WP_012304983.1	WP_004903346.1
1672	0	0	0	0	1	0	0	1	0	1	0	0	1	0	1	0	1	0	0	0	1	0	0	1	0	1	0	0	1	1	1	0	0	0	0	1	1	1	0	0	0		15	Shell		WP_010001033.1	WP_048701151.1	WP_012305327.1	WP_004903300.1
1673	0	1	0	1	1	0	0	1	0	0	0	1	0	0	2	0	0	0	0	0	0	1	2	1	1	0	2	0	1	1	0	0	0	0	0	1	1	0	0	0	0		15	Shell		WP_010001044.1	WP_048702216.1	WP_041761681.1	WP_041761706.1
1674	0	1	1	1	0	0	1	1	0	0	0	0	0	0	0	0	0	0	0	0	1	0	1	1	1	1	1	1	0	0	0	0	1	0	0	0	1	0	1	0	0		15	Shell		WP_010001105.1	WP_048701027.1	WP_040177052.1	C120C_0114
1675	2	1	1	0	0	0	0	0	0	0	1	1	0	2	0	2	1	0	0	0	0	0	0	1	1	0	2	1	0	0	1	0	0	0	0	0	0	0	0	0	1		14	Shell		WP_036061336.1	WP_040189635.1	C120C_1870	KSL4_0591
1676	0	1	0	0	1	0	0	1	0	1	0	1	0	1	1	0	1	0	0	0	1	1	0	0	0	1	0	0	1	0	1	0	0	0	0	0	1	0	0	0	0		14	Shell		WP_010001996.1	WP_010005598.1	WP_012305082.1	WP_004900542.1
1677	0	0	0	1	1	0	0	0	0	1	0	0	1	0	1	0	1	0	0	0	0	1	1	1	0	0	0	0	1	1	1	0	0	0	0	1	1	0	0	0	0		14	Shell		WP_009999920.1	WP_004907444.1	WP_004900244.1	WP_004904315.1
1678	0	0	0	1	0	0	0	0	1	0	1	0	1	0	0	1	0	0	0	0	0	1	1	1	0	0	0	0	0	1	0	1	0	1	0	1	0	0	0	1	1		14	Shell		WP_010007427.1	WP_010295526.1	WP_036092768.1	WP_042251964.1
1679	1	0	0	0	1	1	1	0	0	0	0	0	0	0	0	0	0	0	1	0	0	1	0	0	1	0	0	0	0	1	0	1	1	1	0	0	1	1	0	0	1		14	Shell		WP_029508982.1	WP_014974058.1	WP_036058412.1	C120C_1400
1680	0	1	0	1	0	0	0	0	1	0	0	1	1	1	0	1	0	0	0	0	0	1	0	1	0	0	0	0	0	1	0	1	0	1	0	1	0	0	0	0	1		14	Shell		WP_010008602.1	WP_014324384.1	WP_036090104.1	WP_042250738.1
1681	0	0	0	1	0	1	0	0	0	0	0	0	2	0	0	1	0	0	0	0	0	1	1	1	1	0	0	0	0	1	0	1	1	1	0	1	0	1	0	0	0		14	Shell		WP_014335269.1	C120C_1075	WP_013103522.1	WP_013103522.1
1682	1	1	1	0	0	0	1	0	0	0	0	1	0	1	0	0	0	1	1	0	0	1	0	0	1	0	1	1	0	0	0	0	0	0	1	0	0	0	1	0	0		14	Shell		C120C_0549	C122C_0651	KSL4_0997	CBL91706.1
1683	1	1	1	0	0	0	1	0	0	0	0	1	1	1	0	0	0	0	1	0	0	1	0	0	1	0	0	1	0	0	0	0	0	0	1	1	0	0	1	0	0		14	Shell		C120C_0561	KSL4_1008	CBL91718.1	PB1A_0501
1684	1	0	1	0	0	1	1	0	0	0	0	0	0	0	0	0	0	1	1	1	0	0	0	0	1	0	1	1	0	0	0	0	1	0	1	0	0	1	1	0	0		14	Shell		WP_014975046.1	C120C_1022	C122C_1115	LEKG_0059
1685	1	0	1	0	1	0	1	0	0	0	0	0	0	0	0	0	0	1	1	1	0	0	0	0	1	0	1	1	0	0	0	0	1	0	1	0	0	1	1	0	0		14	Shell		WP_004903690.1	C120C_1053	C122C_0061	LEKG_0103
1686	1	0	1	0	0	1	1	0	0	0	0	0	0	0	0	0	0	1	2	2	0	1	0	0	1	0	1	1	0	0	0	0	0	0	2	0	0	1	1	0	0		14	Shell		WP_014974628.1	C120C_1197	C122C_1071	LEKG_0119
1687	1	1	1	0	0	0	1	0	0	0	0	1	0	1	0	0	0	1	1	1	0	1	0	0	1	0	0	1	0	0	0	0	0	0	1	0	0	0	1	0	0		14	Shell		C120C_1826	C122C_0017	LEKG_0145	KSL4_0018
1688	1	0	1	0	0	1	1	0	0	0	0	0	0	0	0	0	0	1	1	1	0	0	0	0	1	0	1	1	0	0	0	0	1	0	1	0	0	1	1	0	0		14	Shell		WP_014975061.1	C120C_1828	C122C_0015	LEKG_0147
1689	1	0	1	0	0	1	1	0	0	0	0	0	0	0	0	0	0	1	1	1	0	0	0	0	1	0	1	1	0	0	0	0	1	0	1	0	0	1	1	0	0		14	Shell		WP_014975004.1	C120C_1884	C122C_1707	LEKG_0173
1690	1	0	1	0	0	1	1	0	0	0	0	0	0	0	0	0	0	1	1	1	0	0	0	0	1	0	1	1	0	0	0	0	1	0	1	0	0	1	1	0	0		14	Shell		WP_014973860.1	C120C_0342	C122C_1435	LEKG_0449
1691	1	0	0	0	1	0	0	0	0	1	0	0	0	0	1	0	1	1	0	1	1	0	0	0	1	0	1	0	1	0	1	0	0	0	0	0	0	1	1	0	0		14	Shell		WP_004909150.1	WP_004902516.1	WP_004904770.1	WP_004909150.1
1692	1	0	1	0	0	0	1	0	0	0	0	0	0	0	0	0	0	0	1	1	0	1	0	0	1	1	1	1	0	0	0	0	1	0	1	0	1	0	1	0	0		14	Shell		WP_010000673.1	C120C_0130	LEKG_0821	KSL4_1463
1693	1	1	1	0	0	0	1	0	0	0	0	1	0	1	0	0	0	1	1	1	0	0	0	0	1	0	1	1	0	0	0	0	0	0	1	0	0	0	1	0	0		14	Shell		C120C_0686	C122C_1171	LEKG_0990	KSL4_1594
1694	1	0	1	0	0	0	1	0	0	0	0	0	0	0	0	0	0	1	0	1	0	0	1	0	1	0	1	1	1	0	0	0	1	0	1	0	0	1	1	0	0		14	Shell		WP_004906414.1	C120C_0712	C122C_0132	LEKG_1016
1695	1	1	0	0	1	0	0	0	0	0	1	1	0	1	0	1	0	0	0	1	0	0	0	1	0	0	0	0	0	0	0	0	1	1	0	0	0	0	1	1	1		14	Shell		WP_004901784.1	LEKG_1077	PB1A_1134	PB1E_1721
1696	1	0	1	0	0	1	1	0	0	0	0	0	0	0	0	0	0	1	1	1	0	1	0	0	1	0	0	1	0	0	0	0	1	0	1	0	0	1	1	0	0		14	Shell		WP_014974351.1	C120C_0633	C122C_0568	LEKG_1171
1697	1	0	1	0	0	1	1	0	0	0	0	0	0	0	0	0	0	1	1	1	0	0	0	0	1	0	1	1	0	0	0	0	1	0	1	0	0	1	1	0	0		14	Shell		WP_014974825.1	C120C_1248	C122C_0872	LEKG_1617
1698	1	0	1	0	0	1	1	0	1	0	0	0	0	0	0	0	0	1	1	1	0	0	0	0	1	0	0	1	0	0	0	0	1	0	1	0	0	1	1	0	0		14	Shell		WP_014974826.1	WP_010007260.1	C120C_1249	C122C_0871
1699	0	1	0	1	0	0	1	0	1	0	1	1	0	1	0	0	1	0	0	1	0	0	1	1	0	0	1	0	0	0	1	0	0	0	0	0	0	0	1	0	0		14	Shell		WP_004908204.1	WP_040189721.1	WP_010008534.1	LEKG_1720
1700	1	0	1	0	0	0	1	0	1	0	0	0	0	0	0	0	0	1	1	1	0	0	0	0	1	0	1	1	0	0	0	0	1	0	1	0	0	1	1	0	0		14	Shell		WP_010006983.1	C120C_0895	C122C_1318	LEKG_1855
1701	1	0	1	0	1	0	1	0	0	1	0	0	0	0	1	0	0	1	0	1	0	0	0	0	1	0	1	1	1	0	1	0	0	0	0	0	0	0	1	0	0		14	Shell		WP_004902917.1	WP_004902917.1	WP_004902917.1	WP_004902917.1
1702	1	0	1	0	1	0	1	0	0	1	0	0	0	0	2	0	0	1	0	1	1	0	0	0	1	0	1	1	1	0	0	0	0	0	0	0	0	0	1	0	0		14	Shell		WP_012305149.1	WP_040176906.1	WP_004902921.1	WP_004905816.1
1703	0	1	1	1	0	0	0	0	0	0	0	1	0	1	0	0	0	0	0	1	0	0	1	1	0	1	0	1	0	1	0	1	0	0	0	0	1	0	1	0	0		14	Shell		WP_010001728.1	LEKG_1958	KSL4_1641	PB1E_1767
1704	0	0	1	0	0	1	0	1	0	0	0	0	1	0	1	0	0	1	0	1	0	1	0	0	1	0	0	0	1	1	0	0	1	1	0	0	0	0	1	0	0		14	Shell		WP_015007060.1	WP_003572050.1	WP_006844814.1	WP_004906020.1
1705	0	0	0	0	0	1	0	0	0	0	1	0	1	0	0	0	0	0	1	0	0	1	0	1	0	1	0	0	0	1	0	1	0	1	1	1	0	0	0	1	1		14	Shell		WP_014974397.1	WP_010687770.1	WP_010687770.1	WP_029509321.1
1706	0	0	0	1	0	1	0	0	0	0	1	0	1	0	0	1	0	0	0	0	0	0	1	1	0	0	0	0	0	1	0	1	1	1	0	1	0	1	0	1	0		14	Shell		WP_014974941.1	WP_013103031.1	WP_013103031.1	WP_002815709.1
1707	0	1	0	2	0	0	0	1	0	0	0	1	1	1	1	0	0	0	0	0	0	1	1	1	0	0	0	0	1	1	0	0	0	1	0	0	0	0	0	1	0		14	Shell		WP_048699828.1	WP_012304800.1	WP_004906480.1	WP_042253120.1
1708	0	1	0	1	0	0	0	0	0	0	0	1	1	1	0	0	0	0	0	0	0	2	1	1	0	0	0	0	0	1	0	1	1	1	0	1	0	1	0	0	0		14	Shell		WP_013103348.1	WP_013103348.1	WP_014324278.1	WP_036089769.1
1709	0	0	0	1	0	0	0	0	0	0	1	0	1	0	0	1	0	0	0	0	0	0	1	1	0	0	0	0	0	1	0	1	1	1	0	1	0	1	0	1	1		14	Shell		WP_013103392.1	WP_013103392.1	WP_011679098.1	WP_036089423.1
1710	0	3	0	0	1	0	1	1	0	0	2	2	0	2	0	2	0	0	0	0	1	0	0	1	0	0	0	0	0	0	0	0	1	0	0	0	0	0	1	2	1		14	Shell		WP_048700534.1	WP_004902477.1	WP_040176582.1	CBL91216.1
1711	0	0	0	1	0	0	0	0	0	0	1	0	1	0	0	1	0	0	0	0	0	0	1	1	0	0	0	0	0	1	0	1	1	1	0	1	0	1	0	1	1		14	Shell		WP_013975208.1	WP_013103391.1	WP_025267675.1	WP_036089420.1
1712	0	0	0	1	0	0	0	0	0	0	1	0	1	0	0	1	0	0	0	0	0	1	1	1	0	0	0	0	0	1	0	0	1	1	0	1	0	1	0	1	1		14	Shell		WP_013975289.1	WP_013103184.1	WP_025267726.1	WP_042251247.1
1713	0	0	0	1	0	0	0	0	0	0	0	1	1	1	0	1	0	0	0	0	0	1	1	1	0	0	0	0	0	1	0	1	0	1	0	1	0	0	0	1	1		14	Shell		WP_025268245.1	WP_036091503.1	WP_042250349.1	WP_050892112.1
1714	2	1	2	0	1	0	0	1	0	0	0	1	0	0	0	1	0	1	0	0	0	0	1	0	0	0	0	2	0	2	0	0	1	1	0	0	0	0	2	0	0		14	Shell		WP_053089468.1	WP_004899720.1	C122C_0721	KSL4_0134
1715	0	0	0	1	1	0	0	0	0	1	0	0	1	0	1	0	1	1	0	0	1	0	1	0	0	0	0	0	1	0	1	1	0	1	0	1	0	0	0	0	0		14	Shell		WP_004901606.1	WP_004901606.1	WP_004901606.1	WP_004901606.1
1716	0	1	0	0	1	0	0	0	0	1	0	1	0	1	1	0	1	0	0	0	1	1	0	0	0	1	0	0	1	0	1	0	1	0	0	0	0	1	0	0	0		14	Shell		WP_004908567.1	WP_004899649.1	WP_004904575.1	WP_004908567.1
1717	1	0	0	1	1	1	0	0	0	0	0	1	1	1	1	0	0	0	1	0	0	0	2	0	0	0	0	0	1	0	0	0	0	0	0	0	1	0	0	1	1		14	Shell		WP_010000710.1	WP_014975101.1	WP_012304964.1	WP_004903402.1
1718	1	1	1	0	1	0	0	0	0	0	0	1	1	1	0	1	0	0	0	0	0	0	0	2	0	0	0	1	0	1	0	0	1	1	0	0	0	0	1	0	0		14	Shell		WP_004901791.1	KSL4_0089	PB1A_1130	PB1E_1991
1719	1	1	0	1	1	0	0	0	0	0	0	0	1	0	0	1	0	0	0	0	1	1	0	0	0	0	0	0	0	1	0	1	1	1	0	1	0	1	0	0	0		14	Shell		WP_004902628.1	WP_040176931.1	PB1A_1182	WP_013102873.1
1720	0	0	0	1	1	1	0	2	0	0	0	1	0	0	0	0	0	0	0	0	0	1	2	0	0	1	1	1	0	0	0	1	0	0	0	0	1	0	1	0	0		13	Shell		WP_010001580.1	WP_014974300.1	WP_048701283.1	WP_048702230.1
1721	0	1	0	2	1	0	0	1	0	0	0	1	0	0	1	0	0	0	0	0	0	1	2	0	1	0	2	1	0	0	0	1	0	0	0	0	1	0	0	0	0		13	Shell		WP_010001867.1	WP_048702226.1	WP_041761687.1	WP_004902651.1
1722	0	0	0	0	1	1	0	0	0	1	0	0	0	0	1	0	1	0	1	0	1	0	0	0	0	1	0	0	1	0	1	0	0	0	1	0	1	0	1	0	0		13	Shell		WP_010002080.1	WP_014974692.1	WP_012305068.1	WP_004903221.1
1723	0	0	0	0	1	1	0	0	0	1	0	0	0	0	1	0	1	0	1	0	1	0	0	0	0	1	1	0	1	0	1	0	0	0	1	0	1	0	0	0	0		13	Shell		WP_019040842.1	WP_014974693.1	WP_004903224.1	WP_004903224.1
1724	1	0	1	0	1	1	0	0	1	0	0	0	1	0	0	0	0	0	1	0	1	0	0	0	1	0	0	1	0	0	0	0	1	0	1	0	0	1	0	0	0		13	Shell		WP_014973596.1	WP_004902475.1	WP_004902475.1	WP_010008527.1
1725	1	0	1	0	0	0	1	0	0	0	0	1	0	0	0	0	0	1	1	0	0	0	0	1	1	0	1	1	0	0	0	0	1	0	1	0	0	1	0	0	0		13	Shell		C120C_0454	C122C_1547	KSL4_0419	CBL90979.1
1726	1	1	1	0	0	0	1	0	0	0	0	1	0	1	0	0	0	1	1	0	0	1	0	0	1	0	0	1	0	0	0	0	0	0	1	0	0	0	1	0	0		13	Shell		C120C_0548	C122C_0652	KSL4_0996	CBL91705.1
1727	1	1	1	0	0	0	1	0	0	0	0	1	0	1	0	0	0	1	1	0	0	1	0	0	1	0	0	1	0	0	0	0	0	0	1	0	0	0	1	0	0		13	Shell		C120C_0554	C122C_0646	KSL4_1002	CBL91711.1
1728	1	0	1	0	0	0	1	0	0	0	0	0	1	0	0	0	0	1	1	0	0	1	0	0	1	0	1	1	0	0	0	0	0	0	1	1	0	0	1	0	0		13	Shell		C120C_0557	C122C_0643	KSL4_1005	CBL91714.1
1729	0	0	0	0	1	0	0	1	0	1	0	0	0	0	1	0	1	1	1	0	1	0	0	0	0	1	0	0	1	0	1	0	0	0	1	0	1	0	0	0	0		13	Shell		WP_010000021.1	WP_048699947.1	WP_004906311.1	WP_004903647.1
1730	1	0	1	0	0	1	1	0	0	0	0	0	0	0	0	0	0	0	1	1	0	1	0	0	1	0	1	1	0	0	0	0	1	0	0	0	0	1	1	0	0		13	Shell		WP_014975068.1	C120C_0985	LEKG_0027	KSL4_1853
1731	0	0	0	1	0	0	4	1	0	0	0	1	0	1	0	1	0	0	0	5	0	1	1	0	0	1	1	0	0	0	0	0	0	0	0	0	1	0	1	0	0		13	Shell		WP_050777365.1	WP_048701160.1	LEKG_0062	LEKG_0782
1732	1	0	1	0	0	0	1	0	0	0	0	0	0	0	0	0	0	1	1	1	0	0	0	0	1	0	2	1	0	0	0	0	1	0	1	0	0	1	1	0	0		13	Shell		C120C_1055	C122C_0059	LEKG_0105	KSL4_1925
1733	1	0	1	0	0	0	1	0	0	0	0	0	0	0	0	0	0	1	1	1	0	0	0	0	1	0	1	1	0	0	0	0	1	0	1	0	0	1	1	0	0		13	Shell		C120C_1062	C122C_0052	LEKG_0112	KSL4_1932
1734	1	0	1	0	0	0	1	0	0	0	0	0	0	0	0	0	0	0	1	1	0	0	0	0	1	0	1	1	0	1	0	0	1	0	1	0	0	1	1	0	0		13	Shell		C120C_0811	LEKG_0132	KSL4_2076	CBL90761.1
1735	1	0	1	0	0	0	1	0	0	0	0	0	0	0	0	0	0	1	1	1	0	1	0	0	1	0	1	1	0	0	0	1	0	0	1	0	0	0	1	0	0		13	Shell		C120C_1825	C122C_0018	LEKG_0144	KSL4_0017
1736	1	0	1	0	0	0	1	0	0	0	0	0	0	0	0	0	0	1	1	1	0	0	0	0	1	0	1	1	0	0	0	0	1	0	1	0	0	1	1	0	0		13	Shell		C120C_1894	C122C_1702	LEKG_0178	KSL4_0568
1737	1	0	1	0	0	1	1	0	0	0	0	0	0	0	0	0	0	1	1	1	0	0	0	0	1	0	0	1	0	0	0	0	1	0	1	0	0	1	1	0	0		13	Shell		WP_014973861.1	C120C_0341	C122C_1434	LEKG_0450
1738	0	0	1	1	0	0	0	0	1	0	0	0	1	0	1	0	1	0	0	1	0	1	0	1	0	0	0	1	1	0	1	0	0	0	1	0	0	0	0	0	0		13	Shell		WP_041761902.1	WP_036069439.1	WP_004907931.1	WP_052438201.1
1739	1	0	1	0	0	0	1	0	0	0	0	0	0	0	0	0	0	1	1	1	0	0	0	0	1	0	1	1	0	0	0	0	1	0	1	0	0	1	1	0	0		13	Shell		C120C_0753	C122C_1789	LEKG_1026	KSL4_0056
1740	1	0	1	0	0	0	1	0	0	0	0	0	0	0	0	0	0	1	1	1	0	1	0	0	1	0	0	1	0	0	0	0	1	0	1	0	0	1	1	0	0		13	Shell		C120C_0756	C122C_1786	LEKG_1029	KSL4_0053
1741	0	0	0	1	0	1	0	0	0	0	0	0	1	0	0	1	0	0	0	0	0	1	1	1	0	0	0	0	0	1	0	1	1	1	0	1	0	1	0	0	0		13	Shell		WP_014974246.1	WP_013102362.1	WP_013102362.1	WP_011679910.1
1742	0	0	0	1	1	0	0	0	0	0	0	0	0	0	0	0	0	1	1	1	0	0	1	1	0	0	0	0	0	1	0	0	2	0	0	1	1	1	1	0	0		13	Shell		WP_010001134.1	WP_004903857.1	C122C_0795	LEKG_1330
1743	1	0	1	0	0	1	1	0	0	0	0	0	0	0	0	0	0	1	1	1	0	0	0	0	1	0	0	1	0	0	0	0	1	0	1	0	0	1	1	0	0		13	Shell		WP_014974613.1	C120C_1480	C122C_1917	LEKG_1386
1744	1	0	1	0	0	0	1	0	0	0	0	0	0	0	0	0	0	1	1	1	0	0	0	0	1	0	1	1	0	0	0	0	1	0	1	0	0	1	1	0	0		13	Shell		C120C_1250	C122C_0870	LEKG_1619	KSL4_0171
1745	1	0	1	0	0	0	1	0	0	0	0	0	0	0	0	0	0	1	1	1	0	0	0	0	1	0	1	1	0	0	0	0	1	0	1	0	0	1	1	0	0		13	Shell		C120C_1251	C122C_0869	LEKG_1620	KSL4_0170
1746	1	0	1	0	0	0	1	0	0	0	0	0	0	0	0	0	0	1	1	1	0	0	0	0	1	0	1	1	0	0	0	0	1	0	1	0	0	1	1	0	0		13	Shell		C120C_1252	C122C_0868	LEKG_1621	KSL4_0169
1747	1	0	1	0	0	1	1	0	0	0	0	0	0	0	0	0	0	1	1	1	0	0	0	0	1	0	0	1	0	0	0	0	1	0	1	0	0	1	1	0	0		13	Shell		WP_041773232.1	C120C_0885	C122C_0867	LEKG_1622
1748	1	0	1	0	0	1	1	0	0	0	0	0	0	0	0	0	0	1	1	1	0	0	0	0	1	0	0	1	0	0	0	0	1	0	1	0	0	1	1	0	0		13	Shell		WP_014974839.1	C120C_0874	C122C_0856	LEKG_1633
1749	0	1	0	1	0	0	1	0	0	0	1	1	0	2	1	0	1	0	0	1	1	0	1	0	0	0	0	0	0	0	0	0	0	0	0	0	0	0	1	0	1		13	Shell		WP_004908211.1	WP_004908211.1	WP_052437250.1	LEKG_1722
1750	0	0	1	0	0	1	0	0	0	0	0	0	1	0	1	0	0	1	0	1	0	1	0	0	0	0	1	0	1	1	0	0	1	1	0	0	0	0	1	0	0		13	Shell		WP_010276787.1	WP_041762182.1	WP_004906017.1	C122C_0169
1751	0	1	1	1	0	1	0	0	0	0	0	1	0	1	0	0	0	1	0	1	0	0	1	0	1	0	1	0	0	0	0	0	1	0	0	0	0	0	1	0	0		13	Shell		WP_013102150.1	C120C_1209	C122C_0157	LEKG_1967
1752	0	1	0	0	1	0	0	1	0	1	0	1	0	1	1	0	1	0	0	0	1	1	0	0	0	1	0	0	1	0	0	0	0	0	0	0	1	0	0	0	0		13	Shell		WP_010000079.1	WP_048700189.1	WP_004906651.1	WP_004901400.1
1753	0	1	1	0	0	0	1	0	0	0	0	1	1	1	0	1	0	0	1	0	0	0	0	1	0	0	0	1	0	1	0	1	0	0	0	0	0	0	0	0	1		13	Shell		KSL4_0218	CBL91181.1	PL111_1477	WP_010016087.1
1754	1	0	0	0	1	1	1	0	0	0	0	0	0	0	1	0	0	1	0	0	1	0	0	0	1	0	0	1	1	0	0	0	1	0	1	0	0	1	0	0	0		13	Shell		WP_014974919.1	WP_012305162.1	WP_004902827.1	WP_004906359.1
1755	0	0	0	1	0	1	0	0	0	0	1	0	1	0	0	1	0	0	0	0	0	1	1	1	0	0	0	0	0	1	0	0	0	1	0	1	0	0	0	1	1		13	Shell		WP_014974944.1	WP_010296022.1	WP_010296022.1	WP_048592492.1
1756	0	0	0	1	0	1	0	0	0	0	1	0	1	0	0	1	0	0	0	0	0	1	1	1	0	0	0	0	0	1	0	0	0	1	0	1	0	0	0	1	1		13	Shell		WP_014974946.1	WP_025268550.1	WP_042251071.1	WP_050892161.1
1757	0	0	0	1	0	1	0	0	0	0	0	0	1	0	0	1	0	0	0	0	0	2	1	1	0	0	0	0	0	1	0	1	1	1	0	1	0	1	0	0	0		13	Shell		WP_041773231.1	WP_013975371.1	WP_013102939.1	WP_014324787.1
1758	0	0	0	2	1	0	0	1	0	0	0	0	2	0	1	1	1	0	0	0	0	1	2	1	0	0	0	0	0	2	0	0	0	1	0	2	0	0	0	0	0		13	Shell		WP_010003212.1	WP_004907429.1	WP_004900231.1	WP_004907429.1
1759	0	0	0	1	0	0	0	1	0	0	1	0	1	0	0	1	0	0	0	0	0	0	1	1	0	0	0	0	0	1	0	1	0	1	0	1	0	0	0	1	1		13	Shell		WP_048699839.1	WP_025268200.1	WP_036091380.1	WP_042253055.1
1760	0	0	0	1	0	0	0	0	0	0	0	0	1	0	0	1	0	0	0	0	0	0	1	1	0	0	0	0	0	1	0	1	1	1	0	1	0	1	0	1	1		13	Shell		WP_013103393.1	WP_013103393.1	WP_011679099.1	WP_011679099.1
1761	1	0	1	0	0	0	1	1	0	0	0	0	0	0	0	0	0	0	1	0	0	0	1	0	1	1	1	1	0	0	0	0	0	0	1	0	1	0	1	0	0		13	Shell		WP_010000334.1	WP_048701590.1	C120C_1814	KSL4_0005
1762	0	0	0	1	0	0	0	0	0	0	1	0	1	0	0	1	0	0	0	0	0	0	1	1	0	1	0	0	0	1	0	1	0	1	0	1	0	0	0	1	1		13	Shell		WP_029509544.1	WP_025267834.1	WP_036090080.1	WP_042250762.1
1763	0	1	0	1	0	0	0	0	0	0	0	1	1	1	0	1	0	0	0	0	0	2	1	1	0	0	0	0	0	1	0	1	0	1	0	1	0	0	0	0	0		13	Shell		WP_025267738.1	WP_036089714.1	WP_042251207.1	WP_050891378.1
1764	0	1	0	1	0	0	0	0	0	0	0	1	1	1	0	1	0	0	0	0	0	2	1	1	0	0	0	0	0	1	0	1	0	1	0	1	0	0	0	0	0		13	Shell		WP_025267777.1	WP_036089891.1	WP_042250918.1	WP_050891327.1
1765	0	1	0	1	0	0	0	0	0	0	0	1	1	1	0	1	0	0	0	0	0	1	1	1	0	0	0	0	0	1	0	1	0	1	0	1	0	0	0	0	0		13	Shell		WP_025268512.1	WP_011680442.1	WP_011680442.1	WP_050891927.1
1766	0	0	0	1	0	0	0	0	0	0	1	0	1	0	0	1	0	0	0	0	0	1	1	1	0	0	0	0	0	1	0	1	0	1	0	1	0	0	0	1	1		13	Shell		WP_038534174.1	WP_036092910.1	WP_052408326.1	WP_048593129.1
1767	0	1	1	0	1	0	0	1	0	0	0	1	0	0	0	1	0	0	0	0	0	1	1	0	0	0	0	1	1	1	0	0	1	0	0	0	0	0	1	0	0		13	Shell		WP_048702251.1	WP_004902823.1	WP_004902823.1	KSL4_1629
1768	2	1	2	0	2	0	0	1	0	0	0	0	0	0	0	1	0	1	0	0	0	0	1	0	0	0	0	2	1	2	0	0	1	0	0	0	0	0	2	0	0		13	Shell		WP_048702252.1	WP_004899729.1	WP_004902821.1	WP_004902821.1
1769	0	1	0	0	1	0	0	0	0	1	0	1	1	1	1	0	1	0	0	0	1	1	0	0	0	1	0	0	1	0	1	0	0	0	0	0	0	0	0	0	0		13	Shell		WP_004899125.1	WP_004899125.1	WP_004905471.1	WP_004899125.1
1770	0	1	0	0	1	1	0	1	0	1	0	1	0	1	1	0	1	0	0	0	0	1	0	0	0	1	0	0	0	0	1	0	0	0	0	0	1	0	0	0	0		13	Shell		WP_010000596.1	WP_014974195.1	WP_048701953.1	WP_004907607.1
1771	0	1	0	0	1	0	0	0	0	1	0	1	0	1	2	0	1	0	0	0	1	1	0	0	0	0	0	0	2	0	1	0	1	0	0	0	0	1	0	0	0		13	Shell		WP_004908268.1	WP_012305148.1	WP_004902924.1	WP_004905818.1
1772	0	0	0	1	1	1	0	0	0	0	0	1	1	2	1	0	0	0	1	0	0	0	2	0	0	0	0	0	1	0	0	0	0	0	0	0	1	0	0	1	1		13	Shell		WP_010000732.1	WP_041773258.1	WP_012304979.1	WP_004903354.1
1773	0	0	0	0	1	0	0	0	0	1	0	0	1	0	1	1	1	0	0	0	1	1	0	0	0	0	0	0	1	1	1	1	0	0	0	1	0	0	0	0	0		13	Shell		WP_041761920.1	WP_004901997.1	WP_036069441.1	WP_004908018.1
1774	2	1	1	0	1	0	0	0	0	0	0	1	0	0	0	1	0	1	0	0	0	1	1	0	0	0	0	1	0	1	0	0	1	1	0	0	0	0	0	0	0		13	Shell		WP_004899724.1	C122C_0719	KSL4_0132	PB1A_0798
1775	1	1	0	0	2	0	0	0	0	0	1	1	0	1	0	1	0	0	0	0	0	0	0	1	0	0	0	0	1	0	0	0	1	1	0	0	0	0	0	1	1		13	Shell		WP_004901779.1	WP_004903009.1	WP_004903009.1	PB1A_1136
1776	1	2	0	0	1	0	0	0	0	0	1	2	0	2	0	2	0	0	0	0	0	0	0	1	0	0	0	0	0	0	0	0	1	1	0	0	0	0	1	1	1		13	Shell		WP_004901781.1	PB1A_1135	PB1E_1722	WP_013102179.1
1777	0	1	0	0	0	0	0	1	0	0	0	1	0	0	1	0	1	0	0	0	0	1	0	0	0	1	0	0	0	0	1	1	0	0	0	0	1	1	0	1	1		13	Shell		WP_010001081.1	WP_048700993.1	WP_012305273.1	WP_004907721.1
1778	0	1	0	2	0	0	0	0	0	0	0	1	0	0	0	0	1	0	0	0	0	2	2	1	0	1	0	0	0	0	0	0	1	0	0	0	1	1	0	1	1		13	Shell		WP_010001108.1	WP_004907102.1	WP_013975255.1	WP_013104055.1
1779	0	1	0	1	0	0	0	0	0	0	0	1	1	0	0	1	0	0	0	0	0	1	1	1	0	0	0	0	0	1	0	0	0	1	0	1	1	0	0	0	0		12	Shell		WP_009999892.1	WP_025268500.1	WP_042250674.1	WP_050891904.1
1780	1	0	0	2	0	0	0	1	0	0	0	0	0	0	0	0	0	0	0	0	0	0	2	1	1	1	2	0	2	1	0	1	0	0	0	0	1	0	0	0	0		12	Shell		WP_010001879.1	WP_048702248.1	WP_004906410.1	WP_004906431.1
1781	1	0	1	0	0	0	1	0	0	0	0	0	1	0	0	0	0	1	1	0	1	0	0	0	1	0	0	1	0	0	0	1	0	0	1	0	0	0	2	0	0		12	Shell		WP_040176928.1	C120C_0533	C122C_0667	KSL4_0981
1782	0	2	0	1	0	0	1	0	0	1	1	1	0	1	0	0	1	0	0	0	0	0	1	1	0	0	0	0	0	0	1	0	0	0	0	0	1	0	0	0	0		12	Shell		WP_009999916.1	WP_036060890.1	WP_009999916.1	WP_048801801.1
1783	0	1	0	1	0	0	0	0	1	0	0	1	1	1	0	0	0	0	0	0	0	1	1	1	0	0	0	0	0	1	0	1	0	0	0	1	0	0	0	0	0		12	Shell		WP_010006821.1	WP_014324160.1	WP_036089382.1	WP_050891689.1
1784	1	0	1	0	0	0	1	1	0	0	0	0	0	0	0	0	0	0	1	0	0	1	0	0	1	1	1	1	0	0	0	0	0	0	0	0	1	0	1	0	0		12	Shell		WP_009999949.1	WP_048699873.1	C120C_1892	KSL4_0570
1785	1	0	1	0	0	0	1	1	0	0	0	0	0	0	0	0	0	0	1	0	0	1	0	0	1	1	1	1	0	0	0	0	0	0	0	0	1	0	1	0	0		12	Shell		WP_009999950.1	WP_048699875.1	C120C_1891	KSL4_0571
1786	1	0	1	0	0	0	1	1	0	0	0	0	0	0	0	0	0	0	1	0	0	1	0	0	1	1	1	1	0	0	0	0	0	0	0	0	1	0	1	0	0		12	Shell		WP_009999954.1	WP_029509965.1	C120C_1888	KSL4_0574
1787	0	0	0	1	0	1	0	0	0	0	0	0	1	0	0	1	0	0	0	0	0	1	1	1	0	0	1	0	0	1	0	0	1	1	0	0	0	0	1	0	0		12	Shell		WP_010277786.1	PB1E_0649	WP_010386639.1	WP_010277786.1
1788	0	0	0	0	1	1	0	0	0	1	0	0	1	0	1	0	1	0	0	0	1	0	0	0	0	0	0	0	1	0	1	1	0	0	0	1	0	1	0	0	0		12	Shell		WP_014973721.1	WP_004905075.1	WP_004902419.1	WP_004905075.1
1789	0	0	0	1	0	1	0	0	0	0	1	0	1	0	0	1	0	0	0	0	0	1	1	0	0	0	0	0	0	1	0	0	0	1	0	1	0	0	0	1	1		12	Shell		WP_014973781.1	WP_011680553.1	WP_042251934.1	WP_002815524.1
1790	1	0	1	0	0	0	1	0	0	0	0	1	0	0	0	0	0	1	1	0	0	0	0	1	1	0	0	1	0	0	0	0	1	0	1	0	0	1	0	0	0		12	Shell		C120C_0456	C122C_1549	KSL4_0421	CBL90977.1
1791	1	0	1	0	0	0	1	0	0	0	0	1	0	0	0	0	0	1	1	0	0	0	0	1	1	0	0	1	0	0	0	0	1	0	1	0	0	1	0	0	0		12	Shell		C120C_0457	C122C_1550	KSL4_0422	CBL90976.1
1792	1	0	1	0	0	0	1	0	0	0	0	0	1	0	0	0	0	1	1	0	0	1	0	0	1	0	0	1	0	0	0	0	0	0	1	1	0	0	1	0	0		12	Shell		C120C_0556	C122C_0644	KSL4_1004	CBL91713.1
1793	0	0	0	1	0	0	0	0	0	0	0	0	1	0	0	1	0	1	0	0	0	1	1	0	0	0	0	0	0	1	0	1	1	1	0	1	0	1	0	0	0		12	Shell		C122C_0031	WP_013974990.1	WP_013102283.1	WP_025268082.1
1794	1	0	1	0	0	1	1	0	0	0	0	0	0	0	0	0	0	0	0	1	0	1	0	0	1	0	1	1	0	0	0	0	1	0	0	0	0	1	1	0	0		12	Shell		WP_014975067.1	C120C_0986	LEKG_0028	KSL4_1854
1795	1	0	1	0	0	1	1	0	0	0	0	0	0	0	0	0	0	0	0	1	0	1	0	0	1	0	1	1	0	0	0	0	1	0	0	0	0	1	1	0	0		12	Shell		WP_014975066.1	C120C_0987	LEKG_0029	KSL4_1855
1796	1	0	1	0	0	0	1	0	0	0	0	0	0	0	0	0	0	2	1	1	0	0	0	0	1	0	0	1	0	0	0	0	1	0	1	0	0	1	2	0	0		12	Shell		C120C_1004	C122C_1129	C122C_1158	LEKG_0047
1797	1	0	1	0	0	1	1	0	0	0	0	0	0	0	0	0	0	1	1	1	0	0	0	0	1	0	1	1	0	0	0	0	0	0	1	0	0	0	1	0	0		12	Shell		WP_041773244.1	C120C_1042	C122C_0074	LEKG_0084
1798	1	0	1	0	0	0	1	0	0	0	0	0	0	0	0	0	0	1	1	1	0	0	0	0	1	0	1	1	0	0	0	0	0	0	1	0	1	0	1	0	0		12	Shell		WP_009999968.1	C120C_0809	C122C_0040	LEKG_0130
1799	1	0	1	0	0	0	1	0	0	0	0	0	0	0	0	0	0	1	0	1	0	1	0	0	1	0	1	1	0	0	0	1	0	0	1	0	0	0	1	0	0		12	Shell		C120C_1824	C122C_0019	LEKG_0143	KSL4_0016
1800	1	0	1	0	0	0	1	0	0	0	0	0	0	0	0	0	0	1	1	1	0	1	0	0	1	0	1	1	0	0	0	0	0	0	1	0	0	0	1	0	0		12	Shell		C120C_1827	C122C_0016	LEKG_0146	KSL4_0019
1801	0	0	0	0	1	0	0	0	0	1	0	0	0	0	1	0	1	0	1	1	1	1	0	0	0	0	0	0	1	0	1	1	0	0	1	0	0	0	0	0	0		12	Shell		WP_012305455.1	WP_004903651.1	WP_004906313.1	WP_004909570.1
1802	1	0	1	0	0	0	1	0	0	0	0	0	0	0	0	1	0	1	0	1	0	0	0	1	1	1	0	1	0	0	0	1	0	0	0	0	0	0	1	0	0		12	Shell		C120C_0397	C122C_1490	LEKG_0387	KSL4_0362
1803	1	0	1	0	0	0	1	0	0	0	0	0	0	0	0	0	0	1	1	1	0	1	0	0	1	0	1	1	0	0	0	0	0	0	1	0	0	0	1	0	0		12	Shell		C120C_0258	C122C_1354	LEKG_0527	KSL4_0227
1804	0	0	0	0	1	0	0	1	0	1	0	0	0	0	1	0	1	1	0	1	1	0	0	0	0	1	0	0	1	0	0	0	0	0	0	0	1	0	1	0	0		12	Shell		WP_010001579.1	WP_048701272.1	WP_004901624.1	WP_004901624.1
1805	1	0	1	0	0	1	1	0	0	0	0	0	0	0	0	0	0	1	1	1	0	0	0	0	1	0	1	1	0	0	0	0	0	0	1	0	0	0	1	0	0		12	Shell		WP_041773143.1	C120C_1409	C122C_0399	LEKG_0711
1806	1	0	1	0	0	0	1	0	0	0	0	0	0	0	0	0	0	1	1	1	0	0	0	0	1	0	1	1	0	0	0	0	1	0	1	0	0	1	0	0	0		12	Shell		C120C_0695	C122C_1162	LEKG_0999	KSL4_1603
1807	1	0	1	0	1	0	1	0	0	0	0	0	0	0	0	0	0	1	1	1	0	0	0	0	1	0	1	1	0	0	0	0	0	0	1	0	0	0	1	0	0		12	Shell		WP_004902894.1	C120C_0702	C122C_0142	LEKG_1007
1808	2	1	1	0	0	1	0	0	0	0	0	1	0	1	0	0	0	1	1	2	0	1	0	0	0	0	0	0	0	0	0	0	0	0	1	0	0	0	1	0	0		12	Shell		WP_014974350.1	C122C_1751	LEKG_1046	LEKG_1091
1809	0	1	0	1	0	0	1	1	0	0	0	0	0	0	0	0	0	1	1	1	0	1	1	0	0	0	0	0	0	0	0	0	1	0	0	0	0	0	1	0	1		12	Shell		WP_048701039.1	C122C_0803	LEKG_1323	CBL92248.1
1810	1	0	1	0	0	0	1	0	0	0	0	0	0	0	0	0	0	1	1	1	0	0	0	0	1	0	1	1	0	0	0	0	0	0	1	0	0	1	1	0	0		12	Shell		C120C_1130	C122C_0205	LEKG_1716	KSL4_0958
1811	1	1	1	0	0	0	1	0	0	0	0	1	0	1	0	0	0	1	0	1	0	0	0	0	1	0	1	1	0	0	0	0	0	0	0	0	0	0	1	0	0		12	Shell		C120C_1204	C122C_1078	LEKG_1866	KSL4_0652
1812	1	0	1	0	0	1	1	0	0	0	0	0	0	0	0	0	0	1	0	1	0	0	0	0	1	0	1	1	0	0	0	0	1	0	0	0	0	1	1	0	0		12	Shell		WP_014974983.1	C120C_1167	C122C_1041	LEKG_1901
1813	1	0	1	0	0	1	1	0	0	0	0	0	0	0	0	0	0	1	0	1	0	0	0	0	1	0	1	1	0	0	0	0	1	0	0	0	0	1	1	0	0		12	Shell		WP_014974984.1	C120C_1166	C122C_1040	LEKG_1902
1814	0	1	0	1	0	1	0	0	2	0	0	0	1	0	0	1	0	0	0	0	0	0	1	1	0	0	0	0	0	1	0	1	0	1	0	1	0	0	0	0	0		12	Shell		WP_014974372.1	WP_010007951.1	WP_029508669.1	WP_025267973.1
1815	1	0	1	0	0	1	1	0	0	0	0	0	0	0	0	0	0	1	1	0	0	0	1	0	1	0	0	1	0	0	0	0	1	0	1	0	0	1	0	0	0		12	Shell		WP_014974470.1	C120C_0779	C122C_0705	KSL4_0118
1816	0	0	0	1	0	1	0	0	0	0	1	0	1	0	0	1	0	0	0	0	0	0	1	1	0	0	0	0	0	1	0	0	0	1	0	1	0	0	0	1	1		12	Shell		WP_014974943.1	WP_025268548.1	WP_011680494.1	WP_050892159.1
1817	0	0	0	1	0	1	0	0	0	0	1	0	1	0	0	1	0	0	0	0	0	0	1	1	0	0	0	0	0	1	0	0	0	1	0	1	0	0	0	1	1		12	Shell		WP_014974945.1	WP_025268549.1	WP_042251073.1	WP_050892160.1
1818	1	0	1	0	0	1	1	0	1	0	0	0	0	0	0	0	0	1	0	0	0	0	0	0	1	0	0	1	0	0	0	0	2	0	0	1	0	2	1	0	0		12	Shell		WP_014975032.1	WP_010007044.1	C120C_0534	C122C_0666
1819	0	0	0	0	0	1	0	1	0	0	0	0	1	0	0	0	0	0	0	0	0	1	1	1	0	1	0	0	0	1	0	0	1	1	0	1	0	1	0	0	0		12	Shell		WP_014975127.1	WP_048700682.1	WP_013103734.1	WP_013103734.1
1820	0	0	0	1	0	1	0	1	0	0	0	0	1	0	0	0	0	0	0	0	0	1	1	1	0	0	0	0	0	1	0	0	1	1	0	1	0	1	0	0	0		12	Shell		WP_014975128.1	WP_048700684.1	WP_013975135.1	WP_013103733.1
1821	0	0	0	1	0	1	0	0	0	0	0	0	1	0	0	0	0	0	0	0	0	1	1	1	0	1	0	0	0	1	0	0	1	1	0	1	0	1	0	0	0		12	Shell		WP_014975129.1	WP_013975136.1	WP_013103732.1	WP_051660676.1
1822	0	0	0	1	0	0	0	0	0	0	0	0	1	0	0	1	0	0	0	0	0	1	1	1	0	0	0	0	0	1	0	1	1	1	0	1	0	1	0	0	0		12	Shell		WP_013974908.1	WP_013102722.1	WP_038534113.1	WP_036089404.1
1823	0	0	0	1	0	0	0	0	0	0	0	0	1	0	0	1	0	0	0	0	0	1	1	1	0	0	0	0	0	1	0	1	1	1	0	1	0	1	0	0	0		12	Shell		WP_013975370.1	WP_013102940.1	WP_010292462.1	WP_010292462.1
1824	0	0	0	1	0	0	0	1	0	0	0	0	1	0	0	1	0	0	0	0	0	0	1	0	0	1	0	0	0	1	0	0	1	1	0	1	1	1	0	0	0		12	Shell		WP_010000351.1	WP_048701611.1	WP_013102866.1	WP_013102866.1
1825	0	1	0	1	0	0	0	1	0	0	0	1	0	1	0	0	1	0	0	0	0	1	0	1	0	0	0	0	0	0	1	0	0	0	0	1	0	0	0	1	1		12	Shell		WP_048700989.1	WP_004907034.1	WP_040190010.1	WP_025268390.1
1826	1	1	1	0	0	1	1	0	0	0	0	1	0	0	0	0	0	1	0	0	0	0	0	0	1	1	1	1	0	0	0	0	0	0	0	0	1	0	0	0	0		12	Shell		WP_010000383.1	WP_014974290.1	C120C_0774	C122C_0710
1827	0	1	0	0	0	0	0	0	0	0	0	1	1	1	0	1	0	0	0	0	0	1	1	1	0	0	0	0	0	1	0	1	0	1	0	1	0	0	0	0	0		12	Shell		WP_014324441.1	WP_036090254.1	WP_042252819.1	WP_050891199.1
1828	0	1	0	1	0	0	0	0	0	0	0	1	1	1	0	1	0	0	0	0	0	1	1	0	0	0	0	0	0	1	0	1	0	1	0	1	0	0	0	0	0		12	Shell		WP_025267629.1	WP_036092867.1	WP_042251853.1	WP_048592560.1
1829	0	0	0	1	0	0	0	0	0	0	1	0	1	0	0	1	0	0	0	0	0	0	1	1	0	0	0	0	0	1	0	1	0	1	0	1	0	0	0	1	1		12	Shell		WP_025267638.1	WP_036089282.1	WP_042252540.1	WP_042252540.1
1830	0	0	0	1	0	0	0	0	0	0	0	1	1	1	0	1	0	0	0	0	0	1	1	1	0	0	0	0	0	1	0	1	0	1	0	1	0	0	0	0	0		12	Shell		WP_025268246.1	WP_036091969.1	WP_042250452.1	WP_050892133.1
1831	0	0	0	1	0	0	0	0	0	0	1	0	1	0	0	1	0	0	0	0	0	0	1	1	0	0	0	0	0	1	0	1	0	1	0	1	0	0	0	1	1		12	Shell		WP_025268252.1	WP_036091519.1	WP_011680095.1	WP_050892105.1
1832	0	1	0	0	1	0	0	0	1	1	0	1	0	1	1	0	1	0	0	0	1	1	0	0	0	0	0	0	1	0	1	0	0	0	0	0	0	0	0	0	0		12	Shell		WP_004899512.1	WP_004899512.1	WP_004905871.1	WP_004899512.1
1833	0	0	0	0	1	0	0	0	0	1	0	0	1	0	1	1	1	0	0	0	1	0	0	0	0	0	0	0	1	1	1	0	0	1	0	1	0	0	0	0	0		12	Shell		WP_004905120.1	WP_004902285.1	WP_004905120.1	WP_004905120.1
1834	0	1	0	0	1	0	0	0	0	1	0	1	0	1	1	0	1	0	0	0	1	0	0	0	0	0	0	0	1	0	1	0	1	0	0	0	0	1	0	0	0		12	Shell		WP_004905831.1	WP_004903810.1	WP_004905831.1	WP_004905831.1
1835	0	1	0	0	1	0	0	0	1	1	0	1	0	1	1	1	1	0	0	0	1	0	0	0	0	0	0	0	1	0	1	0	0	0	0	0	0	0	0	0	0		12	Shell		WP_004906677.1	WP_004901444.1	WP_004905368.1	WP_004906677.1
1836	0	1	0	1	0	0	0	0	0	0	0	1	0	0	1	0	2	0	0	0	0	1	0	1	0	0	0	0	0	1	1	0	0	0	0	1	0	0	0	1	1		12	Shell		WP_004907037.1	WP_004907037.1	WP_004907713.1	WP_040190009.1
1837	0	0	0	0	0	0	0	0	0	0	0	1	0	0	1	0	1	0	1	0	0	0	1	0	0	0	0	0	0	1	0	0	1	0	0	1	1	0	1	1	2		12	Shell		WP_010000633.1	WP_012305285.1	WP_004907764.1	PB1E_0725
1838	0	1	0	0	0	0	0	0	1	0	0	1	1	1	1	0	1	0	0	0	0	0	0	0	0	0	0	0	1	1	0	1	0	1	0	1	0	0	0	0	0		12	Shell		WP_004909497.1	WP_004906010.1	WP_004909497.1	WP_010007912.1
1839	0	0	0	0	1	0	0	1	0	1	0	0	0	0	1	0	1	0	0	0	1	0	0	0	0	1	0	0	1	0	1	0	1	0	0	0	1	1	0	0	0		12	Shell		WP_010000945.1	WP_048700170.1	WP_004905257.1	WP_004900646.1
1840	0	0	0	0	1	0	0	1	0	1	0	0	0	0	1	0	1	0	0	0	1	0	0	0	0	1	0	0	1	0	1	0	1	0	0	0	1	1	0	0	0		12	Shell		WP_010000946.1	WP_029510226.1	WP_004905255.1	WP_004900643.1
1841	0	0	0	0	1	0	0	1	0	1	0	0	0	0	1	0	1	0	0	0	1	0	0	0	0	1	0	0	1	0	1	0	1	0	0	0	1	1	0	0	0		12	Shell		WP_010000948.1	WP_048700169.1	WP_004908765.1	WP_004900640.1
1842	0	0	0	0	1	0	0	1	0	1	0	0	0	0	1	0	1	0	0	0	1	0	0	0	0	1	0	0	1	0	1	0	1	0	0	0	1	1	0	0	0		12	Shell		WP_010000949.1	WP_048700167.1	WP_004908764.1	WP_004900639.1
1843	0	0	0	0	1	0	0	1	0	1	0	0	0	0	1	0	1	0	0	0	1	0	0	0	0	1	0	0	1	0	1	0	1	0	0	0	1	1	0	0	0		12	Shell		WP_010000951.1	WP_048700165.1	WP_004908763.1	WP_004900635.1
1844	0	0	0	1	1	0	0	0	0	0	0	0	1	0	0	0	0	0	1	0	0	0	1	0	0	0	0	0	0	1	0	1	1	0	1	1	0	1	1	0	0		12	Shell		WP_004903669.1	PB1E_1179	WP_010015511.1	WP_010015511.1
1845	0	1	0	0	1	0	0	0	0	1	0	1	0	1	1	0	1	0	0	0	1	1	0	0	0	1	0	0	0	0	1	0	0	0	0	0	1	0	0	0	0		12	Shell		WP_010000986.1	WP_004908465.1	WP_004899553.1	WP_004908465.1
1846	0	0	0	1	0	1	0	0	1	0	0	0	0	0	0	0	0	0	0	0	0	0	0	1	1	1	0	0	1	1	0	0	1	1	0	0	1	0	0	1	0		12	Shell		WP_010001061.1	WP_014975080.1	WP_004906278.1	WP_010008889.1
1847	0	0	0	1	1	0	0	0	0	0	0	0	0	0	1	0	2	0	0	0	1	0	0	0	0	1	0	0	0	1	0	1	1	0	0	1	1	1	0	0	0		12	Shell		WP_010001124.1	WP_041761891.1	WP_004903903.1	WP_004903903.1
1848	0	1	0	1	0	0	0	1	0	0	0	0	0	0	1	0	1	0	0	0	1	1	1	1	0	0	0	0	0	1	0	0	1	0	0	0	1	0	0	0	0		12	Shell		WP_010001154.1	WP_048701071.1	WP_004908237.1	WP_004908237.1
1849	0	0	0	1	0	0	0	0	0	1	0	0	1	0	0	0	0	0	0	0	1	1	1	0	0	0	0	0	1	1	0	0	1	0	0	1	0	1	0	0	0		11	Shell		WP_004906383.1	WP_040176981.1	WP_040176981.1	WP_013102260.1
1850	0	0	0	0	1	0	0	1	0	1	0	0	0	0	1	0	1	0	0	0	1	1	0	0	0	1	0	0	1	0	1	0	0	0	0	0	1	0	0	0	0		11	Shell		WP_010001529.1	WP_048700436.1	WP_004904992.1	WP_004902038.1
1851	0	0	0	1	0	0	0	0	0	0	0	0	1	0	1	0	1	0	0	0	0	0	1	0	0	0	0	0	1	1	0	1	0	1	0	1	1	0	0	0	0		11	Shell		WP_010001718.1	WP_036061252.1	WP_036069603.1	WP_036061252.1
1852	0	2	0	1	0	0	0	0	0	0	1	1	0	0	1	0	1	0	0	0	1	0	1	0	0	0	0	0	0	0	1	0	0	0	0	0	1	0	1	0	0		11	Shell		WP_009999907.1	WP_004908214.1	WP_004908214.1	WP_040176522.1
1853	0	1	0	0	1	0	0	1	0	1	0	1	0	1	1	0	1	0	0	0	0	0	0	0	0	0	0	0	1	0	1	0	0	0	0	0	1	0	0	0	0		11	Shell		WP_019039793.1	WP_048700532.1	WP_004907445.1	WP_004900246.1
1854	0	0	0	0	1	0	0	1	0	1	0	0	0	0	1	0	1	0	1	0	1	0	0	0	0	1	0	0	1	0	1	0	0	0	0	0	1	0	0	0	0		11	Shell		WP_009999941.1	WP_048699866.1	WP_004908299.1	WP_036058438.1
1855	0	0	0	0	1	0	0	1	0	1	0	0	0	0	1	0	1	0	1	0	1	0	0	0	0	1	0	0	1	0	1	0	0	0	0	0	1	0	0	0	0		11	Shell		WP_009999944.1	WP_048699867.1	WP_004908302.1	WP_004902394.1
1856	0	0	0	0	1	0	0	1	0	1	0	0	0	0	1	0	1	0	1	0	1	0	0	0	0	1	0	0	1	0	1	0	0	0	0	0	1	0	0	0	0		11	Shell		WP_009999945.1	WP_048699869.1	WP_004905092.1	WP_004902391.1
1857	0	0	0	0	1	0	0	1	0	1	0	0	0	0	1	0	1	0	1	0	1	0	0	0	0	1	0	0	1	0	1	0	0	0	0	0	1	0	0	0	0		11	Shell		WP_050777353.1	WP_048699961.1	WP_004905088.1	WP_004902403.1
1858	0	0	0	0	1	0	0	1	0	1	0	0	0	0	1	0	1	0	0	0	1	0	0	0	0	0	0	0	1	0	1	0	1	0	0	0	1	1	0	0	0		11	Shell		WP_050777356.1	WP_048700805.1	WP_012305237.1	WP_004902781.1
1859	1	0	1	0	0	0	1	1	0	0	0	0	0	0	0	0	0	0	1	0	0	1	0	0	1	1	0	1	0	0	0	0	0	0	0	0	1	0	1	0	0		11	Shell		WP_009999953.1	WP_048699877.1	C120C_1889	KSL4_0573
1860	0	0	1	0	1	1	0	0	0	0	0	0	1	0	0	0	0	0	0	0	0	1	0	0	1	0	1	0	0	1	0	0	1	1	0	0	0	0	1	0	0		11	Shell		WP_010276755.1	WP_004903726.1	C120C_0657	KSL4_1945
1861	0	0	0	0	1	1	0	0	0	1	0	0	1	0	0	0	1	0	0	0	1	1	0	0	0	0	0	0	0	1	0	0	1	1	0	0	0	0	1	0	0		11	Shell		WP_013102144.1	WP_004903627.1	WP_004907693.1	WP_004903627.1
1862	0	0	0	1	0	1	0	0	0	0	1	0	1	0	0	0	0	0	0	0	0	0	1	1	0	0	0	0	0	1	0	0	0	1	0	1	0	0	0	1	1		11	Shell		WP_014973793.1	WP_025268582.1	WP_011680543.1	WP_050892014.1
1863	1	0	1	0	0	0	1	0	0	0	0	0	0	0	0	0	0	1	1	0	0	0	0	0	1	0	1	1	0	0	0	0	0	0	1	1	0	0	1	0	0		11	Shell		C120C_0564	C122C_0636	KSL4_1011	CBL91721.1
1864	0	1	0	1	0	1	0	0	0	0	0	1	1	1	0	0	0	0	0	0	0	1	1	0	0	0	0	0	0	1	0	0	0	1	0	1	0	0	0	0	0		11	Shell		WP_014973951.1	WP_025268527.1	WP_042250205.1	WP_050884405.1
1865	1	0	1	0	0	1	1	0	0	0	0	0	0	0	0	0	0	0	0	1	0	1	0	0	1	0	0	1	0	0	0	0	1	0	0	0	0	1	1	0	0		11	Shell		WP_014975065.1	C120C_0988	LEKG_0030	KSL4_1856
1866	1	0	1	0	0	1	1	0	0	0	0	0	0	0	0	0	0	1	0	1	0	0	0	0	1	1	1	1	0	0	0	0	0	0	0	0	0	0	1	0	0		11	Shell		WP_014975039.1	C120C_1023	C122C_0091	LEKG_0067
1867	1	0	1	0	0	0	1	0	0	0	0	0	0	0	0	0	0	1	1	1	0	0	0	0	1	0	1	1	0	0	0	0	0	0	1	0	0	0	1	0	0		11	Shell		C120C_1035	C122C_0081	LEKG_0077	KSL4_1904
1868	1	0	1	0	0	0	1	0	0	0	0	0	0	0	0	0	0	1	1	1	0	0	0	0	1	0	1	1	0	0	0	0	0	0	1	0	0	0	1	0	0		11	Shell		C120C_1036	C122C_0080	LEKG_0078	KSL4_1905
1869	1	0	1	0	0	0	1	0	0	0	0	0	0	0	0	0	0	1	1	1	0	0	0	0	1	0	1	1	0	0	0	0	0	0	1	0	0	0	1	0	0		11	Shell		C120C_1039	C122C_0077	LEKG_0081	KSL4_1908
1870	1	0	1	0	0	0	1	0	0	0	0	0	0	0	0	0	0	1	1	1	0	0	0	0	1	0	1	1	0	0	0	0	0	0	1	0	0	0	1	0	0		11	Shell		C120C_1043	C122C_0073	LEKG_0085	KSL4_1912
1871	1	0	1	0	0	0	1	0	0	0	0	0	0	0	0	0	0	1	1	1	0	0	0	0	1	0	1	1	0	0	0	0	0	0	1	0	0	0	1	0	0		11	Shell		C120C_1045	C122C_0071	LEKG_0087	KSL4_1914
1872	1	0	1	1	0	0	1	0	0	0	0	0	0	0	0	0	0	0	0	1	0	1	1	1	1	0	1	1	0	0	0	0	0	0	0	0	0	0	0	0	0		11	Shell		C120C_1048	LEKG_0098	KSL4_1918	CBL90735.1
1873	1	0	1	0	0	0	1	0	0	0	0	0	0	0	0	0	0	1	1	1	0	0	0	0	1	0	1	1	0	0	0	0	0	0	1	0	0	0	1	0	0		11	Shell		C120C_1054	C122C_0060	LEKG_0104	KSL4_1924
1874	1	0	1	0	0	0	1	0	0	0	0	0	0	0	0	0	0	1	1	1	0	0	0	0	1	0	1	1	0	0	0	0	0	0	1	0	0	0	1	0	0		11	Shell		C120C_0807	C122C_0046	LEKG_0124	KSL4_2080
1875	0	0	0	0	1	0	0	0	0	1	0	0	0	0	1	0	1	0	1	1	1	0	0	0	0	0	0	0	1	0	1	1	0	0	1	0	0	0	0	0	0		11	Shell		WP_004906312.1	WP_004903649.1	WP_004906312.1	WP_004906312.1
1876	1	0	1	0	0	0	1	0	0	0	0	0	0	0	0	0	0	1	0	1	0	0	0	0	1	0	1	1	0	0	0	0	1	0	0	0	0	1	1	0	0		11	Shell		C120C_0340	C122C_1433	LEKG_0451	KSL4_0305
1877	1	0	1	0	0	0	1	0	1	0	0	0	0	0	0	0	0	1	0	1	0	1	0	0	1	0	0	1	0	0	0	0	0	0	1	0	0	0	1	0	0		11	Shell		WP_010008325.1	C120C_1254	C122C_1340	LEKG_0540
1878	1	0	1	0	0	0	1	0	1	0	0	0	0	0	0	0	0	1	0	1	0	1	0	0	1	0	0	1	0	0	0	0	0	0	1	0	0	0	1	0	0		11	Shell		WP_010008324.1	C120C_1256	C122C_1338	LEKG_0542
1879	1	0	1	0	0	0	1	0	1	0	0	0	0	0	0	0	0	1	0	1	0	1	0	0	1	0	0	1	0	0	0	0	0	0	1	0	0	0	1	0	0		11	Shell		WP_010008323.1	C120C_1257	C122C_1337	LEKG_0543
1880	1	0	1	0	0	0	1	0	0	0	0	0	0	0	0	0	0	1	0	1	0	1	0	0	1	0	0	1	0	0	0	0	0	0	1	0	0	1	1	0	0		11	Shell		C120C_1259	C122C_1335	LEKG_0545	KSL4_0752
1881	1	0	1	0	0	0	1	0	0	0	0	0	0	0	0	0	0	1	0	1	0	1	0	0	1	0	0	1	0	0	0	0	0	0	1	0	0	1	1	0	0		11	Shell		C120C_1260	C122C_1334	LEKG_0546	KSL4_0753
1882	1	0	1	0	0	0	1	0	1	0	0	0	0	0	0	0	0	1	0	1	0	1	0	0	1	0	0	1	0	0	0	0	0	0	1	0	0	0	1	0	0		11	Shell		WP_010008318.1	C120C_1261	C122C_1333	LEKG_0547
1883	1	0	1	0	0	0	1	0	0	0	0	0	0	0	0	0	0	1	0	1	0	0	0	0	1	0	1	1	0	0	0	0	0	0	1	0	0	1	1	0	0		11	Shell		C120C_1262	C122C_1332	LEKG_0548	KSL4_0755
1884	1	0	1	0	0	0	1	0	0	0	0	0	0	0	0	0	0	1	1	1	0	0	0	0	1	0	1	1	0	0	0	0	0	0	1	0	0	0	1	0	0		11	Shell		C120C_1285	C122C_1088	LEKG_0580	KSL4_1230
1885	0	0	1	1	0	0	0	0	0	0	0	0	1	0	0	0	0	0	0	1	0	0	0	0	0	0	0	1	0	1	0	1	0	0	0	1	0	1	1	0	1		11	Shell		LEKG_0713	KSL4_1360	PB1E_1233	PL111_1922
1886	0	0	0	0	0	0	0	1	0	0	2	1	0	1	0	0	0	1	0	1	0	1	0	0	0	0	0	0	0	0	0	1	1	0	0	0	0	0	0	2	1		11	Shell		WP_048699736.1	C122C_0812	LEKG_0863	WP_013102929.1
1887	1	0	1	0	0	0	1	0	0	0	0	0	0	0	0	0	0	1	1	1	0	0	0	0	1	0	1	1	0	0	0	0	0	0	1	0	0	0	1	0	0		11	Shell		C120C_0057	C122C_1230	LEKG_0932	KSL4_1535
1888	1	0	1	0	0	0	1	0	0	0	0	0	0	0	0	0	0	1	1	1	0	0	0	0	1	0	0	1	0	0	0	0	1	0	1	0	0	1	0	0	0		11	Shell		C120C_0696	C122C_1161	LEKG_1000	KSL4_1604
1889	1	0	1	0	0	0	1	0	0	0	0	0	0	0	0	0	0	1	1	1	0	0	0	0	1	0	1	1	0	0	0	0	0	0	1	0	0	0	1	0	0		11	Shell		C120C_0709	C122C_0135	LEKG_1013	KSL4_1617
1890	0	1	0	1	0	0	0	1	0	0	0	0	0	0	0	0	1	0	0	1	0	0	1	1	0	1	0	0	0	0	0	0	1	0	0	0	1	1	0	0	0		11	Shell		WP_010001098.1	WP_048701019.1	WP_004907072.1	LEKG_1305
1891	0	0	0	2	1	1	0	1	0	0	0	1	0	0	0	0	0	0	0	0	0	1	2	0	0	0	1	1	0	0	0	1	0	0	0	0	0	0	1	0	0		11	Shell		WP_014974301.1	WP_048702229.1	WP_050809741.1	PB1E_1755
1892	1	0	1	0	0	0	1	0	0	0	0	0	0	0	0	0	0	1	1	1	0	0	0	0	1	0	0	1	0	0	0	0	0	0	1	0	0	1	1	0	0		11	Shell		C120C_1129	C122C_0204	LEKG_1715	KSL4_0959
1893	1	0	1	0	0	0	1	0	0	0	0	0	0	0	0	0	0	1	1	1	0	0	0	0	1	0	1	1	0	0	0	0	0	0	1	0	0	1	0	0	0		11	Shell		C120C_1131	C122C_0206	LEKG_1717	KSL4_0957
1894	1	0	1	0	0	0	1	0	0	0	0	0	0	0	0	0	0	1	0	1	0	0	0	0	1	0	1	1	0	0	0	0	1	0	0	0	0	1	1	0	0		11	Shell		C120C_0911	C122C_1302	LEKG_1839	KSL4_0699
1895	1	0	1	0	0	0	1	0	0	0	0	0	0	0	0	0	0	1	1	1	0	0	0	0	1	0	1	1	0	0	0	0	0	0	1	0	0	0	1	0	0		11	Shell		C120C_1196	C122C_1070	LEKG_1872	KSL4_0644
1896	1	0	1	0	0	0	1	0	0	0	0	0	0	0	0	0	0	1	1	1	0	0	0	0	1	0	1	1	0	0	0	0	0	0	1	0	0	0	1	0	0		11	Shell		C120C_1189	C122C_1063	LEKG_1879	KSL4_0638
1897	0	0	1	0	0	1	1	0	1	0	0	0	0	0	0	0	0	1	0	1	0	0	0	0	1	0	0	1	0	0	0	0	1	0	0	0	0	1	1	0	0		11	Shell		WP_014974336.1	WP_010006819.1	C120C_1183	C122C_1057
1898	1	0	1	0	0	0	1	0	0	0	0	0	0	0	0	0	0	1	1	1	0	0	0	0	1	0	1	1	0	0	0	0	0	0	1	0	0	0	1	0	0		11	Shell		C120C_1147	C122C_1021	LEKG_1920	KSL4_0878
1899	1	0	1	0	0	0	1	0	0	0	0	0	0	0	0	0	0	1	1	1	0	0	0	0	1	0	1	1	0	0	0	0	0	0	1	0	0	0	1	0	0		11	Shell		C120C_0956	C122C_0683	LEKG_1940	KSL4_1822
1900	0	1	0	0	0	1	0	0	0	0	0	1	1	1	0	1	0	0	0	0	0	1	0	0	0	0	0	0	0	1	0	1	0	1	0	1	0	0	0	0	0		11	Shell		WP_014974373.1	WP_025268063.1	WP_036090848.1	WP_042251778.1
1901	0	0	0	1	0	0	0	0	0	0	0	0	1	0	0	0	0	0	1	0	0	0	1	0	0	0	0	0	0	1	0	1	1	0	1	1	0	1	1	0	0		11	Shell		PB1E_1178	WP_010015513.1	WP_010015513.1	WP_013103375.1
1902	0	0	0	0	1	0	0	1	0	1	0	0	0	0	1	0	1	0	0	0	1	0	0	0	0	1	0	0	1	1	1	0	0	1	0	0	0	0	0	0	0		11	Shell		WP_048700301.1	WP_004908575.1	WP_004899652.1	WP_004904579.1
1903	0	0	0	1	0	1	0	0	0	0	0	0	1	1	0	0	0	0	0	0	0	0	1	1	0	1	0	0	0	0	0	0	1	1	0	0	1	0	1	0	0		11	Shell		WP_010000353.1	WP_013102131.1	PB1E_0633	WP_013102131.1
1904	0	2	0	0	1	0	0	1	0	0	0	3	0	1	0	0	1	0	0	0	1	0	1	0	0	1	0	0	0	0	0	0	0	0	0	0	0	0	0	2	3		11	Shell		WP_048701056.1	WP_036058718.1	WP_004907802.1	WP_040177061.1
1905	0	0	0	1	0	0	0	0	0	0	1	0	1	0	0	1	0	0	0	0	0	1	1	0	0	0	0	0	0	1	0	0	0	1	0	1	0	0	0	1	1		11	Shell		WP_010291083.1	WP_042251453.1	WP_002815741.1	WP_002815741.1
1906	0	0	0	1	0	0	0	0	0	0	1	0	1	0	0	1	0	0	0	0	0	0	1	1	0	0	0	0	0	1	0	0	0	1	0	1	0	0	0	1	1		11	Shell		WP_011680361.1	WP_042252277.1	WP_050891736.1	WP_002815780.1
1907	0	1	0	1	0	0	0	0	0	0	0	1	1	1	0	1	0	0	0	0	0	2	1	0	0	0	0	0	0	1	0	0	0	1	0	1	0	0	0	0	0		11	Shell		WP_014324224.1	WP_010290835.1	WP_048592656.1	WP_010290835.1
1908	0	0	0	1	0	0	0	0	0	0	1	0	1	0	0	1	0	0	0	0	0	0	1	1	0	0	0	0	0	1	0	0	0	1	0	1	0	0	0	1	1		11	Shell		WP_014324836.1	WP_014324836.1	WP_050892425.1	WP_002814751.1
1909	0	0	0	1	0	0	0	0	0	0	1	0	1	0	0	1	0	0	0	0	0	0	1	1	0	0	0	0	0	1	0	0	0	1	0	1	0	0	0	1	1		11	Shell		WP_014325241.1	WP_042251980.1	WP_050892020.1	WP_002815579.1
1910	0	1	0	0	0	0	0	0	0	0	1	1	1	1	0	0	0	0	0	0	0	1	0	0	0	0	0	0	0	1	0	1	0	1	0	1	0	0	0	1	0		11	Shell		WP_025267774.1	WP_036089862.1	WP_042250937.1	WP_004164704.1
1911	0	0	0	1	0	0	0	0	0	0	1	0	1	0	0	1	0	0	0	0	0	0	1	1	0	0	0	0	0	1	0	1	0	1	0	1	0	0	0	1	0		11	Shell		WP_025267877.1	WP_036091872.1	WP_025267877.1	WP_050891431.1
1912	0	0	0	1	0	0	0	0	0	0	0	0	1	0	0	1	0	0	0	0	0	0	1	1	0	0	0	0	0	1	0	1	0	1	0	1	0	0	0	1	1		11	Shell		WP_025268251.1	WP_036091516.1	WP_042250362.1	WP_050892106.1
1913	0	0	0	1	0	0	0	0	0	0	0	0	1	0	0	1	0	0	0	0	0	1	1	1	0	0	0	0	0	1	0	1	0	1	0	1	0	0	0	1	0		11	Shell		WP_051394928.1	WP_036091494.1	WP_042250341.1	WP_050892116.1
1914	0	0	0	0	1	0	0	1	0	1	0	0	0	0	1	0	0	0	0	0	1	0	0	0	0	1	1	0	1	1	1	0	0	0	0	0	0	1	0	0	0		11	Shell		WP_048702207.1	WP_012305130.1	WP_004901594.1	WP_004906368.1
1915	0	0	0	1	1	0	0	1	0	0	0	1	0	0	0	0	0	0	0	0	0	1	1	2	1	0	1	0	2	0	0	1	0	0	0	0	0	0	0	0	0		11	Shell		WP_048702218.1	WP_004902673.1	WP_004906405.1	WP_050809376.1
1916	0	1	0	0	1	0	0	0	0	1	0	0	0	1	1	0	1	0	0	0	1	0	0	0	0	0	0	0	1	0	1	0	1	0	0	0	0	1	0	0	0		11	Shell		WP_004903809.1	WP_004903809.1	WP_004905832.1	WP_004909626.1
1917	0	0	0	1	0	0	0	0	0	0	0	0	0	0	1	0	1	0	1	0	0	0	1	0	0	0	0	0	0	1	0	0	1	0	0	1	1	0	1	0	1		11	Shell		WP_010000628.1	WP_012305282.1	WP_004907751.1	PB1E_0721
1918	0	1	0	0	0	0	0	0	0	0	0	1	1	1	1	0	1	0	0	0	0	0	0	1	0	0	0	0	0	1	0	1	0	1	0	1	0	0	0	0	0		11	Shell		WP_004909493.1	WP_004909493.1	WP_025268014.1	WP_036090683.1
1919	0	1	0	1	0	0	0	0	0	1	0	1	0	1	1	0	1	0	0	0	1	0	1	1	0	0	0	0	0	1	0	0	0	0	0	0	0	0	0	0	0		11	Shell		WP_012305009.1	WP_004908233.1	WP_004908233.1	WP_004904750.1
1920	0	1	0	0	0	0	0	0	0	1	0	1	1	1	1	1	0	0	0	0	0	0	0	0	0	2	0	0	1	0	0	1	0	0	0	1	0	0	0	0	0		11	Shell		WP_012305374.1	WP_004904952.1	WP_048801493.1	WP_029510153.1
1921	0	0	0	0	1	0	0	1	0	1	0	0	0	0	1	0	1	0	0	0	1	0	0	0	0	1	0	0	1	0	1	0	0	0	0	0	1	0	0	0	0		10	Shell		WP_010001287.1	WP_048700507.1	WP_004907422.1	WP_004900217.1
1922	0	0	0	0	0	0	0	1	1	1	0	0	0	0	1	0	1	0	0	0	1	0	0	0	0	1	0	0	1	0	1	0	0	0	0	0	1	0	0	0	0		10	Shell		WP_010001440.1	WP_048700713.1	WP_004908137.1	WP_004904203.1
1923	0	0	0	0	1	0	0	1	0	1	0	0	0	0	1	0	1	0	0	0	1	0	0	0	0	1	0	0	1	0	1	0	0	0	0	0	1	0	0	0	0		10	Shell		WP_010001578.1	WP_048701274.1	WP_004906375.1	WP_004901616.1
1924	0	0	0	0	1	0	0	1	0	1	0	0	0	0	1	0	1	0	0	0	1	0	0	0	0	1	0	0	1	0	1	0	0	0	0	0	1	0	0	0	0		10	Shell		WP_010001586.1	WP_048701267.1	WP_004902753.1	WP_004902753.1
1925	0	0	0	0	0	0	0	1	1	1	0	1	0	1	1	0	0	0	0	0	0	0	0	1	0	0	0	0	0	0	0	0	1	0	0	0	1	0	0	0	2		10	Shell		WP_010001732.1	WP_048701190.1	WP_012304803.1	WP_010008882.1
1926	0	2	0	0	0	0	0	1	1	1	1	1	0	1	0	0	0	0	0	0	0	0	0	1	0	0	0	0	0	0	1	0	0	0	0	0	1	0	0	0	0		10	Shell		WP_009999904.1	WP_048700516.1	WP_040189719.1	WP_010008537.1
1927	0	0	0	0	0	0	0	1	0	0	0	0	0	0	1	0	0	0	1	0	0	1	0	1	0	0	1	0	1	0	0	0	0	0	1	1	1	0	0	0	0		10	Shell		WP_010001868.1	WP_048702227.1	WP_004906499.1	WP_004906499.1
1928	0	1	0	1	0	0	0	0	0	1	0	0	0	0	1	0	0	1	0	0	0	0	2	1	1	0	1	0	0	0	0	0	0	0	0	0	1	0	0	0	0		10	Shell		WP_010001872.1	WP_041761694.1	WP_048801489.1	C120C_0739
1929	0	2	0	1	0	0	0	0	0	0	1	1	0	0	0	0	0	0	0	0	0	0	1	0	0	0	1	0	0	0	1	0	0	0	0	0	1	0	0	1	2		10	Shell		WP_009999908.1	WP_009999908.1	WP_010385310.1	WP_002815653.1
1930	0	0	0	0	1	0	0	1	0	1	0	0	0	0	1	0	1	0	0	0	1	0	0	0	0	1	0	0	1	0	1	0	0	0	0	0	1	0	0	0	0		10	Shell		WP_033192828.1	WP_048701578.1	WP_004905829.1	WP_004903817.1
1931	0	0	0	0	1	0	0	1	0	1	0	0	0	0	1	0	1	0	0	0	1	0	0	0	0	1	0	0	1	0	1	0	0	0	0	0	1	0	0	0	0		10	Shell		WP_033192858.1	WP_048701890.1	WP_004906954.1	WP_004901699.1
1932	1	0	1	0	0	0	1	1	0	0	0	0	0	0	0	0	0	0	1	0	0	0	0	0	1	1	0	1	0	0	0	0	0	0	0	0	1	0	1	0	0		10	Shell		WP_009999951.1	WP_009999951.1	C120C_1890	KSL4_0572
1933	0	0	0	0	1	0	0	1	0	1	0	0	0	0	1	0	1	0	0	0	1	0	0	0	0	1	0	0	1	0	1	0	0	0	0	0	1	0	0	0	0		10	Shell		WP_050777362.1	WP_048701280.1	WP_004908656.1	WP_004902750.1
1934	0	1	0	1	0	1	0	0	0	0	0	1	1	1	0	0	0	0	0	0	0	1	1	0	1	0	0	0	0	1	0	0	0	0	0	0	0	0	0	0	0		10	Shell		WP_014335266.1	C120C_1070	WP_050884878.1	WP_010276712.1
1935	1	0	1	0	0	0	1	0	0	0	0	0	0	0	0	0	0	1	1	0	0	0	0	0	1	0	0	1	0	0	0	0	1	0	1	0	0	1	0	0	0		10	Shell		C120C_0455	C122C_1548	KSL4_0420	CBL90978.1
1936	1	0	1	0	0	0	1	0	0	0	0	0	0	0	0	0	0	1	1	0	0	0	0	0	1	0	0	1	0	0	0	0	0	0	1	1	0	0	1	0	0		10	Shell		C120C_0563	C122C_0637	KSL4_1010	CBL91720.1
1937	1	0	1	0	0	0	1	0	0	0	0	0	0	0	0	0	0	1	1	0	0	1	0	0	1	0	1	1	0	0	0	0	0	0	1	0	0	0	0	0	0		10	Shell		C120C_0784	C122C_0700	KSL4_0113	CBL91687.1
1938	0	0	1	2	0	0	0	0	0	0	0	0	1	0	0	2	0	0	0	0	0	0	1	0	1	0	0	0	0	1	0	0	0	1	0	1	0	0	0	1	0		10	Shell		C120C_0652	KSL4_1939	WP_025267972.1	WP_042252993.1
1939	1	1	1	0	0	0	1	0	0	0	0	1	0	1	0	0	0	1	0	0	0	1	0	0	1	0	0	1	0	0	0	0	0	0	0	0	0	0	0	0	0		10	Shell		C120C_1456	C122C_1728	KSL4_0659	CBL92474.1
1940	1	0	1	0	0	0	1	0	0	0	0	0	0	0	0	0	0	1	0	0	0	0	0	0	1	0	1	1	0	0	0	0	1	0	0	1	0	1	0	0	0		10	Shell		C120C_0773	C122C_0711	KSL4_0124	CBL91675.1
1941	1	0	1	0	0	0	1	0	0	0	0	0	0	0	0	0	0	1	1	0	0	0	0	0	1	0	1	1	0	0	0	0	0	0	1	0	0	0	1	0	0		10	Shell		C120C_1199	C122C_1073	KSL4_0647	CBL92486.1
1942	1	0	1	0	0	0	1	0	0	0	0	0	0	0	0	0	0	1	0	0	0	0	0	0	1	0	1	1	0	0	0	0	1	0	0	0	0	1	1	0	0		10	Shell		C120C_0977	C122C_1150	KSL4_1845	CBL90665.1
1943	1	0	1	0	0	0	1	0	0	0	0	0	0	0	0	0	0	0	1	0	0	0	0	0	1	0	1	1	0	0	0	0	1	0	1	0	0	1	0	0	0		10	Shell		C120C_1002	KSL4_1871	CBL90692.1	PB1A_0941
1944	1	0	1	0	0	0	1	0	0	0	0	0	0	0	0	0	0	0	0	1	0	0	0	0	1	0	1	1	0	0	0	0	1	0	0	0	0	1	1	0	0		10	Shell		C120C_1001	LEKG_0043	KSL4_1869	CBL90690.1
1945	1	0	1	0	0	0	1	0	0	0	0	0	0	0	0	0	0	1	1	1	0	0	0	0	1	0	0	1	0	0	0	0	0	0	1	0	0	0	1	0	0		10	Shell		C120C_1037	C122C_0079	LEKG_0079	KSL4_1906
1946	1	0	1	0	0	0	1	0	0	0	0	0	0	0	0	0	0	1	1	1	0	0	0	0	1	0	0	1	0	0	0	0	0	0	1	0	0	0	1	0	0		10	Shell		C120C_1040	C122C_0076	LEKG_0082	KSL4_1909
1947	1	0	1	0	0	0	1	0	0	0	0	0	0	0	0	0	0	1	1	1	0	0	0	0	1	0	0	1	0	0	0	0	0	0	1	0	0	0	1	0	0		10	Shell		C120C_1887	C122C_1704	LEKG_0176	KSL4_0575
1948	1	0	1	0	0	0	1	0	0	0	0	0	0	0	0	0	0	1	0	1	0	1	0	0	1	0	0	1	0	0	0	0	0	0	1	0	0	0	1	0	0		10	Shell		C120C_1255	C122C_1339	LEKG_0541	KSL4_0748
1949	1	0	1	0	0	0	1	0	0	0	0	0	0	0	0	0	0	1	0	1	0	0	0	0	1	0	0	1	0	0	0	0	0	0	1	0	0	1	1	0	0		10	Shell		C120C_1263	C122C_1331	LEKG_0549	KSL4_0756
1950	1	0	1	0	0	0	0	0	0	0	0	0	0	0	1	0	0	1	1	1	0	0	0	0	0	0	1	1	1	0	0	0	1	0	0	0	0	0	0	0	0		10	Shell		WP_012305412.1	WP_004905453.1	C122C_1112	LEKG_0553
1951	1	0	1	0	0	0	0	0	0	0	0	0	0	0	1	0	1	1	1	1	0	0	0	0	0	0	0	1	1	0	0	0	1	0	0	0	0	0	0	0	0		10	Shell		WP_004906747.1	WP_004905452.1	WP_004906747.1	C122C_1111
1952	1	0	1	0	0	0	1	0	0	0	0	0	0	0	0	0	0	1	1	1	0	0	0	0	1	0	0	1	0	0	0	0	0	0	1	0	0	0	1	0	0		10	Shell		C120C_1377	C122C_0442	LEKG_0672	KSL4_1320
1953	0	0	1	1	0	0	0	0	0	0	0	0	1	0	0	0	0	0	0	1	0	0	0	0	0	0	0	1	0	1	0	1	0	0	0	1	0	1	1	0	0		10	Shell		LEKG_0715	KSL4_1362	PB1E_1235	PL111_1924
1954	0	0	0	0	1	1	0	0	1	1	0	0	0	0	1	0	1	0	0	1	1	0	0	0	0	0	0	0	1	0	1	0	0	0	0	0	0	0	0	0	0		10	Shell		WP_014974118.1	WP_012305308.1	WP_004901026.1	WP_004905298.1
1955	0	0	0	0	0	0	0	1	0	0	1	1	0	1	0	0	0	1	0	1	0	1	0	0	0	0	0	0	0	0	0	1	1	0	0	0	0	0	0	0	1		10	Shell		WP_048699734.1	C122C_0813	LEKG_0864	WP_013102930.1
1956	1	0	1	0	0	0	1	0	0	0	0	0	0	0	0	0	0	1	1	1	0	0	0	0	1	0	0	1	0	0	0	0	0	0	1	0	0	0	1	0	0		10	Shell		C120C_0056	C122C_1229	LEKG_0933	KSL4_1536
1957	1	0	1	0	0	0	1	0	0	0	0	0	0	0	0	0	0	1	0	1	0	0	0	0	1	0	1	1	0	0	0	0	0	0	1	0	0	0	1	0	0		10	Shell		C120C_0697	C122C_0148	LEKG_1001	KSL4_1605
1958	1	0	1	0	0	0	1	0	0	0	0	0	0	0	0	0	0	1	0	1	0	0	0	0	1	0	1	1	0	0	0	0	0	0	1	0	0	0	1	0	0		10	Shell		C120C_0699	C122C_0145	LEKG_1004	KSL4_1607
1959	2	0	0	0	0	0	0	1	0	0	0	1	1	0	0	1	0	1	0	1	0	0	0	0	1	0	1	0	0	0	0	0	1	0	0	0	0	0	0	0	0		10	Shell		WP_053089466.1	C120C_1848	C122C_1773	LEKG_1042
1960	1	0	1	0	0	0	0	0	0	0	0	0	0	0	0	0	1	1	1	2	0	0	0	0	1	0	0	1	0	0	0	0	0	0	1	0	0	0	2	0	0		10	Shell		WP_004909428.1	C120C_0665	C122C_1750	LEKG_1047
1961	1	1	1	0	0	0	2	0	0	0	0	0	0	1	0	0	0	1	0	3	0	1	0	0	1	0	1	0	0	0	0	0	0	0	0	0	0	0	0	0	0		10	Shell		C120C_1722	C122C_1731	LEKG_1066	LEKG_1595
1962	1	0	1	0	0	0	0	0	0	0	0	0	0	0	0	0	1	1	1	1	0	0	0	0	1	0	0	1	0	0	0	0	0	0	1	0	0	0	1	0	0		10	Shell		WP_004909427.1	C120C_0664	C122C_0733	LEKG_1094
1963	0	0	1	1	0	0	0	1	1	0	0	0	0	0	0	0	1	0	0	1	1	0	1	0	0	1	0	0	0	0	0	0	1	0	0	0	0	0	0	0	0		10	Shell		WP_048701020.1	WP_004907075.1	WP_040177046.1	WP_010007810.1
1964	0	1	0	1	0	0	0	0	1	0	0	0	0	0	0	0	0	1	1	1	0	2	0	0	0	0	0	0	0	1	0	0	0	0	0	0	0	0	1	0	1		10	Shell		WP_010007834.1	C122C_0794	LEKG_1331	PB1E_0756
1965	0	0	0	1	0	0	0	1	0	0	0	1	0	0	0	0	0	0	0	1	0	1	0	0	0	1	0	0	0	0	0	0	0	0	0	0	1	1	0	1	2		10	Shell		WP_010000664.1	WP_048701061.1	LEKG_1333	WP_013975281.1
1966	0	2	1	1	0	0	0	0	0	0	0	0	0	1	0	0	1	0	0	1	0	1	0	1	0	0	0	0	0	0	0	1	1	0	0	0	0	0	0	0	0		10	Shell		WP_004907179.1	LEKG_1338	KSL4_0844	WP_013102539.1
1967	0	0	0	0	1	0	0	1	0	1	0	0	0	0	1	0	1	0	0	0	1	0	0	0	0	1	0	0	1	0	1	0	0	0	0	0	1	0	0	0	0		10	Shell		WP_010000069.1	WP_048700852.1	WP_004901463.1	WP_004901463.1
1968	1	0	1	0	0	0	1	0	0	0	0	0	0	0	0	0	0	1	1	1	0	0	0	0	1	0	0	1	0	0	0	0	0	0	1	0	0	0	1	0	0		10	Shell		C120C_1198	C122C_1072	LEKG_1870	KSL4_0646
1969	1	0	1	0	0	0	1	0	0	0	0	0	0	0	0	0	0	1	1	1	0	0	0	0	1	0	0	1	0	0	0	0	0	0	1	0	0	0	1	0	0		10	Shell		C120C_1195	C122C_1069	LEKG_1873	KSL4_0643
1970	1	0	1	0	0	0	1	0	0	0	0	0	0	0	0	0	0	1	1	1	0	0	0	0	1	0	0	1	0	0	0	0	0	0	1	0	0	0	1	0	0		10	Shell		C120C_1194	C122C_1068	LEKG_1874	KSL4_0642
1971	0	0	0	0	0	1	0	0	0	1	0	0	1	0	1	0	0	0	0	0	1	0	1	1	0	0	0	0	1	1	0	0	0	0	0	1	0	0	0	0	0		10	Shell		WP_014974352.1	WP_012305158.1	WP_004906380.1	WP_012305158.1
1972	0	0	0	0	0	1	0	0	1	0	0	0	1	0	0	1	0	0	0	0	0	1	0	0	0	0	0	0	0	1	0	1	1	0	0	1	0	1	0	0	0		10	Shell		WP_014974882.1	WP_010008351.1	WP_013103116.1	WP_013103116.1
1973	0	0	0	0	1	1	0	0	0	1	0	0	0	0	1	0	1	0	0	0	1	0	0	0	0	0	0	0	1	0	1	0	1	0	0	0	0	1	0	0	0		10	Shell		WP_014975001.1	WP_004908310.1	WP_004902382.1	WP_004905096.1
1974	1	0	1	0	0	1	1	0	0	0	0	0	0	0	0	0	0	0	1	0	0	0	0	0	1	0	0	1	0	0	0	1	0	0	1	0	0	0	1	0	0		10	Shell		WP_014975035.1	C120C_1817	KSL4_0009	CBL90785.1
1975	1	0	0	0	0	1	0	0	0	0	1	1	0	0	0	0	1	0	0	0	0	0	1	1	0	0	0	0	0	0	0	0	0	1	0	0	0	0	0	1	1		10	Shell		WP_014975124.1	WP_004909601.1	PB1A_1099	WP_042253192.1
1976	0	0	0	1	0	1	0	1	0	0	0	0	1	0	0	0	0	0	0	0	0	0	1	0	0	0	0	0	0	1	0	0	1	1	0	1	0	1	0	0	0		10	Shell		WP_014975125.1	WP_048699693.1	WP_013103736.1	WP_013103736.1
1977	0	1	0	1	0	0	0	0	0	0	0	1	1	1	0	0	0	0	0	0	0	0	0	0	0	0	0	0	0	1	0	0	1	1	0	1	0	1	0	0	0		10	Shell		WP_013102816.1	WP_013102816.1	WP_025267666.1	WP_042252462.1
1978	0	0	0	1	0	0	0	0	0	0	0	0	0	0	0	1	0	0	0	0	0	0	1	1	0	0	0	0	0	1	0	1	1	1	0	1	0	1	0	0	0		10	Shell		WP_013103182.1	WP_013103182.1	WP_025267724.1	WP_052037771.1
1979	0	0	0	0	0	0	0	0	0	0	0	0	1	0	0	0	0	0	0	0	0	0	0	1	0	0	0	0	0	1	0	1	1	1	0	1	0	1	0	1	1		10	Shell		WP_013103326.1	WP_013103326.1	WP_025267917.1	WP_036090427.1
1980	0	0	0	1	0	0	0	0	0	0	0	0	1	0	0	1	0	0	0	0	0	0	1	0	0	0	0	0	0	1	0	1	1	1	0	1	0	1	0	0	0		10	Shell		WP_013975366.1	WP_013102944.1	WP_025268135.1	WP_036091088.1
1981	0	0	0	1	0	0	0	0	0	0	0	0	1	0	0	1	0	0	0	0	0	0	1	0	0	0	0	0	0	1	0	1	1	1	0	1	0	1	0	0	0		10	Shell		WP_013975368.1	WP_013102942.1	WP_014324786.1	WP_014324786.1
1982	0	0	0	1	0	0	0	0	0	0	0	0	1	0	0	1	0	0	0	0	0	0	1	0	0	0	0	0	0	1	0	1	1	1	0	1	0	1	0	0	0		10	Shell		WP_013975369.1	WP_013102941.1	WP_011679892.1	WP_036091092.1
1983	0	0	0	1	0	0	0	1	0	0	0	0	0	0	0	0	0	1	0	0	1	0	0	1	0	1	0	0	0	0	0	0	2	0	0	1	0	1	1	0	0		10	Shell		WP_048701046.1	WP_040177057.1	C122C_0798	PB1E_0751
1984	0	0	0	0	1	0	0	1	0	1	0	0	0	0	1	0	1	0	0	0	1	0	0	0	0	1	0	0	1	0	1	0	0	0	0	0	1	0	0	0	0		10	Shell		WP_010000387.1	WP_048701581.1	WP_004903812.1	WP_004903812.1
1985	0	0	0	0	1	0	0	1	0	1	0	0	0	0	1	0	1	0	0	0	1	0	0	0	0	1	0	0	1	0	1	0	0	0	0	0	1	0	0	0	0		10	Shell		WP_010000388.1	WP_048701579.1	WP_012305138.1	WP_004903814.1
1986	0	0	0	1	0	0	0	0	0	0	0	0	1	0	0	1	0	0	0	0	0	1	1	1	0	0	0	0	0	1	0	1	0	1	0	1	0	0	0	0	0		10	Shell		WP_011679434.1	WP_036090256.1	WP_011679434.1	WP_050891198.1
1987	0	0	0	1	0	0	0	0	0	0	0	0	1	0	0	1	0	0	0	0	0	1	1	1	0	0	0	0	0	1	0	1	0	1	0	1	0	0	0	0	0		10	Shell		WP_011679915.1	WP_036091145.1	WP_042251617.1	WP_050892091.1
1988	0	0	0	1	0	0	0	0	0	0	0	0	1	0	0	1	0	0	0	0	0	1	1	1	0	0	0	0	0	1	0	1	0	1	0	1	0	0	0	0	0		10	Shell		WP_025267712.1	WP_036089633.1	WP_042251281.1	WP_050891429.1
1989	0	0	0	1	0	0	0	0	0	0	1	0	1	0	0	1	0	0	0	0	0	0	1	1	0	0	0	0	0	1	0	0	0	0	0	1	0	0	0	1	1		10	Shell		WP_025267725.1	WP_050891418.1	WP_002815895.1	WP_002815895.1
[truncated: 4,259 more rows]
[truncated: 116 more columns]
